# Supplementary material for: Isotypic crystal structures of 2,6-di­bromo-N,N-bis­(4-nitro­phen­yl)aniline and 2,6-di­chloro-N,N-bis­(4-nitro­phen­yl)aniline
Source: Acta Crystallogr Sect E Struct Rep Online. 2014 Jul 19;70(Pt 8):65–7. doi: 10.1107/S1600536814010964 (PMC4158496; doi:10.1107/S1600536814010964)
Supplement: Supplementary file 1 [file e-70-00065-sup1.cif]

##############################################################################
#                                                                            #
# This CIF contains the data in a paper accepted for publication in          #
# Acta Crystallographica Section E. It conforms to the requirements of       #
# Notes for Authors for Acta Crystallographica Section E, and has been       #
# peer reviewed under the auspices of the IUCr Commission on Journals.       #
#                                                                            #
# Full details of the Crystallographic Information File format               #
# are given in the paper "The Crystallographic Information File (CIF):       #
# a New Standard Archive File for Crystallography" by S. R. Hall, F. H.      #
# Allen and I. D. Brown [Acta Cryst. (1991), A47, 655-685].                  #
#                                                                            #
# The current version of the core CIF dictionary is obtainable from          #
# ftp://ftp.iucr.org/pub/cif_core.dic.                                       #
#                                                                            #
# Software is freely available for graphical display of the structure(s)     #
# in this CIF. For information consult the CIF software page                 #
# http://www.iucr.org/resources/cif/software.                                #
#                                                                            #
# This file may be used for bona fide research purposes within the           #
# scientific community so long as proper attribution is given to the journal # 
# article from which it was obtained.                                        #
#                                                                            #
##############################################################################
data_general
_audit_creation_method     JANA
_journal_date_recd_electronic     2014-02-13
_journal_date_accepted     2014-05-13
_journal_name_full     'Acta Crystallographica, Section E'
_journal_year     2014
_journal_volume     70
_journal_issue      8
_journal_page_first     65
_journal_page_last     67
_journal_paper_category     GO
_journal_paper_doi     10.1107/S1600536814010964
_journal_coeditor_code     SU0003
_publ_contact_author_name     'Matthias Weil'
_publ_contact_author_address
;
Institute for Chemical Technologies and Analytics
Division of Structural Chemistry
Vienna University of Technology
Getreidemarkt 9/164-SC
A-1060 Vienna
Austria
;
_publ_contact_author_email     'mweil@mail.zserv.tuwien.ac.at'
_publ_contact_author_fax     '+43 1 58801 17199'
_publ_contact_author_phone     '+43 1 58801 17122'
_publ_section_title
;
Isotypic crystal structures of
2,6-dibromo-<i>N</i>,<i>N</i>-bis(4-nitrophenyl)aniline and
2,6-dichloro-<i>N</i>,<i>N</i>-bis(4-nitrophenyl)aniline
;
loop_
    _publ_author_name
    _publ_author_footnote
    _publ_author_address
    'Kautny, Paul' .
;
Institute of Applied Synthetic Chemistry
Vienna University of Technology
Getreidemarkt 9/163
A-1060 Vienna
Austria
;
    'Fr\"ohlich, Johannes' .
;
Institute of Applied Synthetic Chemistry
Vienna University of Technology
Getreidemarkt 9/163
A-1060 Vienna
Austria
;
    'St\"oger, Berthold' .
;
Institute for Chemical Technologies and Analytics
Division of Structural Chemistry
Vienna University of Technology
Getreidemarkt 9/164-SC
A-1060 Vienna
Austria
;
    'Weil, Matthias' .
;
Institute for Chemical Technologies and Analytics
Division of Structural Chemistry
Vienna University of Technology
Getreidemarkt 9/164-SC
A-1060 Vienna
Austria
;
_publ_section_synopsis     .
data_I
_database_code_depnum_ccdc_archive     'CCDC 1004285'
_chemical_name_systematic
;
2,6-Dibromo-<i>N</i>,<i>N</i>-bis(4-nitrophenyl)aniline
;
_chemical_name_common     ?
_chemical_formula_moiety     'C18 H11 Br2 N3 O4'
_chemical_formula_sum     'C18 H11 Br2 N3 O4'
_chemical_formula_structural     ?
_chemical_formula_analytical     ?
_chemical_formula_iupac     'C18 H11 Br2 N3 O4'
_chemical_formula_weight     493.1
_chemical_melting_point     ?
_symmetry_cell_setting     monoclinic
_symmetry_space_group_name_H-M     'P 21/c'
_symmetry_space_group_name_Hall     '-P 2ycb'
loop_
    _symmetry_equiv_pos_site_id
    _symmetry_equiv_pos_as_xyz
    1 x,y,z
    2 -x,y+1/2,-z+1/2
    3 -x,-y,-z
    4 x,-y+1/2,z+1/2
_cell_length_a     13.4705(7)
_cell_length_b     11.6686(6)
_cell_length_c     11.7081(7)
_cell_angle_alpha     90
_cell_angle_beta     107.576(2)
_cell_angle_gamma     90
_cell_volume     1754.39(17)
_cell_formula_units_Z     4
_cell_measurement_reflns_used     9998
_cell_measurement_theta_min     2.9
_cell_measurement_theta_max     34.9
_cell_measurement_temperature     100
_cell_special_details     ?
_exptl_crystal_description     'triangular prism'
_exptl_crystal_colour     'translucent yellow'
_exptl_crystal_size_max     0.80
_exptl_crystal_size_mid     0.56
_exptl_crystal_size_min     0.20
_exptl_crystal_size_rad     ?
_exptl_crystal_density_diffrn     1.8663
_exptl_crystal_density_meas     ?
_exptl_crystal_density_method     ?
_exptl_crystal_F_000     968
_exptl_absorpt_coefficient_mu     4.652
_exptl_absorpt_correction_type     multi-scan
_exptl_absorpt_process_details
;
(<i>SADABS</i>; Bruker, 2013)
;
_exptl_absorpt_correction_T_min     0.055
_exptl_absorpt_correction_T_max     0.390
_exptl_special_details
;
Spectroscopic data for compound (<b>I</b>):
^1^H NMR (200 MHz, CDCl~3~): \d = 8.18 (d, <i>J</i> = 9.1 Hz, 4H), 7.56-7.49
(m, 2H), 7.40 (dd, <i>J</i> = 9.2, 6.6 Hz, 1H), 7.09 (d, <i>J</i> = 9.1 Hz,
4H) ppm. ^13^C NMR (50 MHz, CDCl~3~): \d = 149.3 (s), 143.0 (s), 138.0 (s),
136.4 (s), 130.6 (d), 130.1 (d), 125.6 (d), 120.4 (d) ppm.
;
_diffrn_ambient_temperature     100
_diffrn_radiation_type     'Mo K\a'
_diffrn_radiation_wavelength     0.71073
_diffrn_radiation_source     'X-ray tube'
_diffrn_radiation_monochromator     graphite
_diffrn_measurement_device_type     'Bruker Kappa APEXII CCD'
_diffrn_measurement_device     'four-cycle diffractometer'
_diffrn_measurement_method     '\w and \f scans'
_diffrn_detector_area_resol_mean     ?
_diffrn_reflns_number     52187
_diffrn_reflns_av_R_equivalents     0.0452
_diffrn_reflns_theta_min     1.59
_diffrn_reflns_theta_max     35.06
_diffrn_reflns_theta_full     35.06
_diffrn_measured_fraction_theta_max     1
_diffrn_measured_fraction_theta_full     1
_diffrn_reflns_limit_h_min     -21
_diffrn_reflns_limit_h_max     21
_diffrn_reflns_limit_k_min     -18
_diffrn_reflns_limit_k_max     18
_diffrn_reflns_limit_l_min     -18
_diffrn_reflns_limit_l_max     18
_diffrn_reflns_reduction_process     ?
_diffrn_standards_number     ?
_diffrn_standards_interval_count     ?
_diffrn_standards_interval_time     ?
_diffrn_standards_decay_%     ?
loop_
    _diffrn_standard_refln_index_h
    _diffrn_standard_refln_index_k
    _diffrn_standard_refln_index_l
    ? ? ?
_refine_special_details     ?
_reflns_number_total     7731
_reflns_number_gt     5557
_reflns_threshold_expression     I>3\s(I)
_refine_ls_structure_factor_coef     Fsqd
_refine_ls_R_factor_all     0.0592
_refine_ls_R_factor_gt     0.0335
_refine_ls_wR_factor_gt     0.0725
_refine_ls_wR_factor_ref     0.0790
_refine_ls_goodness_of_fit_ref     1.36
_refine_ls_restrained_S_all     ?
_refine_ls_number_reflns     7731
_refine_ls_number_parameters     244
_refine_ls_number_restraints     0
_refine_ls_number_constraints     44
_refine_ls_hydrogen_treatment     constr
_refine_ls_weighting_scheme     sigma
_refine_ls_weighting_details     'w=1/(\s^2^(I)+0.0009I^2^)'
_atom_sites_solution_hydrogens     geom
_atom_sites_solution_primary     iterative
_atom_sites_solution_secondary     ?
_refine_ls_shift/su_max     0.0072
_refine_ls_shift/su_mean     0.0010
_refine_diff_density_max     1.00
_refine_diff_density_min     -0.91
_refine_ls_extinction_method     'none'
_refine_ls_extinction_coef     ?
_refine_ls_abs_structure_details     ?
_refine_ls_abs_structure_Flack     ?
_refine_ls_abs_structure_Rogers     ?
loop_
    _atom_type_symbol
    _atom_type_scat_dispersion_real
    _atom_type_scat_dispersion_imag
    _atom_type_scat_source
    C 0.0033 0.0016 'International Tables Vol C tables 4.2.6.8 and 6.1.1.1'
    H 0.0000 0.0000 'International Tables Vol C tables 4.2.6.8 and 6.1.1.1'
    Br -0.2901 2.4595 'International Tables Vol C tables 4.2.6.8 and 6.1.1.1'
    N 0.0061 0.0033 'International Tables Vol C tables 4.2.6.8 and 6.1.1.1'
    O 0.0106 0.0060 'International Tables Vol C tables 4.2.6.8 and 6.1.1.1'
_computing_data_collection     'APEX2 (Bruker, 2013)'
_computing_cell_refinement     'SAINT-Plus (Bruker, 2013)'
_computing_data_reduction     'SAINT-Plus (Bruker, 2013)'
_computing_structure_solution     'SUPERFLIP (Palatinus & Chapuis, 2007)'
_computing_structure_refinement
                                'JANA2006 (Pet\<r\'i\<cek, <i>et al.</i>, 2006)'
_computing_molecular_graphics     'Mercury (Macrae <i>et al.</i>, 2008)'
_computing_publication_material     'publCIF (Westrip, 2010)'
loop_
    _atom_site_type_symbol
    _atom_site_label
    _atom_site_fract_x
    _atom_site_fract_y
    _atom_site_fract_z
    _atom_site_U_iso_or_equiv
    _atom_site_adp_type
    _atom_site_calc_flag
    _atom_site_refinement_flags
    _atom_site_occupancy
    _atom_site_disorder_assembly
    _atom_site_disorder_group
    Br Br1 0.573900(13) 0.859367(14) 0.064003(15) 0.01908(5) Uani d . 1 . .
    Br Br2 0.901801(14) 1.107097(16) 0.387459(16) 0.02362(6) Uani d . 1 . .
    O O1 0.60098(10) 1.55865(11) 0.07605(12) 0.0242(4) Uani d . 1 . .
    O O2 0.52588(11) 1.50312(11) 0.20583(12) 0.0258(4) Uani d . 1 . .
    O O3 0.89116(11) 0.84226(12) -0.27898(11) 0.0275(5) Uani d . 1 . .
    O O4 1.01356(11) 0.77627(12) -0.12917(12) 0.0279(5) Uani d . 1 . .
    N N1 0.74647(10) 1.04271(11) 0.14278(11) 0.0116(4) Uani d . 1 . .
    N N2 0.57864(11) 1.48465(12) 0.13859(12) 0.0169(4) Uani d . 1 . .
    N N3 0.93586(11) 0.83519(12) -0.17142(12) 0.0166(4) Uani d . 1 . .
    C C1 0.74189(12) 0.96819(13) 0.23780(13) 0.0119(4) Uani d . 1 . .
    C C2 0.67254(13) 0.87583(13) 0.21625(15) 0.0146(5) Uani d . 1 . .
    C C3 0.67200(13) 0.79887(15) 0.30661(16) 0.0199(5) Uani d . 1 . .
    C C4 0.73845(14) 0.81727(16) 0.42090(16) 0.0225(6) Uani d . 1 . .
    C C5 0.80581(14) 0.90916(15) 0.44579(15) 0.0191(5) Uani d . 1 . .
    C C6 0.80787(13) 0.98333(13) 0.35429(14) 0.0150(5) Uani d . 1 . .
    C C7 0.70196(12) 1.15186(12) 0.13580(13) 0.0108(4) Uani d . 1 . .
    C C8 0.72745(13) 1.24028(13) 0.06810(14) 0.0143(5) Uani d . 1 . .
    C C9 0.68543(13) 1.34821(13) 0.06712(14) 0.0150(5) Uani d . 1 . .
    C C10 0.61940(12) 1.36934(13) 0.13585(14) 0.0132(4) Uani d . 1 . .
    C C11 0.59367(12) 1.28422(13) 0.20434(14) 0.0132(4) Uani d . 1 . .
    C C12 0.63388(12) 1.17542(13) 0.20293(13) 0.0128(4) Uani d . 1 . .
    C C13 0.79772(12) 0.99930(12) 0.06341(13) 0.0114(4) Uani d . 1 . .
    C C14 0.75857(13) 1.01765(14) -0.06029(13) 0.0153(5) Uani d . 1 . .
    C C15 0.80630(13) 0.96656(14) -0.13642(14) 0.0158(5) Uani d . 1 . .
    C C16 0.89197(12) 0.89691(13) -0.08923(13) 0.0126(4) Uani d . 1 . .
    C C17 0.93330(12) 0.87926(13) 0.03259(14) 0.0138(4) Uani d . 1 . .
    C C18 0.88567(12) 0.93065(13) 0.10882(13) 0.0129(4) Uani d . 1 . .
    H H1c3 0.62618 0.733863 0.289983 0.0239 Uiso d . 1 . .
    H H1c4 0.737607 0.765079 0.483986 0.027 Uiso d . 1 . .
    H H1c5 0.850818 0.921597 0.525706 0.023 Uiso d . 1 . .
    H H1c8 0.774364 1.225481 0.02228 0.0171 Uiso d . 1 . .
    H H1c9 0.701637 1.408126 0.019449 0.018 Uiso d . 1 . .
    H H1c11 0.548604 1.300523 0.252057 0.0158 Uiso d . 1 . .
    H H1c12 0.615028 1.115297 0.248386 0.0154 Uiso d . 1 . .
    H H1c14 0.698685 1.065633 -0.092153 0.0183 Uiso d . 1 . .
    H H1c15 0.780239 0.979303 -0.221267 0.0189 Uiso d . 1 . .
    H H1c17 0.993928 0.83222 0.063785 0.0165 Uiso d . 1 . .
    H H1c18 0.913367 0.918984 0.19371 0.0154 Uiso d . 1 . .
loop_
    _atom_site_aniso_label
    _atom_site_aniso_U_11
    _atom_site_aniso_U_22
    _atom_site_aniso_U_33
    _atom_site_aniso_U_12
    _atom_site_aniso_U_13
    _atom_site_aniso_U_23
    _atom_site_aniso_type_symbol
    Br1 0.01575(8) 0.01677(8) 0.02273(9) -0.00120(6) 0.00282(6) -0.00462(6) Br
    Br2 0.02243(9) 0.02083(9) 0.02160(9) -0.00396(7) -0.00238(7) -0.00316(7) Br
    O1 0.0279(7) 0.0125(6) 0.0333(7) 0.0028(5) 0.0109(6) 0.0051(5) O
    O2 0.0296(7) 0.0224(6) 0.0294(7) 0.0104(5) 0.0153(6) -0.0009(5) O
    O3 0.0331(8) 0.0390(8) 0.0116(6) 0.0113(6) 0.0086(5) 0.0004(5) O
    O4 0.0290(7) 0.0353(8) 0.0214(6) 0.0179(6) 0.0106(6) 0.0037(5) O
    N1 0.0163(6) 0.0096(5) 0.0106(6) 0.0021(4) 0.0063(5) 0.0016(4) N
    N2 0.0158(6) 0.0131(6) 0.0193(7) 0.0025(5) 0.0016(5) -0.0010(5) N
    N3 0.0186(7) 0.0181(7) 0.0150(6) 0.0022(5) 0.0081(5) 0.0015(5) N
    C1 0.0141(7) 0.0111(6) 0.0125(7) 0.0027(5) 0.0069(5) 0.0024(5) C
    C2 0.0125(7) 0.0127(7) 0.0194(8) 0.0026(5) 0.0060(6) 0.0010(5) C
    C3 0.0153(8) 0.0157(7) 0.0320(9) 0.0045(6) 0.0120(7) 0.0099(7) C
    C4 0.0206(8) 0.0251(9) 0.0264(9) 0.0105(7) 0.0140(7) 0.0151(7) C
    C5 0.0201(8) 0.0260(9) 0.0132(7) 0.0088(6) 0.0077(6) 0.0065(6) C
    C6 0.0162(7) 0.0154(7) 0.0144(7) 0.0017(6) 0.0063(6) 0.0004(6) C
    C7 0.0121(6) 0.0105(6) 0.0099(6) 0.0004(5) 0.0034(5) 0.0009(5) C
    C8 0.0163(7) 0.0132(7) 0.0155(7) 0.0010(5) 0.0082(6) 0.0020(5) C
    C9 0.0167(7) 0.0131(7) 0.0165(7) 0.0005(5) 0.0068(6) 0.0026(5) C
    C10 0.0118(7) 0.0112(6) 0.0155(7) 0.0017(5) 0.0025(5) -0.0026(5) C
    C11 0.0113(7) 0.0146(7) 0.0137(7) 0.0003(5) 0.0038(5) -0.0013(5) C
    C12 0.0130(7) 0.0127(6) 0.0136(7) -0.0005(5) 0.0054(5) 0.0007(5) C
    C13 0.0135(7) 0.0101(6) 0.0109(6) 0.0003(5) 0.0043(5) 0.0002(5) C
    C14 0.0162(7) 0.0167(7) 0.0124(7) 0.0050(6) 0.0036(6) 0.0025(5) C
    C15 0.0196(8) 0.0180(7) 0.0099(6) 0.0037(6) 0.0047(6) 0.0030(5) C
    C16 0.0141(7) 0.0133(7) 0.0123(7) 0.0005(5) 0.0067(5) -0.0007(5) C
    C17 0.0140(7) 0.0133(7) 0.0135(7) 0.0022(5) 0.0033(5) 0.0014(5) C
    C18 0.0147(7) 0.0138(7) 0.0096(6) 0.0010(5) 0.0029(5) 0.0010(5) C
loop_
    _geom_bond_atom_site_label_1
    _geom_bond_atom_site_label_2
    _geom_bond_site_symmetry_1
    _geom_bond_site_symmetry_2
    _geom_bond_distance
    _geom_bond_publ_flag
    Br1 N1 . . 3.0882(13) ?
    Br1 C2 . . 1.8840(15) ?
    Br2 N1 . . 3.0869(12) ?
    Br2 C6 . . 1.8817(16) ?
    O1 N2 . . 1.227(2) ?
    O2 N2 . . 1.228(2) ?
    O3 N3 . . 1.2237(17) ?
    O4 N3 . . 1.2247(19) ?
    N1 C1 . . 1.428(2) ?
    N1 C7 . . 1.3995(19) ?
    N1 C13 . . 1.409(2) ?
    N2 C10 . . 1.457(2) ?
    N3 C16 . . 1.462(2) ?
    C1 C2 . . 1.398(2) ?
    C1 C6 . . 1.396(2) ?
    C2 C3 . . 1.389(3) ?
    C3 C4 . . 1.384(2) ?
    C3 H1c3 . . 0.96 ?
    C4 C5 . . 1.378(3) ?
    C4 H1c4 . . 0.96 ?
    C5 C6 . . 1.384(2) ?
    C5 H1c5 . . 0.96 ?
    C7 C8 . . 1.405(2) ?
    C7 C12 . . 1.403(3) ?
    C8 C9 . . 1.379(2) ?
    C8 H1c8 . . 0.96 ?
    C9 C10 . . 1.390(3) ?
    C9 H1c9 . . 0.96 ?
    C10 C11 . . 1.385(2) ?
    C11 C12 . . 1.382(2) ?
    C11 H1c11 . . 0.96 ?
    C12 H1c12 . . 0.96 ?
    C13 C14 . . 1.400(2) ?
    C13 C18 . . 1.396(2) ?
    C14 C15 . . 1.382(3) ?
    C14 H1c14 . . 0.96 ?
    C15 C16 . . 1.383(2) ?
    C15 H1c15 . . 0.96 ?
    C16 C17 . . 1.381(2) ?
    C17 C18 . . 1.383(3) ?
    C17 H1c17 . . 0.96 ?
    C18 H1c18 . . 0.96 ?
loop_
    _geom_angle_atom_site_label_1
    _geom_angle_atom_site_label_2
    _geom_angle_atom_site_label_3
    _geom_angle_site_symmetry_1
    _geom_angle_site_symmetry_2
    _geom_angle_site_symmetry_3
    _geom_angle
    _geom_angle_publ_flag
    N1 Br1 C2 . . . 52.74(6) ?
    N1 Br2 C6 . . . 52.88(5) ?
    Br1 N1 Br2 . . . 133.15(5) ?
    Br1 N1 C1 . . . 66.74(7) ?
    Br1 N1 C7 . . . 110.03(9) ?
    Br1 N1 C13 . . . 91.63(8) ?
    Br2 N1 C1 . . . 66.54(7) ?
    Br2 N1 C7 . . . 89.49(8) ?
    Br2 N1 C13 . . . 111.71(8) ?
    C1 N1 C7 . . . 118.76(14) ?
    C1 N1 C13 . . . 116.10(12) ?
    C7 N1 C13 . . . 125.13(13) ?
    O1 N2 O2 . . . 123.55(15) ?
    O1 N2 C10 . . . 118.34(16) ?
    O2 N2 C10 . . . 118.09(14) ?
    O3 N3 O4 . . . 123.27(16) ?
    O3 N3 C16 . . . 118.22(14) ?
    O4 N3 C16 . . . 118.47(13) ?
    N1 C1 C2 . . . 120.82(12) ?
    N1 C1 C6 . . . 121.30(13) ?
    C2 C1 C6 . . . 117.86(15) ?
    Br1 C2 C1 . . . 119.42(12) ?
    Br1 C2 C3 . . . 119.35(12) ?
    C1 C2 C3 . . . 121.17(14) ?
    C2 C3 C4 . . . 119.04(16) ?
    C2 C3 H1c3 . . . 120.48 ?
    C4 C3 H1c3 . . . 120.48 ?
    C3 C4 C5 . . . 121.18(17) ?
    C3 C4 H1c4 . . . 119.41 ?
    C5 C4 H1c4 . . . 119.41 ?
    C4 C5 C6 . . . 119.27(14) ?
    C4 C5 H1c5 . . . 120.37 ?
    C6 C5 H1c5 . . . 120.37 ?
    Br2 C6 C1 . . . 119.26(12) ?
    Br2 C6 C5 . . . 119.31(11) ?
    C1 C6 C5 . . . 121.42(15) ?
    N1 C7 C8 . . . 121.85(16) ?
    N1 C7 C12 . . . 119.11(14) ?
    C8 C7 C12 . . . 118.97(14) ?
    C7 C8 C9 . . . 120.36(17) ?
    C7 C8 H1c8 . . . 119.82 ?
    C9 C8 H1c8 . . . 119.82 ?
    C8 C9 C10 . . . 119.34(16) ?
    C8 C9 H1c9 . . . 120.33 ?
    C10 C9 H1c9 . . . 120.33 ?
    N2 C10 C9 . . . 119.20(15) ?
    N2 C10 C11 . . . 119.18(16) ?
    C9 C10 C11 . . . 121.60(15) ?
    C10 C11 C12 . . . 118.96(16) ?
    C10 C11 H1c11 . . . 120.52 ?
    C12 C11 H1c11 . . . 120.52 ?
    C7 C12 C11 . . . 120.75(15) ?
    C7 C12 H1c12 . . . 119.63 ?
    C11 C12 H1c12 . . . 119.62 ?
    N1 C13 C14 . . . 121.39(13) ?
    N1 C13 C18 . . . 118.94(13) ?
    C14 C13 C18 . . . 119.55(16) ?
    C13 C14 C15 . . . 119.86(14) ?
    C13 C14 H1c14 . . . 120.07 ?
    C15 C14 H1c14 . . . 120.07 ?
    C14 C15 C16 . . . 119.38(14) ?
    C14 C15 H1c15 . . . 120.31 ?
    C16 C15 H1c15 . . . 120.31 ?
    N3 C16 C15 . . . 118.75(13) ?
    N3 C16 C17 . . . 119.29(14) ?
    C15 C16 C17 . . . 121.85(16) ?
    C16 C17 C18 . . . 118.74(14) ?
    C16 C17 H1c17 . . . 120.63 ?
    C18 C17 H1c17 . . . 120.63 ?
    C13 C18 C17 . . . 120.58(14) ?
    C13 C18 H1c18 . . . 119.71 ?
    C17 C18 H1c18 . . . 119.71 ?
loop_
    _geom_torsion_atom_site_label_1
    _geom_torsion_atom_site_label_2
    _geom_torsion_atom_site_label_3
    _geom_torsion_atom_site_label_4
    _geom_torsion_site_symmetry_1
    _geom_torsion_site_symmetry_2
    _geom_torsion_site_symmetry_3
    _geom_torsion_site_symmetry_4
    _geom_torsion
    _geom_torsion_publ_flag
    ? ? ? ? ? ? ? ? ? ?
loop_
    _geom_hbond_atom_site_label_D
    _geom_hbond_atom_site_label_H
    _geom_hbond_atom_site_label_A
    _geom_hbond_site_symmetry_A
    _geom_hbond_distance_DH
    _geom_hbond_distance_HA
    _geom_hbond_distance_DA
    _geom_hbond_angle_DHA
    C5 H1C5 O3 1_556 0.96 2.37 3.175(2) 141
    C12 H1C12 O2 2_645 0.96 2.49 3.347(2) 148
data_II
_database_code_depnum_ccdc_archive     'CCDC 1004286'
_chemical_name_systematic
;
2,6-Dichloro-<i>N</i>,<i>N</i>-bis(4-nitrophenyl)aniline
;
_chemical_name_common     ?
_chemical_formula_moiety     'C18 H11 Cl2 N3 O4'
_chemical_formula_sum     'C18 H11 Cl2 N3 O4'
_chemical_formula_structural     ?
_chemical_formula_analytical     ?
_chemical_formula_iupac     'C18 H11 Cl2 N3 O4'
_chemical_formula_weight     404.2
_chemical_melting_point     ?
_symmetry_cell_setting     monoclinic
_symmetry_space_group_name_H-M     'P 21/c'
_symmetry_space_group_name_Hall     '-P 2ycb'
loop_
    _symmetry_equiv_pos_site_id
    _symmetry_equiv_pos_as_xyz
    1 x,y,z
    2 -x,y+1/2,-z+1/2
    3 -x,-y,-z
    4 x,-y+1/2,z+1/2
_cell_length_a     13.3117(3)
_cell_length_b     11.5460(3)
_cell_length_c     11.7558(3)
_cell_angle_alpha     90
_cell_angle_beta     108.7971(10)
_cell_angle_gamma     90
_cell_volume     1710.46(7)
_cell_formula_units_Z     4
_cell_measurement_reflns_used     9690
_cell_measurement_theta_min     3.9
_cell_measurement_theta_max     30.0
_cell_measurement_temperature     100
_cell_special_details     ?
_exptl_crystal_description     'block'
_exptl_crystal_colour     'translucent yellow'
_exptl_crystal_size_max     0.76
_exptl_crystal_size_mid     0.65
_exptl_crystal_size_min     0.35
_exptl_crystal_size_rad     ?
_exptl_crystal_density_diffrn     1.5691
_exptl_crystal_density_meas     ?
_exptl_crystal_density_method     ?
_exptl_crystal_F_000     824
_exptl_absorpt_coefficient_mu     0.411
_exptl_absorpt_correction_type     multi-scan
_exptl_absorpt_process_details
;
(<i>SADABS</i>; Bruker, 2013)
;
_exptl_absorpt_correction_T_min     0.74
_exptl_absorpt_correction_T_max     0.87
_exptl_special_details
;
Spectroscopic data for compound (<b>II</b>): ^1^H NMR (200MHz, CDCl~3~): \d =
8.19 (d, J =9.2 Hz, 4H), 7.74 (d, J = 8.1 Hz, 2H), 7.25 (t, J = 8.1 Hz, 1H),
7.10 (d, J = 9.2 Hz, 4H) ppm. ^13^C NMR (50 MHz, CDCl~3~): \d = 144.9 (s),
142.9 (s), 140.6 (s), 134.1 (d), 131.5 (d), 126.5 (s), 125.5 (d), 120.5 (d)
ppm.
;
_diffrn_ambient_temperature     100
_diffrn_radiation_type     'Mo K\a'
_diffrn_radiation_wavelength     0.71073
_diffrn_radiation_source     'X-ray tube'
_diffrn_radiation_monochromator     graphite
_diffrn_measurement_device_type     'Bruker Kappa APEXII CCD'
_diffrn_measurement_device     'four-cycle diffractometer'
_diffrn_measurement_method     '\w and \f scans'
_diffrn_detector_area_resol_mean     ?
_diffrn_reflns_number     29061
_diffrn_reflns_av_R_equivalents     0.0314
_diffrn_reflns_theta_min     1.62
_diffrn_reflns_theta_max     30.01
_diffrn_reflns_theta_full     30.01
_diffrn_measured_fraction_theta_max     0.99
_diffrn_measured_fraction_theta_full     0.99
_diffrn_reflns_limit_h_min     -18
_diffrn_reflns_limit_h_max     18
_diffrn_reflns_limit_k_min     -16
_diffrn_reflns_limit_k_max     15
_diffrn_reflns_limit_l_min     -16
_diffrn_reflns_limit_l_max     16
_diffrn_reflns_reduction_process     ?
_diffrn_standards_number     ?
_diffrn_standards_interval_count     ?
_diffrn_standards_interval_time     ?
_diffrn_standards_decay_%     ?
loop_
    _diffrn_standard_refln_index_h
    _diffrn_standard_refln_index_k
    _diffrn_standard_refln_index_l
    ? ? ?
_refine_special_details     ?
_reflns_number_total     4959
_reflns_number_gt     4374
_reflns_threshold_expression     'I>3\s(I)'
_refine_ls_structure_factor_coef     Fsqd
_refine_ls_R_factor_all     0.0383
_refine_ls_R_factor_gt     0.0337
_refine_ls_wR_factor_gt     0.1253
_refine_ls_wR_factor_ref     0.1313
_refine_ls_goodness_of_fit_ref     1.39
_refine_ls_restrained_S_all     ?
_refine_ls_number_reflns     4959
_refine_ls_number_parameters     244
_refine_ls_number_restraints     0
_refine_ls_number_constraints     44
_refine_ls_hydrogen_treatment     constr
_refine_ls_weighting_scheme     sigma
_refine_ls_weighting_details     'w=1/(\s^2^(I)+0.0064I^2^)'
_atom_sites_solution_hydrogens     isomor
_atom_sites_solution_primary     isomor
_refine_ls_shift/su_max     0.0177
_refine_ls_shift/su_mean     0.0029
_refine_diff_density_max     0.24
_refine_diff_density_min     -0.23
_refine_ls_extinction_method     'none'
_refine_ls_extinction_coef     ?
_refine_ls_abs_structure_details     ?
_refine_ls_abs_structure_Flack     ?
_refine_ls_abs_structure_Rogers     ?
loop_
    _atom_type_symbol
    _atom_type_scat_dispersion_real
    _atom_type_scat_dispersion_imag
    _atom_type_scat_source
    C 0.0033 0.0016 'International Tables Vol C tables 4.2.6.8 and 6.1.1.1'
    H 0.0000 0.0000 'International Tables Vol C tables 4.2.6.8 and 6.1.1.1'
    Cl 0.1484 0.1585 'International Tables Vol C tables 4.2.6.8 and 6.1.1.1'
    N 0.0061 0.0033 'International Tables Vol C tables 4.2.6.8 and 6.1.1.1'
    O 0.0106 0.0060 'International Tables Vol C tables 4.2.6.8 and 6.1.1.1'
_computing_data_collection     'APEX2 (Bruker, 2013)'
_computing_cell_refinement     'SAINT-Plus (Bruker, 2013)'
_computing_data_reduction     'SAINT-Plus (Bruker, 2013)'
_computing_structure_solution     'coordinates taken from Br analogue'
_computing_structure_refinement
                         '<i>JANA2006</i> (Pet\<r\'i\<cek, <i>et al.</i>, 2006)'
_computing_molecular_graphics     'Mercury (Macrae <i>et al.</i>, 2008)'
_computing_publication_material     'publCIF (Westrip, 2010)'
loop_
    _atom_site_type_symbol
    _atom_site_label
    _atom_site_fract_x
    _atom_site_fract_y
    _atom_site_fract_z
    _atom_site_U_iso_or_equiv
    _atom_site_adp_type
    _atom_site_calc_flag
    _atom_site_refinement_flags
    _atom_site_occupancy
    _atom_site_disorder_assembly
    _atom_site_disorder_group
    Cl Cl1 0.58310(2) 0.86376(2) 0.06717(3) 0.02676(11) Uani d . 1 . .
    Cl Cl2 0.89794(2) 1.09658(2) 0.39011(3) 0.02968(11) Uani d . 1 . .
    O O1 0.59995(7) 1.56656(7) 0.07725(8) 0.0250(3) Uani d . 1 . .
    O O2 0.52501(8) 1.50838(7) 0.20576(9) 0.0278(3) Uani d . 1 . .
    O O3 0.90032(8) 0.85088(9) -0.27494(8) 0.0324(3) Uani d . 1 . .
    O O4 1.01290(8) 0.76623(8) -0.12423(8) 0.0288(3) Uani d . 1 . .
    N N1 0.75055(7) 1.04563(7) 0.14397(7) 0.0145(3) Uani d . 1 . .
    N N2 0.57820(7) 1.49072(7) 0.13910(8) 0.0183(3) Uani d . 1 . .
    N N3 0.94009(7) 0.83429(8) -0.16642(8) 0.0174(3) Uani d . 1 . .
    C C1 0.74413(8) 0.96904(8) 0.23650(9) 0.0145(3) Uani d . 1 . .
    C C2 0.67230(9) 0.87665(8) 0.21010(10) 0.0185(3) Uani d . 1 . .
    C C3 0.66959(9) 0.79754(9) 0.29820(12) 0.0260(4) Uani d . 1 . .
    C C4 0.73555(11) 0.81422(10) 0.41472(12) 0.0297(4) Uani d . 1 . .
    C C5 0.80543(10) 0.90616(10) 0.44433(11) 0.0253(4) Uani d . 1 . .
    C C6 0.80964(9) 0.98244(9) 0.35460(10) 0.0184(3) Uani d . 1 . .
    C C7 0.70496(8) 1.15578(8) 0.13637(9) 0.0133(3) Uani d . 1 . .
    C C8 0.73029(9) 1.24530(8) 0.06960(9) 0.0166(3) Uani d . 1 . .
    C C9 0.68665(9) 1.35445(8) 0.06821(10) 0.0172(3) Uani d . 1 . .
    C C10 0.61973(8) 1.37467(8) 0.13544(9) 0.0151(3) Uani d . 1 . .
    C C11 0.59475(8) 1.28778(8) 0.20337(9) 0.0158(3) Uani d . 1 . .
    C C12 0.63582(8) 1.17818(8) 0.20218(9) 0.0151(3) Uani d . 1 . .
    C C13 0.80210(8) 1.00128(8) 0.06577(9) 0.0137(3) Uani d . 1 . .
    C C14 0.76400(9) 1.02286(8) -0.05822(9) 0.0179(3) Uani d . 1 . .
    C C15 0.81196(9) 0.97117(8) -0.13329(9) 0.0174(3) Uani d . 1 . .
    C C16 0.89655(8) 0.89650(8) -0.08506(9) 0.0141(3) Uani d . 1 . .
    C C17 0.93636(8) 0.87409(8) 0.03712(9) 0.0145(3) Uani d . 1 . .
    C C18 0.88927(8) 0.92743(8) 0.11260(9) 0.0146(3) Uani d . 1 . .
    H H1c3 0.622526 0.732212 0.27836 0.0311 Uiso d . 1 . .
    H H1c4 0.732728 0.760843 0.476226 0.0357 Uiso d . 1 . .
    H H1c5 0.850452 0.917238 0.525723 0.0303 Uiso d . 1 . .
    H H1c8 0.777925 1.230913 0.024835 0.02 Uiso d . 1 . .
    H H1c9 0.702539 1.415466 0.021211 0.0206 Uiso d . 1 . .
    H H1c11 0.549454 1.3037 0.250608 0.019 Uiso d . 1 . .
    H H1c12 0.616983 1.116869 0.246644 0.0181 Uiso d . 1 . .
    H H1c14 0.704527 1.073604 -0.090899 0.0215 Uiso d . 1 . .
    H H1c15 0.786988 0.986778 -0.218011 0.0209 Uiso d . 1 . .
    H H1c17 0.995418 0.822599 0.06882 0.0174 Uiso d . 1 . .
    H H1c18 0.91652 0.913735 0.197601 0.0175 Uiso d . 1 . .
loop_
    _atom_site_aniso_label
    _atom_site_aniso_U_11
    _atom_site_aniso_U_22
    _atom_site_aniso_U_33
    _atom_site_aniso_U_12
    _atom_site_aniso_U_13
    _atom_site_aniso_U_23
    _atom_site_aniso_type_symbol
    Cl1 0.01996(17) 0.02079(16) 0.0347(2) -0.00131(9) 0.00215(13) -0.00737(10)
                                                                              Cl
    Cl2 0.02831(18) 0.02495(16) 0.02653(18) -0.00245(10) -0.00402(13)
                                                                    -0.00497(10)
                                                                              Cl
    O1 0.0279(4) 0.0138(3) 0.0335(5) 0.0024(3) 0.0100(4) 0.0026(3) O
    O2 0.0302(5) 0.0245(4) 0.0330(5) 0.0096(3) 0.0163(4) -0.0016(3) O
    O3 0.0390(5) 0.0457(5) 0.0141(4) 0.0168(4) 0.0108(4) 0.0031(3) O
    O4 0.0294(5) 0.0346(4) 0.0233(4) 0.0162(4) 0.0100(4) 0.0014(3) O
    N1 0.0186(4) 0.0124(3) 0.0139(4) 0.0030(3) 0.0073(3) 0.0024(3) N
    N2 0.0166(4) 0.0150(4) 0.0212(4) 0.0035(3) 0.0031(3) -0.0018(3) N
    N3 0.0181(4) 0.0198(4) 0.0160(4) 0.0011(3) 0.0078(3) 0.0000(3) N
    C1 0.0167(5) 0.0128(4) 0.0158(5) 0.0029(3) 0.0076(4) 0.0025(3) C
    C2 0.0161(5) 0.0135(4) 0.0277(6) 0.0025(3) 0.0093(4) 0.0016(4) C
    C3 0.0205(5) 0.0164(4) 0.0473(8) 0.0057(4) 0.0198(5) 0.0120(4) C
    C4 0.0322(6) 0.0284(5) 0.0390(7) 0.0167(5) 0.0260(6) 0.0208(5) C
    C5 0.0297(6) 0.0309(5) 0.0179(5) 0.0146(5) 0.0114(5) 0.0087(4) C
    C6 0.0205(5) 0.0195(4) 0.0156(5) 0.0042(4) 0.0064(4) 0.0005(4) C
    C7 0.0134(4) 0.0121(4) 0.0139(4) 0.0009(3) 0.0040(3) 0.0004(3) C
    C8 0.0187(5) 0.0151(4) 0.0192(5) 0.0030(3) 0.0103(4) 0.0030(3) C
    C9 0.0198(5) 0.0135(4) 0.0193(5) 0.0022(3) 0.0078(4) 0.0027(3) C
    C10 0.0139(5) 0.0125(4) 0.0181(5) 0.0020(3) 0.0039(4) -0.0015(3) C
    C11 0.0133(4) 0.0174(4) 0.0176(5) 0.0006(3) 0.0061(4) -0.0010(3) C
    C12 0.0145(4) 0.0147(4) 0.0171(5) -0.0002(3) 0.0067(4) 0.0008(3) C
    C13 0.0155(5) 0.0123(4) 0.0133(4) 0.0005(3) 0.0048(4) -0.0001(3) C
    C14 0.0200(5) 0.0187(4) 0.0144(5) 0.0060(4) 0.0045(4) 0.0026(3) C
    C15 0.0199(5) 0.0192(4) 0.0131(4) 0.0035(4) 0.0051(4) 0.0026(3) C
    C16 0.0151(4) 0.0142(4) 0.0144(4) -0.0003(3) 0.0067(4) -0.0009(3) C
    C17 0.0138(4) 0.0140(4) 0.0148(4) 0.0013(3) 0.0033(4) 0.0005(3) C
    C18 0.0160(5) 0.0152(4) 0.0114(4) 0.0013(3) 0.0030(4) 0.0009(3) C
loop_
    _geom_bond_atom_site_label_1
    _geom_bond_atom_site_label_2
    _geom_bond_site_symmetry_1
    _geom_bond_site_symmetry_2
    _geom_bond_distance
    _geom_bond_publ_flag
    Cl1 N1 . . 2.9827(9) ?
    Cl2 N1 . . 2.9848(8) ?
    O1 N2 . . 1.2308(13) ?
    O2 N2 . . 1.2307(16) ?
    O3 N3 . . 1.2285(12) ?
    O4 N3 . . 1.2219(12) ?
    N1 C1 . . 1.4256(14) ?
    N1 C7 . . 1.3996(12) ?
    N1 C13 . . 1.4087(15) ?
    N2 C10 . . 1.4553(13) ?
    N3 C16 . . 1.4573(15) ?
    C1 C2 . . 1.3991(14) ?
    C1 C6 . . 1.3898(13) ?
    C2 C3 . . 1.3901(18) ?
    C3 C4 . . 1.3818(17) ?
    C3 H1c3 . . 0.96 ?
    C4 C5 . . 1.3801(17) ?
    C4 H1c4 . . 0.96 ?
    C5 C6 . . 1.3891(17) ?
    C5 H1c5 . . 0.96 ?
    C7 C8 . . 1.4032(15) ?
    C7 C12 . . 1.4041(17) ?
    C8 C9 . . 1.3855(14) ?
    C8 H1c8 . . 0.96 ?
    C9 C10 . . 1.3880(18) ?
    C9 H1c9 . . 0.96 ?
    C10 C11 . . 1.3878(15) ?
    C11 C12 . . 1.3803(14) ?
    C11 H1c11 . . 0.96 ?
    C12 H1c12 . . 0.96 ?
    C13 C14 . . 1.4027(14) ?
    C13 C18 . . 1.4017(13) ?
    C14 C15 . . 1.3805(17) ?
    C14 H1c14 . . 0.96 ?
    C15 C16 . . 1.3861(14) ?
    C15 H1c15 . . 0.96 ?
    C16 C17 . . 1.3858(14) ?
    C17 C18 . . 1.3850(16) ?
    C17 H1c17 . . 0.96 ?
    C18 H1c18 . . 0.96 ?
loop_
    _geom_angle_atom_site_label_1
    _geom_angle_atom_site_label_2
    _geom_angle_atom_site_label_3
    _geom_angle_site_symmetry_1
    _geom_angle_site_symmetry_2
    _geom_angle_site_symmetry_3
    _geom_angle
    _geom_angle_publ_flag
    Cl1 N1 Cl2 . . . 128.74(3) ?
    Cl1 N1 C1 . . . 64.63(5) ?
    Cl1 N1 C7 . . . 110.73(6) ?
    Cl1 N1 C13 . . . 91.15(5) ?
    Cl2 N1 C1 . . . 64.21(4) ?
    Cl2 N1 C7 . . . 91.08(5) ?
    Cl2 N1 C13 . . . 113.45(6) ?
    C1 N1 C7 . . . 118.75(9) ?
    C1 N1 C13 . . . 115.72(8) ?
    C7 N1 C13 . . . 125.53(9) ?
    O1 N2 O2 . . . 123.46(9) ?
    O1 N2 C10 . . . 118.27(10) ?
    O2 N2 C10 . . . 118.25(9) ?
    O3 N3 O4 . . . 122.81(11) ?
    O3 N3 C16 . . . 118.37(9) ?
    O4 N3 C16 . . . 118.80(9) ?
    N1 C1 C2 . . . 120.56(8) ?
    N1 C1 C6 . . . 121.37(9) ?
    C2 C1 C6 . . . 118.06(10) ?
    C1 C2 C3 . . . 121.05(9) ?
    C2 C3 C4 . . . 119.09(10) ?
    C2 C3 H1c3 . . . 120.45 ?
    C4 C3 H1c3 . . . 120.45 ?
    C3 C4 C5 . . . 121.24(12) ?
    C3 C4 H1c4 . . . 119.38 ?
    C5 C4 H1c4 . . . 119.38 ?
    C4 C5 C6 . . . 119.01(10) ?
    C4 C5 H1c5 . . . 120.49 ?
    C6 C5 H1c5 . . . 120.49 ?
    C1 C6 C5 . . . 121.48(10) ?
    N1 C7 C8 . . . 121.84(10) ?
    N1 C7 C12 . . . 118.69(9) ?
    C8 C7 C12 . . . 119.40(9) ?
    C7 C8 C9 . . . 120.08(11) ?
    C7 C8 H1c8 . . . 119.96 ?
    C9 C8 H1c8 . . . 119.96 ?
    C8 C9 C10 . . . 119.33(10) ?
    C8 C9 H1c9 . . . 120.33 ?
    C10 C9 H1c9 . . . 120.33 ?
    N2 C10 C9 . . . 119.43(9) ?
    N2 C10 C11 . . . 119.00(11) ?
    C9 C10 C11 . . . 121.52(9) ?
    C10 C11 C12 . . . 119.20(11) ?
    C10 C11 H1c11 . . . 120.4 ?
    C12 C11 H1c11 . . . 120.4 ?
    C7 C12 C11 . . . 120.43(10) ?
    C7 C12 H1c12 . . . 119.78 ?
    C11 C12 H1c12 . . . 119.78 ?
    N1 C13 C14 . . . 121.63(9) ?
    N1 C13 C18 . . . 118.72(9) ?
    C14 C13 C18 . . . 119.51(10) ?
    C13 C14 C15 . . . 120.04(9) ?
    C13 C14 H1c14 . . . 119.98 ?
    C15 C14 H1c14 . . . 119.98 ?
    C14 C15 C16 . . . 119.31(9) ?
    C14 C15 H1c15 . . . 120.34 ?
    C16 C15 H1c15 . . . 120.34 ?
    N3 C16 C15 . . . 118.73(9) ?
    N3 C16 C17 . . . 119.22(8) ?
    C15 C16 C17 . . . 121.94(11) ?
    C16 C17 C18 . . . 118.70(9) ?
    C16 C17 H1c17 . . . 120.65 ?
    C18 C17 H1c17 . . . 120.65 ?
    C13 C18 C17 . . . 120.48(9) ?
    C13 C18 H1c18 . . . 119.76 ?
    C17 C18 H1c18 . . . 119.76 ?
loop_
    _geom_torsion_atom_site_label_1
    _geom_torsion_atom_site_label_2
    _geom_torsion_atom_site_label_3
    _geom_torsion_atom_site_label_4
    _geom_torsion_site_symmetry_1
    _geom_torsion_site_symmetry_2
    _geom_torsion_site_symmetry_3
    _geom_torsion_site_symmetry_4
    _geom_torsion
    _geom_torsion_publ_flag
    ? ? ? ? ? ? ? ? ? ?
loop_
    _geom_hbond_atom_site_label_D
    _geom_hbond_atom_site_label_H
    _geom_hbond_atom_site_label_A
    _geom_hbond_site_symmetry_A
    _geom_hbond_distance_DH
    _geom_hbond_distance_HA
    _geom_hbond_distance_DA
    _geom_hbond_angle_DHA
    C5 H1C5 O3 1_556 0.96 2.35 3.1950(15) 147
    C12 H1C12 O2 2_645 0.96 2.48 3.3304(15) 148
