# Supplementary material for: Isotypic crystal structures of 2,6-di­bromo-N,N-bis­(4-nitro­phen­yl)aniline and 2,6-di­chloro-N,N-bis­(4-nitro­phen­yl)aniline
Source: Acta Crystallogr Sect E Struct Rep Online. 2014 Jul 19;70(Pt 8):65–7. doi: 10.1107/S1600536814010964 (PMC4158496; doi:10.1107/S1600536814010964)
Supplement: Supplementary file 2 [file e-70-00065-Isup2.hkl]

#
# h,k,l, Fc-squared, Fo-squared, sigma(Fo-squared) and status flag
#
data_I
_shelx_title                             '   '
_shelx_refln_list_code                   4
_shelx_F_calc_maximum                    315.72
_exptl_crystal_F_000                     968
_reflns_d_resolution_high                0.6186

loop_
 _symmetry_equiv_pos_as_xyz
 'x, y, z'
 '-x, y+1/2, -z+1/2'
 '-x, -y, -z'
 'x, -y+1/2, z+1/2'

_cell_length_a                           13.4705(7)
_cell_length_b                           11.6686(6)
_cell_length_c                           11.7081(7)
_cell_angle_alpha                        90
_cell_angle_beta                         107.576(2)
_cell_angle_gamma                        90

_shelx_F_squared_multiplier              1.000

loop_
 _refln_index_h
 _refln_index_k
 _refln_index_l
 _refln_F_squared_calc
 _refln_F_squared_meas
 _refln_F_squared_sigma
 _refln_observed_status
   0   0   2   4051.17   4176.02     53.34 o
   0   0   4  30350.40  31814.60    402.21 o
   0   0   6  19040.20  20251.80    277.58 o
   0   0   8    972.88    911.90     21.48 o
   0   0  10    238.90    215.67     16.84 o
   0   0  12   2190.08   2233.56     67.76 o
   0   0  14   1403.96   1230.41     57.88 o
   0   0  16   1307.85   1310.47     67.35 o
   0   1   1    695.04    727.58      6.65 o
   0   1   2    137.57    152.25      3.33 o
   0   1   3   5178.40   5426.90     49.10 o
   0   1   4  13134.70  13660.40    122.61 o
   0   1   5    698.48    618.08      8.87 o
   0   1   6    160.64    192.38      5.85 o
   0   1   7   2344.23   2325.41     25.51 o
   0   1   8   1726.75   1680.01     21.58 o
   0   1   9   6391.09   6053.65     71.89 o
   0   1  10     78.22     64.33     11.19 o
   0   1  11    244.15    203.77     14.02 o
   0   1  12      7.53     -4.03     18.25 <
   0   1  13   1224.48   1215.79     38.42 o
   0   1  14     36.90     44.67     24.60 <
   0   1  15    270.71    237.85     28.53 o
   0   1  16    836.75    797.25     42.65 o
   0   1  17      8.10     31.46     38.21 <
   0   2   0   6093.29   7205.42    181.90 o
   0   2   1   1825.35   1830.44     20.87 o
   0   2   2    126.14    161.63      3.63 o
   0   2   3   1287.45   1466.96     13.81 o
   0   2   4   2563.05   2694.95     25.71 o
   0   2   5  25280.90  26991.70    241.59 o
   0   2   6     71.31     90.85      4.74 o
   0   2   7  11683.40  11580.40    109.30 o
   0   2   8   1499.25   1578.07     20.17 o
   0   2   9    821.75    823.06     17.54 o
   0   2  10    208.84    149.43     12.50 o
   0   2  11   7627.90   7587.66     96.09 o
   0   2  12     37.43     50.62     19.06 <
   0   2  13   1691.77   1612.35     41.64 o
   0   2  14     24.81     -2.92     24.40 <
   0   2  15     54.21     77.54     31.96 <
   0   2  16      1.46      9.28     34.89 <
   0   2  17    268.89    292.20     40.43 o
   0   3   1   2374.49   2454.47     39.52 o
   0   3   2  29248.40  31539.40    309.75 o
   0   3   3    276.95    276.67      5.55 o
   0   3   4   6337.44   6749.77     61.20 o
   0   3   5    507.39    590.96      9.68 o
   0   3   6     24.77     53.84      5.04 o
   0   3   7   1423.99   1310.07     16.13 o
   0   3   8   4619.77   4790.17     46.18 o
   0   3   9   4493.01   4486.77     54.15 o
   0   3  10    385.07    330.52     12.91 o
   0   3  11      9.39      8.77     15.02 <
   0   3  12    514.64    478.23     23.29 o
   0   3  13    335.59    368.02     24.50 o
   0   3  14    488.43    526.43     33.58 o
   0   3  15    314.50    276.27     34.38 o
   0   3  16    555.45    560.91     39.93 o
   0   3  17     77.59    127.95     39.12 o
   0   4   0  26495.20  28330.50    712.35 o
   0   4   1    560.44    650.65     14.82 o
   0   4   2   9784.29  10418.00    103.75 o
   0   4   3  10349.70  11165.30    106.07 o
   0   4   4   3349.49   3444.41     32.27 o
   0   4   5    584.13    565.45      9.78 o
   0   4   6   7953.14   8307.58     77.54 o
   0   4   7    508.54    516.24     11.49 o
   0   4   8    185.52    162.64      7.86 o
   0   4   9    995.11    932.16     18.85 o
   0   4  10    184.06    139.35     11.19 o
   0   4  11     45.80     24.20     15.33 <
   0   4  12    239.28    284.94     21.48 o
   0   4  13     13.12     31.46     26.01 <
   0   4  14    260.32    306.72     31.06 o
   0   4  15     10.21     25.51     32.57 <
   0   4  16    108.00    157.19     36.50 o
   0   4  17    113.70    127.14     39.12 o
   0   5   1   2655.91   2860.41     42.55 o
   0   5   2   6480.76   6614.56     80.97 o
   0   5   3    608.48    549.32      9.98 o
   0   5   4   3461.75   3479.40     36.10 o
   0   5   5   8091.68   8766.35     83.49 o
   0   5   6    921.27    972.49     13.81 o
   0   5   7   1761.50   1755.23     20.57 o
   0   5   8      2.05      2.12      8.17 <
   0   5   9   1911.67   1926.53     27.32 o
   0   5  10     12.76      1.11     11.60 <
   0   5  11     13.73     16.74     15.43 <
   0   5  12   1488.38   1394.26     38.52 o
   0   5  13    806.24    846.76     41.74 o
   0   5  14    390.93    414.10     33.27 o
   0   5  15     23.31     21.48     33.07 <
   0   5  16     71.40     69.87     35.90 <
   0   5  17    842.15    931.86     66.95 o
   0   6   0   3633.34   4061.28    108.39 o
   0   6   1    242.21    232.21      9.58 o
   0   6   2    888.85    972.29     16.23 o
   0   6   3   2017.05   2300.51     26.11 o
   0   6   4   2068.76   1973.32     20.57 o
   0   6   5   5203.76   5272.13     54.04 o
   0   6   6     58.90     68.46      6.76 o
   0   6   7   5464.73   5627.45     56.97 o
   0   6   8   4672.80   4857.42     55.66 o
   0   6   9     31.30     34.79     10.89 o
   0   6  10   2288.41   2211.68     35.29 o
   0   6  11   3925.62   3888.46     69.77 o
   0   6  12    106.47    116.25     24.60 o
   0   6  13   1711.15   1634.03     51.22 o
   0   6  14   2234.92   2222.16     60.19 o
   0   6  15    224.03    238.06     44.67 o
   0   6  16    165.94    139.24     47.69 <
   0   6  17    283.66    287.36     53.34 o
   0   7   1   6412.39   6668.71     95.79 o
   0   7   2  10642.40  11395.10    148.72 o
   0   7   3   3398.05   3653.43     42.75 o
   0   7   4    160.38    215.87      7.36 o
   0   7   5    233.91    232.11      7.66 o
   0   7   6   3938.26   4007.03     42.75 o
   0   7   7   6990.94   7149.86     79.15 o
   0   7   8     15.28     11.60      9.68 <
   0   7   9   3622.68   3540.20     50.11 o
   0   7  10   1419.47   1385.59     32.67 o
   0   7  11      2.54    -17.54     18.65 <
   0   7  12    705.94    699.45     45.68 o
   0   7  13    109.53     77.23     34.69 <
   0   7  14    353.48    373.07     43.05 o
   0   7  15    359.79    418.24     47.89 o
   0   7  16     49.11     42.35     47.89 <
   0   8   0  15113.00  15325.80    390.51 o
   0   8   1   1371.99   1437.31     27.12 o
   0   8   2   2203.28   2358.48     38.72 o
   0   8   3  14657.30  15589.90    172.42 o
   0   8   4   1107.83   1096.92     18.55 o
   0   8   5   1425.37   1562.14     21.88 o
   0   8   6   1868.28   1898.10     25.81 o
   0   8   7   2341.21   2447.31     34.18 o
   0   8   8     39.31     33.58     12.20 <
   0   8   9    195.66    190.57     15.53 o
   0   8  10    557.16    501.42     22.18 o
   0   8  11    315.20    275.97     23.19 o
   0   8  12    562.83    590.96     38.92 o
   0   8  13      2.38    -18.75     35.29 <
   0   8  14    189.57    220.82     43.36 o
   0   8  15    275.08    322.15     48.40 o
   0   8  16    377.79    399.28     54.35 o
   0   9   1   1582.91   1506.28     29.34 o
   0   9   2    122.43    106.37     13.01 o
   0   9   3   6277.11   6507.89     80.76 o
   0   9   4   3045.40   3248.30     39.93 o
   0   9   5    993.62   1001.23     18.15 o
   0   9   6   9145.93   9289.75     99.92 o
   0   9   7   1435.43   1409.08     27.32 o
   0   9   8    319.50    306.62     14.92 o
   0   9   9   2187.27   2113.57     39.63 o
   0   9  10   1414.77   1380.65     38.82 o
   0   9  11      2.76      3.83     22.18 <
   0   9  12    512.57    521.39     31.46 o
   0   9  13    864.32    779.61     50.82 o
   0   9  14     80.42    100.53     44.16 <
   0   9  15      0.92     34.79     47.49 <
   0  10   0      2.36     11.80     26.11 <
   0  10   1    498.62    493.96     23.29 o
   0  10   2    713.43    602.25     21.58 o
   0  10   3    160.00    144.29     11.49 o
   0  10   4    866.63    866.82     20.47 o
   0  10   5   2020.73   2069.11     32.16 o
   0  10   6    118.33     98.71     11.39 o
   0  10   7   1832.31   1838.81     32.27 o
   0  10   8   2287.22   2328.23     41.34 o
   0  10   9     55.98     66.04     18.85 o
   0  10  10   2678.64   2583.13     52.94 o
   0  10  11    607.49    623.93     33.37 o
   0  10  12    444.13    413.70     31.26 o
   0  10  13    319.36    352.80     41.04 o
   0  10  14   1357.98   1308.55     68.87 o
   0  10  15     90.90    149.63     50.21 <
   0  11   1   5696.19   5763.67     95.48 o
   0  11   2    338.98    324.97     14.32 o
   0  11   3     14.43     -0.71     13.61 <
   0  11   4     53.49     48.80     14.72 o
   0  11   5   1280.43   1242.21     31.66 o
   0  11   6    259.92    263.77     15.73 o
   0  11   7    369.40    388.59     19.16 o
   0  11   8      9.32      7.76     18.05 <
   0  11   9    146.36    168.38     20.97 o
   0  11  10    472.74    509.08     26.92 o
   0  11  11    491.91    503.54     28.74 o
   0  11  12    240.79    267.20     30.85 o
   0  11  13     12.99     -5.14     39.12 <
   0  11  14     73.93    104.76     48.10 <
   0  12   0    635.47    565.75     77.34 o
   0  12   1   1055.91   1023.61     45.37 o
   0  12   2     20.11     23.69     14.52 <
   0  12   3   4434.58   4618.66     79.45 o
   0  12   4     36.40     13.31     16.74 <
   0  12   5    364.20    367.02     20.27 o
   0  12   6      3.41      4.13     18.05 <
   0  12   7    739.92    684.53     34.99 o
   0  12   8    246.81    237.05     24.20 o
   0  12   9    674.55    665.47     37.51 o
   0  12  10     79.62     55.25     29.04 <
   0  12  11    254.42    218.90     32.57 o
   0  12  12    238.79    265.08     31.56 o
   0  12  13      8.60     27.12     40.33 <
   0  13   1   1736.81   1747.97     80.66 o
   0  13   2    401.84    364.80     20.27 o
   0  13   3     88.28     68.66     21.07 o
   0  13   4   1466.31   1364.62     38.01 o
   0  13   5   2589.16   2602.09     54.95 o
   0  13   6   1605.83   1595.41     37.91 o
   0  13   7     10.95      7.16     22.18 <
   0  13   8    118.25    118.47     24.60 o
   0  13   9      4.32      3.33     28.33 <
   0  13  10   1036.10   1015.85     52.43 o
   0  13  11    177.01    139.65     33.78 o
   0  13  12    800.33    833.15     57.57 o
   0  13  13     99.10     97.80     51.42 <
   0  14   0     55.14     33.48     56.06 <
   0  14   1    152.00    129.97     40.84 o
   0  14   2    468.36    401.40     22.69 o
   0  14   3     21.43     22.28     22.79 <
   0  14   4    602.85    538.73     32.97 o
   0  14   5     13.06     19.76     25.41 <
   0  14   6    122.87     89.03     21.88 o
   0  14   7     31.72     26.22     24.10 <
   0  14   8   2418.90   2317.95     67.56 o
   0  14   9     21.52     25.11     29.95 <
   0  14  10    482.80    481.36     32.77 o
   0  14  11    194.16    167.78     32.16 o
   0  14  12     16.18     26.92     35.29 <
   0  15   1    995.91    932.46     73.91 o
   0  15   2    132.70     87.92     30.75 <
   0  15   3    465.36    421.16     28.33 o
   0  15   4    332.63    319.63     28.74 o
   0  15   5    872.72    843.53     52.73 o
   0  15   6    629.59    539.84     35.79 o
   0  15   7    415.59    331.62     43.56 o
   0  15   8     33.91     41.74     30.55 <
   0  15   9      5.71    -41.34     31.56 <
   0  15  10    914.10    858.86     48.70 o
   0  16   0     29.39     49.20     65.54 <
   0  16   1   2780.10   2672.16     81.47 o
   0  16   2     60.33     41.34     32.47 <
   0  16   3   3714.10   3621.16    100.02 o
   0  16   4     95.25     38.42     35.19 <
   0  16   5     60.30     53.74     50.41 <
   0  16   6      1.91     -4.34     40.23 <
   0  16   7     77.84     16.64     42.45 <
   0  16   8    120.78    111.42     44.16 <
   0  16   9     79.81     46.18     45.27 <
   0  17   1    339.52    278.79     36.90 o
   0  17   2      4.42      4.94     35.69 <
   0  17   3      6.73    -17.34     36.50 <
   0  17   4    135.11     47.19     53.54 <
   0  17   5    622.89    518.26     61.00 o
   0  17   6    907.63    761.16     97.90 o
   0  17   7      6.19    -41.04     44.77 <
   0  18   0      2.50    -37.00     73.50 <
   0  18   1    185.67    101.23     38.42 <
   0  18   2    129.13    100.93     39.52 <
   0  18   3    251.45    135.31     40.33 o
   0  18   4    158.38     99.82     57.67 <
   1   0 -18     34.09     70.08     74.51 <
   1   0 -16   1796.11   1599.34     71.59 o
   1   0 -14   3653.17   3482.12     94.58 o
   1   0 -12   1479.04   1282.94     50.11 o
   1   0 -10   4452.96   4210.71     80.26 o
   1   0  -8  16230.40  15925.90    202.46 o
   1   0  -6   3341.36   3513.98     47.29 o
   1   0  -4  13698.00  13582.10    172.21 o
   1   0  -2   1321.60   1458.99     21.27 o
   1   0   2    831.43   1097.32     16.23 o
   1   0   4   7514.17   7825.31    105.57 o
   1   0   6  12641.10  12752.50    163.04 o
   1   0   8  15705.90  15321.50    206.70 o
   1   0  10   1243.55   1178.28     34.38 o
   1   0  12   4886.69   4570.77    110.00 o
   1   0  14   3959.94   3605.23     97.60 o
   1   0  16      6.18    -25.31     42.85 <
   1   1 -18     68.36    124.93     53.24 <
   1   1 -17    312.96    354.21     41.24 o
   1   1 -16    152.99    161.43     36.20 o
   1   1 -15    117.37     98.81     27.63 o
   1   1 -14     56.36     19.96     24.00 <
   1   1 -13    257.65    318.32     23.39 o
   1   1 -12   3964.66   3859.52     65.44 o
   1   1 -11      5.50     -6.25     12.60 <
   1   1 -10   2150.40   2026.56     31.26 o
   1   1  -9    391.23    372.16     12.30 o
   1   1  -8   6269.79   6060.51     58.38 o
   1   1  -7   2849.93   2795.78     28.53 o
   1   1  -6   3633.51   3553.40     33.98 o
   1   1  -5   2873.68   2743.95     25.51 o
   1   1  -4    193.30    200.85      4.54 o
   1   1  -3   6641.28   6872.78     63.12 o
   1   1  -2     71.91     72.60      2.12 o
   1   1  -1  16347.60  16546.70    148.92 o
   1   1   0    331.79    359.45      3.83 o
   1   1   1   2822.94   3085.66     26.72 o
   1   1   2     13.90     24.80      2.12 o
   1   1   3   1230.55   1212.16     13.21 o
   1   1   4  16241.50  17645.20    164.35 o
   1   1   5   4295.23   4197.40     42.45 o
   1   1   6    667.86    538.93     10.39 o
   1   1   7      0.43      8.97      5.85 <
   1   1   8    436.98    380.23     10.99 o
   1   1   9      8.94     -0.30     10.18 <
   1   1  10   5634.87   5454.13     68.97 o
   1   1  11    271.29    290.49     16.94 o
   1   1  12    749.88    717.80     31.86 o
   1   1  13     12.16    -12.81     22.18 <
   1   1  14     62.69     92.66     25.51 o
   1   1  15    347.60    371.65     30.45 o
   1   1  16     11.17     27.63     35.59 <
   1   1  17    646.76    674.44     44.67 o
   1   2 -18      4.45     46.48     40.94 <
   1   2 -17    254.87    281.41     40.33 o
   1   2 -16     95.19    108.89     35.09 o
   1   2 -15    194.91    215.57     33.58 o
   1   2 -14    256.00    244.61     25.41 o
   1   2 -13    117.14    127.04     21.48 o
   1   2 -12     69.72     71.39     19.46 o
   1   2 -11     68.94     22.28     13.01 <
   1   2 -10     94.37     82.28     10.99 o
   1   2  -9   1786.29   1593.90     23.49 o
   1   2  -8    185.50    212.14      7.06 o
   1   2  -7    839.89    821.55     12.40 o
   1   2  -6    591.15    611.93      9.98 o
   1   2  -5   8568.06   8975.77     86.21 o
   1   2  -4    477.32    502.43      7.86 o
   1   2  -3  24537.80  25740.70    230.19 o
   1   2  -2   3604.59   3979.41     33.58 o
   1   2  -1   4764.91   5093.06     57.07 o
   1   2   0    260.91    301.58      6.76 o
   1   2   1  62264.70  63893.20    533.89 o
   1   2   2     25.41     29.34      2.32 o
   1   2   3  16386.40  17149.00    143.48 o
   1   2   4    502.90    561.62      8.07 o
   1   2   5   1866.96   1943.37     20.47 o
   1   2   6    676.97    736.55     12.10 o
   1   2   7   3286.34   3393.29     36.00 o
   1   2   8     99.21     73.10      7.76 o
   1   2   9     12.47     -1.01      9.07 <
   1   2  10     30.42     37.21     12.50 <
   1   2  11     13.32     -8.57     15.23 <
   1   2  12     27.91     35.49     19.76 <
   1   2  13   1356.03   1397.38     40.94 o
   1   2  14     88.65     77.03     25.21 o
   1   2  15    480.06    570.59     37.41 o
   1   2  16      1.78     14.32     35.39 <
   1   2  17    282.58    341.30     41.04 o
   1   3 -18      3.14    -28.23     64.33 <
   1   3 -17    502.72    589.24     43.15 o
   1   3 -16    446.36    532.58     39.73 o
   1   3 -15    215.47    253.58     33.88 o
   1   3 -14    179.81    141.46     29.85 o
   1   3 -13    126.76    132.19     22.18 o
   1   3 -12   2974.77   2805.86     48.10 o
   1   3 -11    170.92    155.78     13.91 o
   1   3 -10   1582.40   1553.37     25.51 o
   1   3  -9    410.06    362.48     10.39 o
   1   3  -8   3843.76   3792.47     39.12 o
   1   3  -7   5871.81   6047.30     59.49 o
   1   3  -6  17938.10  19535.70    186.13 o
   1   3  -5    404.17    384.76      7.97 o
   1   3  -4   1721.89   1955.07     19.06 o
   1   3  -3   5232.31   5415.51     51.32 o
   1   3  -2   5229.37   5436.08     51.73 o
   1   3  -1  22525.50  23512.60    323.66 o
   1   3   0    931.44   1243.92     21.58 o
   1   3   1   5081.49   5103.75     53.54 o
   1   3   2   1236.41   1272.16     11.60 o
   1   3   3   6998.53   7411.11     62.61 o
   1   3   4   6863.34   7232.74     63.52 o
   1   3   5   4409.87   4433.23     39.93 o
   1   3   6   6792.14   6486.21     62.21 o
   1   3   7   4774.39   4787.35     49.20 o
   1   3   8   1755.23   1765.11     23.90 o
   1   3   9    294.25    268.10     10.89 o
   1   3  10   7192.93   6841.23     87.12 o
   1   3  11    727.70    640.06     26.01 o
   1   3  12    990.10    914.92     34.48 o
   1   3  13    465.11    454.74     30.05 o
   1   3  14    471.12    502.63     33.98 o
   1   3  15   1044.10   1052.35     51.52 o
   1   3  16    379.46    374.07     38.72 o
   1   3  17     66.73    111.92     39.63 <
   1   4 -17     17.21     33.68     38.31 <
   1   4 -16   1543.80   1513.64     58.68 o
   1   4 -15     44.77     42.75     32.37 <
   1   4 -14   1519.17   1558.91     50.72 o
   1   4 -13    770.47    707.01     41.14 o
   1   4 -12    212.36    197.22     20.27 o
   1   4 -11    628.93    668.09     24.00 o
   1   4 -10   6431.28   6413.61     71.79 o
   1   4  -9    951.12    903.32     17.24 o
   1   4  -8   2451.84   2418.27     27.22 o
   1   4  -7   1638.56   1625.06     18.85 o
   1   4  -6    958.06    909.07     12.70 o
   1   4  -5   1465.56   1513.44     16.23 o
   1   4  -3    812.77    876.20     11.90 o
   1   4  -2   3345.19   3638.71     44.67 o
   1   4  -1   2139.25   2299.40     37.91 o
   1   4   0   1179.42   1222.04     19.56 o
   1   4   1   1523.77   1675.97     21.48 o
   1   4   2   5419.80   5366.91     53.64 o
   1   4   3   2782.40   3020.22     25.71 o
   1   4   4   1245.30   1267.82     14.52 o
   1   4   5   1950.24   2008.71     20.27 o
   1   4   6   5362.95   5341.50     48.80 o
   1   4   7    513.90    524.71     12.50 o
   1   4   8   8670.70   8745.27     93.87 o
   1   4   9   4276.53   4330.69     52.83 o
   1   4  10   2397.41   2310.59     33.17 o
   1   4  11   1160.57   1131.70     30.35 o
   1   4  12   2771.66   2771.38     61.71 o
   1   4  13      2.32     14.72     27.12 <
   1   4  14   2060.47   2037.95     58.58 o
   1   4  15    183.33    158.20     34.08 o
   1   4  16     13.50     40.84     35.59 <
   1   4  17     18.19     53.24     39.12 <
   1   5 -17     45.95     77.54     50.72 <
   1   5 -16      4.75     23.49     35.39 <
   1   5 -15    121.22    162.74     33.68 o
   1   5 -14    464.26    507.17     33.17 o
   1   5 -13   1012.99   1012.82     44.16 o
   1   5 -12   1093.70   1051.04     34.08 o
   1   5 -11    323.18    314.99     16.84 o
   1   5 -10   1472.98   1406.06     25.61 o
   1   5  -9   1306.26   1347.58     20.87 o
   1   5  -8   2730.53   2788.42     30.65 o
   1   5  -7    991.13   1011.31     14.82 o
   1   5  -6   4458.37   4518.74     42.45 o
   1   5  -5   2180.36   2048.74     21.88 o
   1   5  -4    873.33    835.77     12.10 o
   1   5  -3    703.03    740.39     11.29 o
   1   5  -2     86.08    126.74      6.05 o
   1   5  -1  15170.20  15235.00    236.14 o
   1   5   0    306.70    283.63     11.19 o
   1   5   1   3701.58   4168.16     50.41 o
   1   5   2   1909.53   1990.16     22.99 o
   1   5   3  10136.50  10364.70     91.45 o
   1   5   4   6007.07   6237.67     60.40 o
   1   5   5   1834.04   1917.76     21.78 o
   1   5   6   1081.81   1078.56     15.02 o
   1   5   7    391.93    370.85     11.09 o
   1   5   8   2111.84   2092.90     29.64 o
   1   5   9    425.74    429.43     15.23 o
   1   5  10   3837.65   3805.38     52.33 o
   1   5  11   1391.90   1338.00     36.50 o
   1   5  12    197.30    232.21     22.69 o
   1   5  13    340.06    351.79     30.75 o
   1   5  14     62.30     51.32     31.66 <
   1   5  15    841.75    903.63     45.68 o
   1   5  16     15.09     23.49     46.78 <
   1   5  17   1013.39   1065.05     74.81 o
   1   6 -17     47.02     46.28     50.21 <
   1   6 -16    100.04     89.23     46.18 <
   1   6 -15    648.70    794.53     55.56 o
   1   6 -14    135.11    163.34     30.45 o
   1   6 -13    131.53    129.26     27.22 o
   1   6 -12    536.09    504.04     28.13 o
   1   6 -11    120.50    107.79     17.95 o
   1   6 -10    588.83    570.29     19.66 o
   1   6  -9    398.56    402.00     13.11 o
   1   6  -8    337.53    341.41     10.79 o
   1   6  -7     21.90      5.55      7.16 <
   1   6  -6   1902.82   2045.91     24.10 o
   1   6  -5   8336.64   8891.88     89.13 o
   1   6  -4   1255.86   1330.64     17.54 o
   1   6  -3  14994.90  16125.40    168.59 o
   1   6  -2   6733.71   7004.47     92.46 o
   1   6  -1   1784.38   2128.49     37.21 o
   1   6   0  13547.80  14798.20    204.48 o
   1   6   1  26234.10  28861.40    366.82 o
   1   6   2     88.61     96.69      5.55 o
   1   6   3   9226.03   9769.89     97.20 o
   1   6   4   6040.11   6498.41     60.70 o
   1   6   5     22.94     20.77      6.05 o
   1   6   6   1886.17   1942.67     22.28 o
   1   6   7   3016.05   3135.07     37.61 o
   1   6   8    559.63    563.43     18.15 o
   1   6   9    993.76    930.04     22.89 o
   1   6  10      0.54      3.93     14.02 <
   1   6  11    127.35    102.24     19.16 o
   1   6  12    126.68    179.58     27.43 o
   1   6  13    323.30    419.45     32.47 o
   1   6  14    126.18    164.85     40.63 o
   1   6  15     25.60     73.50     45.37 <
   1   6  16    258.37    323.46     50.01 o
   1   7 -16    442.82    424.99     50.01 o
   1   7 -15    521.22    647.22     49.51 o
   1   7 -14    123.23     93.17     38.92 <
   1   7 -13      0.30    -18.96     33.48 <
   1   7 -12    649.05    638.65     32.67 o
   1   7 -11    604.84    661.84     28.03 o
   1   7 -10     11.77      2.42     13.51 <
   1   7  -9    739.82    713.36     20.77 o
   1   7  -8   2042.75   2107.72     31.06 o
   1   7  -7   2397.70   2413.44     28.64 o
   1   7  -6    815.85    770.84     14.72 o
   1   7  -5     75.16     69.77      6.55 o
   1   7  -4   3135.13   3262.41     36.40 o
   1   7  -3   1495.96   1430.25     23.80 o
   1   7  -2   3767.61   3827.76     52.43 o
   1   7  -1   5773.21   5808.54     92.96 o
   1   7   0   2596.73   2568.61     43.56 o
   1   7   1   4118.66   4180.66     56.06 o
   1   7   2   2249.72   2104.90     23.69 o
   1   7   3     83.78     81.17      6.65 o
   1   7   4    591.16    568.27     11.49 o
   1   7   5   3632.85   3834.21     40.73 o
   1   7   6   5405.25   5505.75     58.88 o
   1   7   7   3788.34   3926.47     48.90 o
   1   7   8    387.99    367.92     13.01 o
   1   7   9    242.14    251.26     14.72 o
   1   7  10   1534.98   1472.70     35.39 o
   1   7  11     38.69     38.62     22.99 <
   1   7  12    805.20    835.87     51.02 o
   1   7  13    479.94    557.28     43.26 o
   1   7  14    300.41    361.57     44.67 o
   1   7  15    257.09    317.01     49.10 o
   1   7  16     95.35     84.29     48.20 <
   1   8 -16    274.13    278.89     50.41 o
   1   8 -15      0.27     42.95     44.47 <
   1   8 -14    334.64    324.57     41.84 o
   1   8 -13   1108.25   1064.75     56.06 o
   1   8 -12    387.79    363.69     28.64 o
   1   8 -11   2588.22   2551.37     52.43 o
   1   8 -10   2798.87   2812.82     53.84 o
   1   8  -9    933.54    948.19     25.21 o
   1   8  -8   1077.07   1113.05     25.11 o
   1   8  -7   5373.33   5341.10     62.61 o
   1   8  -6   1467.30   1536.23     22.28 o
   1   8  -5   1265.16   1282.54     20.77 o
   1   8  -4   2010.87   2019.60     26.82 o
   1   8  -3   1185.92   1160.13     22.08 o
   1   8  -2     40.23     40.53      9.28 o
   1   8  -1     38.77     22.59     10.39 <
   1   8   0    264.55    255.80     15.33 o
   1   8   1    271.10    280.00     11.19 o
   1   8   2     69.19     48.20      6.86 o
   1   8   3   1347.08   1333.96     19.26 o
   1   8   4     32.17     24.50      6.76 o
   1   8   5   4330.64   4301.96     48.40 o
   1   8   6   2669.50   2690.41     36.30 o
   1   8   7    448.22    445.36     16.74 o
   1   8   8   2583.64   2608.24     43.66 o
   1   8   9   2168.27   2175.78     43.15 o
   1   8  10     44.08     45.07     19.96 <
   1   8  11   3023.28   3040.09     70.08 o
   1   8  12    824.78    808.14     51.73 o
   1   8  13      0.39     13.41     39.22 <
   1   8  14    579.69    639.46     50.01 o
   1   8  15    229.98    232.71     50.41 o
   1   8  16      0.38    -64.43     65.44 <
   1   9 -16      3.39    -21.68     49.61 <
   1   9 -15    754.91    832.84     60.30 o
   1   9 -14    168.26    207.51     43.15 o
   1   9 -13    230.13    208.51     39.02 o
   1   9 -12    137.81    163.24     28.03 o
   1   9 -11    408.57    410.17     23.90 o
   1   9 -10    491.43    464.21     22.38 o
   1   9  -9    323.73    320.64     16.13 o
   1   9  -8    219.18    192.88     14.02 o
   1   9  -7     10.01      7.66     11.49 <
   1   9  -6   1864.38   1857.16     25.91 o
   1   9  -5   1899.43   1940.45     27.43 o
   1   9  -4    908.24    958.68     18.25 o
   1   9  -3    375.70    372.26     13.41 o
   1   9  -2   3044.11   3161.18     49.71 o
   1   9  -1   2053.93   1981.48     38.82 o
   1   9   0    244.56    238.56     16.84 o
   1   9   1      9.60      3.02     10.08 <
   1   9   2   1976.62   2052.57     27.12 o
   1   9   3   1726.13   1747.86     23.69 o
   1   9   4   3938.84   3988.78     47.59 o
   1   9   5   3020.93   3106.83     39.12 o
   1   9   6    230.89    206.60     10.99 o
   1   9   7   1134.46   1085.62     27.22 o
   1   9   8    311.76    301.58     16.23 o
   1   9   9    332.52    356.73     19.06 o
   1   9  10    605.98    567.87     29.95 o
   1   9  11     11.92     22.18     22.69 <
   1   9  12    175.99    181.69     35.79 o
   1   9  13    346.61    390.71     44.97 o
   1   9  14    207.01    219.60     46.28 o
   1   9  15      8.47     13.01     49.81 <
   1  10 -15    199.84    220.11     49.71 o
   1  10 -14     22.10     30.35     41.64 <
   1  10 -13    467.12    396.76     40.73 o
   1  10 -12     85.04     79.05     27.63 <
   1  10 -11    307.99    342.21     24.40 o
   1  10 -10     62.11     38.62     20.37 <
   1  10  -9    237.43    257.82     16.74 o
   1  10  -8    942.81    898.48     25.31 o
   1  10  -7      1.58    -17.54     12.30 <
   1  10  -6   4958.34   5146.09     61.91 o
   1  10  -5    147.98    142.98     11.49 o
   1  10  -4     88.53     65.14     11.70 o
   1  10  -3   3980.73   4110.08     58.38 o
   1  10  -2  20477.10  20955.60    273.35 o
   1  10  -1    158.68    162.84     14.62 o
   1  10   0   7337.59   7380.56    135.01 o
   1  10   1   5599.23   5610.11     81.97 o
   1  10   2    134.42    119.99      9.88 o
   1  10   3   1624.38   1692.61     26.72 o
   1  10   4   7802.70   8047.74    105.37 o
   1  10   5      1.12    -13.41      9.78 <
   1  10   6   2298.55   2328.03     36.90 o
   1  10   7   1158.87   1126.86     28.23 o
   1  10   8    117.36    100.63     15.63 o
   1  10   9     88.64     87.72     20.77 o
   1  10  10      4.39      0.50     21.88 <
   1  10  11     49.93     32.87     23.90 <
   1  10  12    128.15    171.91     41.04 o
   1  10  13    719.11    764.18     51.32 o
   1  10  14     58.81    106.27     47.49 <
   1  11 -14     14.70     -4.74     41.84 <
   1  11 -13    170.30    159.41     40.33 o
   1  11 -12    270.91    264.37     30.05 o
   1  11 -11    366.61    323.16     25.51 o
   1  11 -10    121.29    126.04     22.08 o
   1  11  -9   1105.94   1168.10     33.27 o
   1  11  -8    236.73    272.14     18.55 o
   1  11  -7    976.26    905.14     29.85 o
   1  11  -6     21.72      0.50     14.12 <
   1  11  -5    337.30    331.93     17.24 o
   1  11  -4   2241.99   2330.86     42.55 o
   1  11  -3    531.55    443.04     18.55 o
   1  11  -2   1205.52   1149.14     25.01 o
   1  11  -1    543.81    493.86     21.48 o
   1  11   0    369.43    302.89     26.82 o
   1  11   1    541.44    506.36     23.59 o
   1  11   2   4174.86   4183.28     64.23 o
   1  11   3    595.02    585.11     24.00 o
   1  11   4     25.27     13.81     13.81 <
   1  11   5    161.76    144.49     13.71 o
   1  11   6   1006.49    991.75     28.03 o
   1  11   7   2398.47   2428.06     47.59 o
   1  11   8     12.74     -1.81     19.76 <
   1  11   9   1858.36   1789.51     47.39 o
   1  11  10    238.87    212.24     24.70 o
   1  11  11    106.77    101.43     25.81 o
   1  11  12     10.46     62.82     42.25 <
   1  11  13    496.02    515.54     50.52 o
   1  11  14    343.20    382.04     52.43 o
   1  12 -14     96.21    111.01     43.66 <
   1  12 -13   1169.59   1251.49     62.41 o
   1  12 -12     16.32     -0.60     33.98 <
   1  12 -11   1413.53   1414.53     58.08 o
   1  12 -10     87.79     61.10     26.22 <
   1  12  -9    552.25    505.35     28.43 o
   1  12  -8    167.68    147.31     21.68 o
   1  12  -7   5092.64   5052.02     79.86 o
   1  12  -6      1.43     -3.02     15.23 <
   1  12  -5    863.25    867.23     29.85 o
   1  12  -4     75.18     58.58     16.13 o
   1  12  -3    627.93    550.93     21.27 o
   1  12  -2     34.84     20.47     12.81 <
   1  12  -1     71.66     93.57     21.27 o
   1  12   0    270.29    237.25     28.64 o
   1  12   1     18.32     -5.04     22.69 <
   1  12   2     41.07     23.29     18.15 <
   1  12   3    191.08    171.51     16.94 o
   1  12   4     22.89     16.84     15.12 <
   1  12   5   3619.80   3544.13     50.62 o
   1  12   6    355.81    330.21     19.66 o
   1  12   7    298.83    257.82     23.19 o
   1  12   8    912.75    905.04     45.07 o
   1  12   9   2105.51   2081.91     62.82 o
   1  12  10    105.23    117.36     25.51 o
   1  12  11   1172.19   1140.57     46.58 o
   1  12  12    191.39    232.01     33.88 o
   1  12  13    148.84    190.87     42.05 o
   1  13 -13     75.59     94.07     59.39 <
   1  13 -12     38.26     17.04     34.99 <
   1  13 -11    303.50    297.45     34.69 o
   1  13 -10    238.34    257.42     29.64 o
   1  13  -9    869.98    867.43     43.05 o
   1  13  -8      8.23    -21.88     23.49 <
   1  13  -7     18.36     17.14     20.67 <
   1  13  -6    726.72    688.36     33.17 o
   1  13  -5    304.54    305.41     20.17 o
   1  13  -4   2279.94   2319.66     45.07 o
   1  13  -3   1497.51   1405.55     35.09 o
   1  13  -2    465.20    452.02     19.66 o
   1  13  -1    467.48    394.64     29.44 o
   1  13   0    793.37    788.78     62.92 o
   1  13   1    200.11    145.70     37.31 o
   1  13   2   3395.73   3464.88     74.41 o
   1  13   3    265.08    251.06     22.69 o
   1  13   4   1460.45   1337.69     38.82 o
   1  13   5      4.40     -6.86     14.22 <
   1  13   6    227.82    224.85     20.37 o
   1  13   7    782.95    820.04     38.92 o
   1  13   8    707.61    706.20     36.50 o
   1  13   9    612.15    663.65     34.38 o
   1  13  10      4.59    -10.49     28.13 <
   1  13  11    202.37    171.71     31.46 o
   1  13  12    324.87    348.67     42.15 o
   1  14 -12     49.76     36.10     36.80 <
   1  14 -11    249.49    215.67     34.99 o
   1  14 -10     24.80      6.05     31.26 <
   1  14  -9     22.49     12.00     26.72 <
   1  14  -8    589.04    552.64     31.66 o
   1  14  -7     47.92     50.11     23.69 <
   1  14  -6   1808.71   1871.88     55.56 o
   1  14  -5      0.92      7.36     24.70 <
   1  14  -4     51.28     42.65     24.00 <
   1  14  -3     57.13     42.15     22.89 <
   1  14  -2   5141.53   5043.05     89.03 o
   1  14  -1    120.54     96.90     39.32 <
   1  14   0   5433.67   5358.74    168.28 o
   1  14   1     48.43     41.14     39.63 <
   1  14   2    446.71    324.97     30.55 o
   1  14   3      1.80      7.26     23.19 <
   1  14   4   3657.30   3730.26     82.78 o
   1  14   5     34.33     36.80     18.75 <
   1  14   6    351.21    346.55     29.95 o
   1  14   7      8.57     -5.95     27.73 <
   1  14   8      0.19      3.23     26.01 <
   1  14   9      2.52     -2.22     27.73 <
   1  14  10     29.95     28.94     29.74 <
   1  14  11    269.08    276.98     40.53 o
   1  15 -11    139.17    115.25     36.50 o
   1  15 -10      3.05      5.85     32.57 <
   1  15  -9   1630.49   1513.54     58.08 o
   1  15  -8     58.76     47.99     26.92 <
   1  15  -7     10.93    -15.93     31.06 <
   1  15  -6      1.98     -8.77     35.09 <
   1  15  -5    371.45    325.78     36.30 o
   1  15  -4   1100.44   1085.32     47.59 o
   1  15  -3    499.27    467.54     28.53 o
   1  15  -2    572.72    483.17     29.74 o
   1  15  -1     12.83     -6.65     42.75 <
   1  15   0    195.96    143.58     43.96 o
   1  15   1     28.40     -2.62     42.35 <
   1  15   2    676.08    556.78     38.72 o
   1  15   3    355.42    330.62     34.69 o
   1  15   4    110.57    110.71     34.18 o
   1  15   5     24.75    -34.69     69.57 <
   1  15   6     36.23     -3.93     38.92 <
   1  15   7    885.75    750.16     53.94 o
   1  15   8     20.47      7.26     31.56 <
   1  15   9    509.15    464.82     37.61 o
   1  15  10      1.77     -4.03     37.81 <
   1  16  -9     72.05     44.87     43.36 <
   1  16  -8      0.13    -16.23     41.14 <
   1  16  -7   1538.79   1615.17     86.01 o
   1  16  -6      0.66      9.98     37.61 <
   1  16  -5    744.79    666.48     47.29 o
   1  16  -4      9.41     -8.07     34.28 <
   1  16  -3     24.46      1.11     33.48 <
   1  16  -2     34.38     29.85     25.41 <
   1  16  -1     20.28     21.58     24.90 <
   1  16   0    200.31    159.81     47.79 o
   1  16   1      8.00    -17.34     46.99 <
   1  16   2    190.63    137.63     34.38 o
   1  16   3    290.45    246.32     37.31 o
   1  16   4    255.67    200.65     37.71 o
   1  16   5   1099.05    957.67     68.77 o
   1  16   6     25.12     -5.85     42.05 <
   1  16   7    142.11     85.91     44.67 <
   1  16   8      2.51    -17.85     43.96 <
   1  16   9    624.94    509.18     52.53 o
   1  17  -7    226.28    155.38     45.47 o
   1  17  -6    111.83     65.84     79.76 <
   1  17  -5     27.03    -26.11     52.73 <
   1  17  -4    768.90    637.24     61.00 o
   1  17  -3     86.04     58.98     36.50 <
   1  17  -2    166.68    167.17     36.40 o
   1  17  -1    260.49    220.71     28.13 o
   1  17   0    536.67    458.87     56.36 o
   1  17   1    367.69    283.63     53.64 o
   1  17   2    329.82    343.73     39.02 o
   1  17   3    267.74    197.83     38.31 o
   1  17   4     11.13    -28.23     78.24 <
   1  17   5     72.11      2.62     82.18 <
   1  17   6     23.34     27.43     45.07 <
   1  17   7    275.95    220.61     48.10 o
   1  18  -5    246.70    257.52     81.57 o
   1  18  -4     44.46    -19.46     55.96 <
   1  18  -3     42.68      3.02     39.73 <
   1  18  -2    779.28    649.54     48.20 o
   1  18  -1     13.68      3.63     37.61 <
   1  18   0   1245.96   1172.03     92.36 o
   1  18   1    346.34    234.93     57.88 o
   1  18   2     59.42     41.24     39.42 <
   1  18   3    299.85    246.63     42.75 o
   1  18   4    706.99    635.22     75.32 o
   2   0 -18    495.80    509.29     82.98 o
   2   0 -16     43.66      5.55     41.14 <
   2   0 -14   3105.86   3040.79     86.11 o
   2   0 -12   1332.24   1247.55     51.73 o
   2   0 -10    300.49    294.02     15.23 o
   2   0  -8   2299.94   2248.18     37.41 o
   2   0  -6   2990.59   2853.65     43.26 o
   2   0  -4   5872.54   6233.43     80.46 o
   2   0  -2 100760.00  99677.40   1354.03 o
   2   0   0    246.16    234.23      8.27 o
   2   0   2  80371.90  81624.50   1010.10 o
   2   0   4  15701.50  15377.10    205.89 o
   2   0   6    315.64    436.49     15.02 o
   2   0   8    756.70    679.89     26.42 o
   2   0  10    821.73    617.37     30.45 o
   2   0  12     67.82     65.64     29.34 <
   2   0  14    300.70    297.55     39.32 o
   2   0  16     48.51     74.41     44.97 <
   2   1 -18     51.54     43.86     53.34 <
   2   1 -17    103.22    125.93     38.72 o
   2   1 -16    225.81    311.26     37.71 o
   2   1 -15    330.94    358.65     28.64 o
   2   1 -14     31.62     62.82     24.30 <
   2   1 -13    108.95    115.45     21.58 o
   2   1 -12    417.60    387.38     21.48 o
   2   1 -11   1331.51   1233.24     25.11 o
   2   1 -10    630.22    584.60     17.24 o
   2   1  -9   5550.63   5490.93     59.69 o
   2   1  -8     18.98      2.12      6.35 <
   2   1  -7   2013.36   1906.67     21.27 o
   2   1  -6   9647.53   9731.58     92.06 o
   2   1  -5   4670.67   4478.61     43.15 o
   2   1  -4  27509.10  28570.00    265.48 o
   2   1  -3    215.75    228.38      5.85 o
   2   1  -2    410.71    444.25      6.15 o
   2   1  -1   3841.81   3779.87     32.77 o
   2   1   0   1241.56   1189.78     11.60 o
   2   1   1   1153.19   1092.98     11.19 o
   2   1   2  28297.50  29338.90    255.60 o
   2   1   3  28147.10  29889.70    281.01 o
   2   1   4   1846.01   2134.44     23.29 o
   2   1   5   4040.17   4089.81     42.35 o
   2   1   6    831.46    811.57     12.91 o
   2   1   7   7200.11   7084.02     70.08 o
   2   1   8    242.67    237.55     10.18 o
   2   1   9    423.45    476.42     17.24 o
   2   1  10    289.33    284.64     14.22 o
   2   1  11   4036.23   3739.43     64.33 o
   2   1  12    473.42    509.08     28.33 o
   2   1  13    437.69    376.90     26.01 o
   2   1  14    422.57    410.37     28.74 o
   2   1  15    453.71    439.82     31.86 o
   2   1  16    490.19    600.43     41.34 o
   2   1  17     72.30    146.10     38.42 o
   2   2 -18      8.61     28.03     40.94 <
   2   2 -17     79.48    101.23     38.82 <
   2   2 -16     72.93     37.81     35.39 <
   2   2 -15    888.13    853.11     47.89 o
   2   2 -14     20.81     55.05     24.00 <
   2   2 -13   6232.54   5969.86     98.01 o
   2   2 -12     11.88     10.59     16.03 <
   2   2 -11    119.44     93.27     12.60 o
   2   2 -10   3692.72   3463.67     43.05 o
   2   2  -9   9416.62   9155.45     96.69 o
   2   2  -8    237.39    229.79      7.76 o
   2   2  -7  13805.00  13955.60    133.70 o
   2   2  -6   1518.29   1628.08     17.65 o
   2   2  -5   1865.04   2232.75     22.28 o
   2   2  -4     32.69     50.72      3.23 o
   2   2  -3   4450.19   4463.48     37.41 o
   2   2  -2   2393.85   2435.01     22.59 o
   2   2  -1      7.44     17.34      2.22 o
   2   2   0   3216.49   3419.81     29.54 o
   2   2   1   2970.89   3054.40     26.82 o
   2   2   2   1604.05   1663.57     16.13 o
   2   2   3  11942.00  12109.00    107.58 o
   2   2   4    879.12    941.64     12.40 o
   2   2   5   9140.31   8858.91     86.21 o
   2   2   6   1029.79   1089.96     15.43 o
   2   2   7   1539.14   1472.30     19.26 o
   2   2   8     57.66     61.61      9.18 o
   2   2   9   7117.77   6872.08     81.37 o
   2   2  10    138.10    101.94     13.61 o
   2   2  11   4048.92   3826.75     65.74 o
   2   2  12      5.49     15.83     20.57 <
   2   2  13    985.35    945.57     37.91 o
   2   2  14    158.94    166.07     26.92 o
   2   2  15   1631.36   1541.67     57.27 o
   2   2  16     40.59    100.02     37.31 <
   2   2  17    167.88    201.46     39.63 o
   2   3 -18    352.90    414.30     44.16 o
   2   3 -17    349.45    387.99     41.24 o
   2   3 -16    232.21    291.80     37.00 o
   2   3 -15   1275.07   1224.67     52.03 o
   2   3 -14    128.92    145.90     29.85 o
   2   3 -13     67.03     30.75     21.38 <
   2   3 -12     85.38    107.08     16.74 o
   2   3 -11   3537.80   3389.25     45.98 o
   2   3 -10     77.20     82.28     10.69 o
   2   3  -9   8502.79   8310.50     85.81 o
   2   3  -8     86.07     82.88      6.96 o
   2   3  -7    283.75    319.22      8.57 o
   2   3  -6   1032.34   1002.34     13.51 o
   2   3  -5   2845.54   2701.50     25.91 o
   2   3  -4   5914.29   5729.59     52.33 o
   2   3  -3    325.25    327.29      6.05 o
   2   3  -2   4777.05   5137.73     50.82 o
   2   3  -1  50002.70  52514.70    509.99 o
   2   3   0   6619.18   6705.61     63.72 o
   2   3   1   2280.86   2403.35     21.38 o
   2   3   2  12609.70  13156.40    110.61 o
   2   3   3     44.81     50.21      3.73 o
   2   3   4    345.57    302.89      7.56 o
   2   3   5   6110.35   6264.18     60.19 o
   2   3   6   6928.89   7000.94     70.18 o
   2   3   7  10637.10  10535.00    104.46 o
   2   3   8    113.89    107.18      9.78 o
   2   3   9    174.93    193.39     11.19 o
   2   3  10   1422.90   1336.99     27.63 o
   2   3  11   1206.68   1123.94     30.95 o
   2   3  12    335.27    365.00     23.80 o
   2   3  13   1992.69   1970.09     55.46 o
   2   3  14    651.27    665.07     36.60 o
   2   3  15     35.60     48.90     33.37 <
   2   3  16    131.87    170.90     37.71 o
   2   3  17     49.57    107.99     38.92 <
   2   4 -18    597.84    687.35     46.89 o
   2   4 -17    109.79    138.84     39.02 o
   2   4 -16      0.19     -7.26     34.79 <
   2   4 -15     70.21    135.92     33.17 o
   2   4 -14    619.79    685.23     35.39 o
   2   4 -13     14.41     12.00     25.81 <
   2   4 -12     34.28     29.14     18.05 <
   2   4 -11     38.76     32.16     13.11 <
   2   4 -10   1663.34   1497.00     22.69 o
   2   4  -9   1332.04   1307.45     19.96 o
   2   4  -8   4699.08   4680.47     47.39 o
   2   4  -7    809.62    879.83     13.41 o
   2   4  -6   5437.73   5888.39     54.25 o
   2   4  -5  16688.60  19063.40    170.90 o
   2   4  -4   8081.37   8846.10     83.99 o
   2   4  -3    496.72    464.62      8.37 o
   2   4  -2  52175.70  55668.80    540.44 o
   2   4  -1   7882.52   8341.46     93.67 o
   2   4   0  12195.30  13080.70    144.49 o
   2   4   1   7022.36   7489.35     72.19 o
   2   4   2   5524.43   5723.64     47.89 o
   2   4   3    180.49    198.33      4.54 o
   2   4   4  14722.00  15532.50    135.11 o
   2   4   5    593.14    639.46     11.19 o
   2   4   6    630.65    668.09     12.50 o
   2   4   7   1502.77   1561.43     20.37 o
   2   4   8    160.74    147.82      9.18 o
   2   4   9    222.90    187.44     11.60 o
   2   4  10    189.32    175.04     13.91 o
   2   4  11     11.68     15.53     17.34 <
   2   4  12     91.41     76.33     25.71 <
   2   4  13     42.50     62.92     28.94 <
   2   4  14    780.90    867.43     46.68 o
   2   4  15     68.02     61.20     34.08 <
   2   4  16    779.06    875.19     47.79 o
   2   4  17     42.87     62.92     61.00 <
   2   5 -17    156.10    189.66     50.21 o
   2   5 -16    405.76    462.30     39.12 o
   2   5 -15   1594.06   1540.86     55.56 o
   2   5 -14    412.56    448.79     32.77 o
   2   5 -13     59.97     44.77     26.52 <
   2   5 -12    260.67    274.46     20.06 o
   2   5 -11   5079.02   4857.32     68.97 o
   2   5 -10     16.21      7.26     10.99 <
   2   5  -9   1817.09   1758.25     24.00 o
   2   5  -8     76.76     57.37      7.56 o
   2   5  -7    348.43    352.50      9.28 o
   2   5  -6   4901.36   5354.20     49.71 o
   2   5  -5   5423.56   5742.39     58.28 o
   2   5  -4   9373.95  10063.80    105.16 o
   2   5  -3    396.36    391.62      8.37 o
   2   5  -2    329.72    337.37      9.58 o
   2   5  -1    750.38    667.59     13.51 o
   2   5   0   2731.53   2710.68     36.50 o
   2   5   1   4387.71   4820.72     58.18 o
   2   5   2   9167.91   9079.72     86.71 o
   2   5   3   7965.10   8557.63     80.86 o
   2   5   4   1053.72   1087.64     14.12 o
   2   5   5    134.79    163.34      6.15 o
   2   5   6    146.71    149.93      6.86 o
   2   5   7   7963.01   8022.94     78.44 o
   2   5   8   1165.92   1144.00     20.06 o
   2   5   9    615.71    631.89     19.56 o
   2   5  10    538.40    537.11     22.79 o
   2   5  11   1134.21   1202.68     34.58 o
   2   5  12    550.37    585.51     31.26 o
   2   5  13    732.84    726.27     41.04 o
   2   5  14     33.94     27.32     33.17 <
   2   5  15    160.11    219.00     35.69 o
   2   5  16    206.18    194.10     50.41 o
   2   6 -17      2.62     14.12     49.00 <
   2   6 -16    255.70    272.24     48.10 o
   2   6 -15   1066.28   1079.07     64.33 o
   2   6 -14      7.88     28.84     29.14 <
   2   6 -13   1682.50   1699.97     51.02 o
   2   6 -12    497.85    559.20     23.69 o
   2   6 -11    234.65    294.22     19.36 o
   2   6 -10    991.33   1103.97     24.10 o
   2   6  -9   3000.17   2975.45     37.41 o
   2   6  -8      4.63     -4.54      8.27 <
   2   6  -7   8284.77   8514.28     81.87 o
   2   6  -6   1254.99   1300.89     17.85 o
   2   6  -5    818.55    901.01     13.91 o
   2   6  -4    588.29    557.99     11.19 o
   2   6  -3    145.79    122.41      5.44 o
   2   6  -2      1.56     15.12      5.85 <
   2   6  -1    183.27    221.32     10.49 o
   2   6   0     13.17     43.76      7.56 o
   2   6   1    593.58    640.97     13.21 o
   2   6   2     18.03     24.20      5.04 o
   2   6   3   4323.39   4204.45     41.74 o
   2   6   4   1618.50   1777.51     20.17 o
   2   6   5   6015.31   6006.77     60.09 o
   2   6   6    799.49    762.57     15.33 o
   2   6   7   1519.28   1497.20     24.70 o
   2   6   8   4140.31   4147.79     52.23 o
   2   6   9   5013.70   5041.84     66.14 o
   2   6  10    345.06    348.36     17.75 o
   2   6  11   1479.08   1497.10     45.37 o
   2   6  12   1144.25   1185.34     44.97 o
   2   6  13    689.44    752.99     40.63 o
   2   6  14    123.61    115.75     42.25 <
   2   6  15    384.91    465.22     51.32 o
   2   6  16    314.60    278.59     52.43 o
   2   7 -17      7.75     32.77     48.80 <
   2   7 -16    863.48    966.95     64.03 o
   2   7 -15      6.14     59.89     43.26 <
   2   7 -14     51.27     12.00     36.60 <
   2   7 -13      7.23      0.40     33.48 <
   2   7 -12   1628.18   1596.92     40.84 o
   2   7 -11    167.85    203.07     17.75 o
   2   7 -10    414.20    419.25     16.13 o
   2   7  -9   4647.51   4614.42     57.98 o
   2   7  -8   2512.94   2367.86     29.95 o
   2   7  -7    547.25    563.33     14.52 o
   2   7  -6    427.48    451.51     12.40 o
   2   7  -5   1685.77   1700.58     20.87 o
   2   7  -4   8488.70   9187.91     95.18 o
   2   7  -3   6876.51   6977.14     92.86 o
   2   7  -2    721.32    670.21     14.92 o
   2   7  -1   4913.51   5033.17     81.67 o
   2   7   0   8143.60   8120.24    128.56 o
   2   7   1    152.27    194.10      7.97 o
   2   7   2    122.57    177.96      6.86 o
   2   7   3    186.95    201.76      6.76 o
   2   7   4   1283.76   1250.17     17.14 o
   2   7   5   6122.63   6240.19     69.37 o
   2   7   6     29.36     22.89      8.77 <
   2   7   7   1002.39    977.84     23.49 o
   2   7   8   1350.56   1323.28     25.81 o
   2   7   9      7.16     -1.11     13.91 <
   2   7  10    630.52    624.94     32.57 o
   2   7  11    528.67    506.46     37.21 o
   2   7  12    384.64    428.42     39.32 o
   2   7  13    674.57    707.01     52.13 o
   2   7  14    279.65    356.83     47.09 o
   2   7  15     49.78     60.60     49.41 <
   2   7  16    229.64    280.61     51.52 o
   2   8 -16     43.49     65.44     47.19 <
   2   8 -15      3.92    -40.63     42.35 <
   2   8 -14    368.74    398.78     42.75 o
   2   8 -13    325.08    307.33     34.79 o
   2   8 -12    358.33    342.92     26.92 o
   2   8 -11     26.20     -0.10     19.56 <
   2   8 -10    167.80    180.89     19.06 o
   2   8  -9     74.68     71.18     13.71 o
   2   8  -8    546.46    514.33     16.94 o
   2   8  -7    166.95    193.29     10.28 o
   2   8  -6   1255.57   1346.67     20.57 o
   2   8  -5   3056.64   3228.33     39.52 o
   2   8  -4    388.90    392.83     11.49 o
   2   8  -3   4744.80   4798.94     65.74 o
   2   8  -2   9679.64   9857.51    130.07 o
   2   8  -1   3207.23   3325.23     56.87 o
   2   8   0   2445.70   2425.84     44.06 o
   2   8   1  12088.20  12721.80    151.04 o
   2   8   2   5635.07   5842.72     63.22 o
   2   8   3   2415.19   2495.21     27.32 o
   2   8   4   2096.99   2156.42     26.11 o
   2   8   5   6992.82   7330.75     87.02 o
   2   8   6    356.22    316.00     12.30 o
   2   8   7   1865.38   1853.63     36.80 o
   2   8   8    271.78    264.57     16.74 o
   2   8   9    514.27    449.19     19.86 o
   2   8  10    181.24    180.08     22.18 o
   2   8  11     49.73     54.25     27.63 <
   2   8  12      9.58     -3.23     37.00 <
   2   8  13    289.96    374.38     44.87 o
   2   8  14    235.81    269.82     48.10 o
   2   8  15     17.60     -7.36     49.20 <
   2   9 -16     23.98     13.01     48.70 <
   2   9 -15     66.50     50.21     43.86 <
   2   9 -14    355.19    325.98     42.05 o
   2   9 -13    139.13    217.39     35.39 o
   2   9 -12    824.22    842.73     41.94 o
   2   9 -11   2007.78   1944.99     46.18 o
   2   9 -10     14.47     -5.55     19.06 <
   2   9  -9    227.07    228.68     15.33 o
   2   9  -8   4125.60   4084.27     56.67 o
   2   9  -7   3309.68   3430.49     46.48 o
   2   9  -6   2358.19   2452.56     31.06 o
   2   9  -5   1657.28   1661.76     24.70 o
   2   9  -4     32.42     20.57      8.07 <
   2   9  -3    941.41    937.81     21.58 o
   2   9  -2     16.83     20.47      9.68 <
   2   9  -1   6975.70   7005.37    112.83 o
   2   9   0    539.73    505.35     22.89 o
   2   9   1   1793.71   1786.28     26.92 o
   2   9   2   3990.02   4060.27     45.68 o
   2   9   3   1699.80   1716.10     22.28 o
   2   9   4   3343.25   3377.96     36.20 o
   2   9   5    415.18    380.23     13.01 o
   2   9   6    572.84    518.86     17.75 o
   2   9   7     37.37     26.01     14.72 <
   2   9   8   1448.16   1428.14     34.99 o
   2   9   9     86.05     78.44     20.47 o
   2   9  10    606.72    653.37     36.70 o
   2   9  11    332.59    333.44     31.46 o
   2   9  12    296.56    305.21     42.45 o
   2   9  13     33.12     36.80     43.05 <
   2   9  14      6.19    -17.85     46.99 <
   2   9  15    207.26    313.17     49.00 o
   2  10 -15    152.88    209.62     46.89 o
   2  10 -14      7.10     10.08     41.04 <
   2  10 -13    351.03    352.90     40.03 o
   2  10 -12    742.30    774.57     36.40 o
   2  10 -11    102.53    109.20     22.18 o
   2  10 -10   3823.47   3818.38     68.26 o
   2  10  -9    250.36    261.45     16.74 o
   2  10  -8    298.45    302.08     15.53 o
   2  10  -7   2301.26   2322.19     35.59 o
   2  10  -6   1558.05   1579.38     26.11 o
   2  10  -5     44.57     47.19     11.09 o
   2  10  -4   2718.61   2636.47     39.32 o
   2  10  -3   1098.68   1127.87     24.60 o
   2  10  -2    321.83    335.15     15.02 o
   2  10  -1    426.82    449.90     20.97 o
   2  10   0      3.09      6.86     14.12 <
   2  10   1    448.07    448.49     16.23 o
   2  10   2   1358.24   1356.25     22.59 o
   2  10   3    412.47    388.29     13.51 o
   2  10   4    119.36    103.45      9.28 o
   2  10   5    757.10    702.17     19.46 o
   2  10   6   4982.71   5029.44     79.55 o
   2  10   7      9.01      4.34     18.15 <
   2  10   8   4538.39   4439.39     83.59 o
   2  10   9    852.32    836.98     37.41 o
   2  10  10   1026.57    971.38     40.43 o
   2  10  11    308.51    363.18     33.17 o
   2  10  12   2684.25   2633.24     81.67 o
   2  10  13     25.63     60.19     39.73 <
   2  10  14    112.36    188.65     44.16 o
   2  11 -15     11.13     27.22     45.57 <
   2  11 -14    522.53    517.76     45.68 o
   2  11 -13    515.87    518.26     35.09 o
   2  11 -12   1702.07   1843.15     52.53 o
   2  11 -11    232.61    212.55     24.10 o
   2  11 -10    175.17    210.23     22.48 o
   2  11  -9    198.14    181.90     18.85 o
   2  11  -8    364.77    419.04     19.56 o
   2  11  -7   1040.04    998.81     30.55 o
   2  11  -6    202.62    187.84     17.14 o
   2  11  -5    203.40    177.05     16.13 o
   2  11  -4     63.69     56.56     12.91 o
   2  11  -3   4615.81   4618.26     65.44 o
   2  11  -2    207.92    217.99     12.91 o
   2  11  -1   2726.34   2763.92     52.23 o
   2  11   0   1255.52   1263.28     33.68 o
   2  11   1     16.82      7.26     12.00 <
   2  11   2    253.66    242.19     14.02 o
   2  11   3   1356.77   1419.97     27.12 o
   2  11   4   2006.31   2009.21     30.25 o
   2  11   5   1763.66   1735.26     32.37 o
   2  11   6    720.09    713.46     29.34 o
   2  11   7    308.35    298.55     20.06 o
   2  11   8   1239.15   1220.33     37.81 o
   2  11   9     52.18     19.96     21.58 <
   2  11  10   1441.65   1453.04     42.95 o
   2  11  11    193.50    256.31     31.26 o
   2  11  12      7.80     26.22     37.51 <
   2  11  13     86.39    132.09     41.84 o
   2  11  14    387.24    386.68     59.79 o
   2  12 -14     35.40     43.05     60.70 <
   2  12 -13      0.04      5.24     36.50 <
   2  12 -12    246.14    235.74     35.19 o
   2  12 -11    266.84    281.51     30.35 o
   2  12 -10     10.12     -7.46     25.41 <
   2  12  -9    464.96    460.18     25.61 o
   2  12  -8    806.26    778.70     33.37 o
   2  12  -7    759.57    759.44     30.05 o
   2  12  -6    434.14    448.28     23.19 o
   2  12  -5   3683.49   4003.40     65.44 o
   2  12  -4    247.51    273.14     15.33 o
   2  12  -3   2365.64   2291.94     38.82 o
   2  12  -2   3105.81   2982.21     46.18 o
   2  12  -1   1086.77   1032.79     28.84 o
   2  12   0    113.39     85.81     21.58 o
   2  12   1   8286.70   8501.47    160.01 o
   2  12   2    266.70    274.86     17.54 o
   2  12   3    860.92    867.93     29.34 o
   2  12   4    214.29    220.61     14.72 o
   2  12   5    153.92    154.57     16.23 o
   2  12   6    180.80    185.32     22.38 o
   2  12   7   1220.23   1234.24     42.55 o
   2  12   8    100.50     73.40     24.40 o
   2  12   9      2.53      4.94     22.28 <
   2  12  10    335.24    353.00     28.03 o
   2  12  11    103.00    113.84     30.65 o
   2  12  12     58.40     37.81     39.02 <
   2  12  13    313.79    424.89     45.88 o
   2  13 -13     21.65     -6.55     37.41 <
   2  13 -12    444.51    438.10     41.04 o
   2  13 -11      5.02      7.76     29.34 <
   2  13 -10     93.49     90.14     27.43 o
   2  13  -9     72.87     66.45     23.39 <
   2  13  -8   2572.71   2633.44     54.55 o
   2  13  -7    131.28    125.23     19.86 o
   2  13  -6    937.91    850.69     36.30 o
   2  13  -5    285.38    260.84     19.66 o
   2  13  -4      5.61     -7.86     17.24 <
   2  13  -3    541.70    538.32     22.18 o
   2  13  -2     50.80     38.01     16.44 <
   2  13  -1    858.34    783.24     32.77 o
   2  13   0    728.94    676.56     38.31 o
   2  13   1      1.94    -17.54     29.14 <
   2  13   2    470.54    378.01     29.95 o
   2  13   3   1728.62   1618.60     58.58 o
   2  13   4   1195.33   1173.65     31.76 o
   2  13   5    135.34    112.53     17.34 o
   2  13   6     72.10     60.80     22.89 <
   2  13   7    421.14    396.76     27.22 o
   2  13   8   1112.81   1170.32     45.88 o
   2  13   9      6.78     10.79     27.43 <
   2  13  10   1270.42   1299.98     50.41 o
   2  13  11    159.74    197.22     38.72 o
   2  13  12     24.41     16.13     51.02 <
   2  14 -12    719.16    742.60     59.39 o
   2  14 -11     66.45     49.71     30.85 <
   2  14 -10   1613.96   1651.67     53.44 o
   2  14  -9     53.45     61.81     26.72 <
   2  14  -8      7.90    -15.23     24.70 <
   2  14  -7    110.33     94.27     23.19 o
   2  14  -6    821.59    765.29     35.90 o
   2  14  -5     41.26     22.28     23.39 <
   2  14  -4    634.20    594.99     31.06 o
   2  14  -3    119.54     98.51     18.96 o
   2  14  -2    154.88     97.20     18.55 o
   2  14  -1     85.81     57.37     18.15 o
   2  14   0    661.70    577.75     47.89 o
   2  14   1      7.58    -14.22     40.03 <
   2  14   2    335.99    257.32     31.16 o
   2  14   3     74.07     54.95     29.44 <
   2  14   4     86.86     61.61     20.57 <
   2  14   5     82.22     40.53     36.30 <
   2  14   6   2651.75   2616.81     71.29 o
   2  14   7     63.40     75.92     26.11 <
   2  14   8   1136.68   1150.66     47.29 o
   2  14   9     52.96     74.92     31.06 <
   2  14  10    166.04    148.82     33.68 o
   2  14  11     41.27     57.07     39.73 <
   2  15 -11     41.39     40.63     34.79 <
   2  15 -10      0.02     10.08     30.05 <
   2  15  -9     23.59     33.48     28.33 <
   2  15  -8    410.31    459.07     37.31 o
   2  15  -7     54.64     58.68     30.95 <
   2  15  -6    203.80    187.54     36.20 o
   2  15  -5      0.70     -8.07     33.17 <
   2  15  -4    254.12    182.40     27.22 o
   2  15  -3    500.31    505.25     26.72 o
   2  15  -2    214.11    138.24     23.90 o
   2  15  -1    713.96    735.14     36.60 o
   2  15   0    222.12    181.79     45.17 o
   2  15   1    170.41    152.55     45.68 o
   2  15   2     86.86     55.76     31.26 <
   2  15   3    479.07    401.50     36.20 o
   2  15   4    573.03    477.02     27.12 o
   2  15   5    663.01    627.86     50.52 o
   2  15   6     13.35      0.20     40.33 <
   2  15   7      2.49     -0.71     41.14 <
   2  15   8    667.24    609.21     41.84 o
   2  15   9     27.31     33.78     37.21 <
   2  15  10    156.64    128.15     37.00 o
   2  16  -9      2.25     -3.53     36.50 <
   2  16  -8     73.26     84.90     35.69 <
   2  16  -7     44.06     49.91     33.17 <
   2  16  -6     96.01     83.89     37.91 <
   2  16  -5   1405.24   1410.09     65.74 o
   2  16  -4     21.54     23.59     28.13 <
   2  16  -3    715.57    621.00     43.66 o
   2  16  -2    215.13    163.54     26.82 o
   2  16  -1   1833.24   1798.38     67.96 o
   2  16   0     23.25      7.97     32.67 <
   2  16   1   3357.65   3195.06    102.04 o
   2  16   2    138.90     80.86     32.97 <
   2  16   3     81.66     39.63     28.74 <
   2  16   4    189.09    138.74     25.61 o
   2  16   5    458.77    411.68     45.27 o
   2  16   6      0.87    -26.52     42.55 <
   2  16   7    323.36    313.78     47.39 o
   2  16   8     31.26     15.43     46.48 <
   2  17  -8    928.15   1109.01    105.67 o
   2  17  -7    799.97    958.48     82.28 o
   2  17  -6    284.88    348.87     53.04 o
   2  17  -5      0.60    -58.58     52.13 <
   2  17  -4    390.70    321.14     55.66 o
   2  17  -3   1259.93   1201.88     65.54 o
   2  17  -2      9.44     -1.92     27.83 <
   2  17  -1    834.80    753.49     41.04 o
   2  17   0      6.58    -10.08     27.43 <
   2  17   1      0.49     -7.46     51.52 <
   2  17   2      1.94    -65.14     34.58 <
   2  17   3    632.78    498.40     31.16 o
   2  17   4    820.67    847.26     58.78 o
   2  17   5    174.15    119.48     45.68 <
   2  17   6    140.89    121.30     47.19 <
   2  17   7    163.66    203.17     44.36 o
   2  18  -5    178.73     98.71     79.35 <
   2  18  -4    454.00    322.75     59.79 o
   2  18  -3    122.28    137.73     56.36 <
   2  18  -2     73.19     49.81     39.42 <
   2  18  -1     32.68     16.13     29.54 <
   2  18   0     37.04     15.53     29.34 <
   2  18   1      4.71     -2.02     24.60 <
   2  18   2    304.99    238.76     47.79 o
   2  18   3    148.60     68.97     35.79 <
   2  18   4    144.67     31.66     54.85 <
   3   0 -18    192.34    227.17     79.65 <
   3   0 -16   1049.50   1049.63     65.03 o
   3   0 -14    775.66    680.90     45.17 o
   3   0 -12   5663.26   5412.99    125.13 o
   3   0 -10   3253.78   3022.54     48.80 o
   3   0  -8    318.62    261.55     11.49 o
   3   0  -6  16600.00  16700.10    233.82 o
   3   0  -4   3661.65   3565.91     52.13 o
   3   0  -2   7960.57   8369.28    114.54 o
   3   0   0     91.71    123.21      5.65 o
   3   0   2     30.03     64.03      6.15 o
   3   0   4   6602.24   6895.07    104.86 o
   3   0   6  27778.90  28038.80    374.98 o
   3   0   8    200.46    196.01     16.74 o
   3   0  10   2531.96   2683.25     57.47 o
   3   0  12   3972.94   3742.16     96.09 o
   3   0  14    107.24    136.52     39.32 o
   3   0  16    749.89    904.43     68.66 o
   3   1 -18     19.01    111.32     55.05 <
   3   1 -17     11.24     53.14     38.72 <
   3   1 -16     11.45     14.92     35.09 <
   3   1 -15    839.59    862.89     41.54 o
   3   1 -14   2327.92   2227.00     51.02 o
   3   1 -13     65.64     50.31     21.07 <
   3   1 -12    965.15   1003.55     29.24 o
   3   1 -11   1250.28   1118.69     24.30 o
   3   1 -10   3875.45   3648.49     44.26 o
   3   1  -9   2324.79   2367.46     28.23 o
   3   1  -8   6943.66   6712.27     65.74 o
   3   1  -7   1356.74   1248.36     16.13 o
   3   1  -6    430.36    408.56     10.39 o
   3   1  -5     38.11     22.38      4.34 o
   3   1  -4   3709.38   3598.17     36.70 o
   3   1  -3  30599.90  30530.70    312.47 o
   3   1  -2    652.75    688.86      8.87 o
   3   1  -1    194.69    266.99      5.95 o
   3   1   0   3552.20   3524.06     32.06 o
   3   1   1    175.74    245.92      5.44 o
   3   1   2  26748.70  27885.40    243.30 o
   3   1   3   5552.34   5583.49     50.11 o
   3   1   4   1769.89   1601.06     17.65 o
   3   1   5   3930.76   4275.74     44.57 o
   3   1   6   1490.46   1477.44     19.46 o
   3   1   7    426.36    389.30     11.29 o
   3   1   8   8896.32   8524.36     99.52 o
   3   1   9     50.39     38.31     11.60 o
   3   1  10   2141.29   2126.98     35.49 o
   3   1  11    287.74    236.24     21.07 o
   3   1  12    553.05    535.90     26.01 o
   3   1  13    153.52    128.25     25.01 o
   3   1  14    227.26    205.69     28.23 o
   3   1  15   1637.47   1780.23     56.26 o
   3   1  16     90.49     93.47     36.10 <
   3   1  17    133.52    150.74     78.24 <
   3   2 -18      8.95    106.68     41.64 <
   3   2 -17    398.61    434.47     41.14 o
   3   2 -16    123.54    160.22     36.50 o
   3   2 -15    400.42    439.11     35.19 o
   3   2 -14    103.93    112.42     24.00 o
   3   2 -13    216.12    242.79     22.59 o
   3   2 -12    501.64    486.50     18.85 o
   3   2 -11    219.11    183.71     13.01 o
   3   2 -10    113.57     90.44      9.68 o
   3   2  -9    228.72    188.75      9.88 o
   3   2  -8    510.37    444.35     12.60 o
   3   2  -7   2490.80   2385.71     26.82 o
   3   2  -6     41.77     33.58      5.24 o
   3   2  -5  20567.90  21075.70    202.77 o
   3   2  -4   1818.61   1706.63     17.85 o
   3   2  -3   2073.19   2044.60     19.96 o
   3   2  -2    310.80    328.10      6.86 o
   3   2  -1  81442.00  80309.70    711.04 o
   3   2   0  20860.20  22251.10    189.56 o
   3   2   1  46822.20  46783.40    398.48 o
   3   2   2    268.60    293.21      6.76 o
   3   2   3    789.78    774.67     10.49 o
   3   2   4   1373.91   1622.13     18.05 o
   3   2   5  14996.70  15582.50    142.07 o
   3   2   6     83.70     94.48      7.36 o
   3   2   7      9.64      9.78      7.76 <
   3   2   8    661.77    632.60     18.25 o
   3   2   9     41.69     58.88     12.10 o
   3   2  10     54.22     69.27     15.93 o
   3   2  11    787.78    857.15     33.17 o
   3   2  12    105.10    105.16     22.99 o
   3   2  13    756.38    764.18     36.00 o
   3   2  14    138.15    154.27     31.76 o
   3   2  15     80.86    155.18     33.68 o
   3   2  16     35.91     55.15     36.20 <
   3   3 -18    192.49    292.81     43.46 o
   3   3 -17     49.15     50.62     38.11 <
   3   3 -16     23.52     41.94     35.69 <
   3   3 -15    143.24    158.00     32.97 o
   3   3 -14    942.52    924.60     45.68 o
   3   3 -13    272.85    280.71     21.78 o
   3   3 -12     34.97     33.78     15.63 <
   3   3 -11    120.99     96.90     11.90 o
   3   3 -10   1174.62   1095.10     20.06 o
   3   3  -9    686.40    690.37     16.33 o
   3   3  -8   6110.69   6161.04     62.41 o
   3   3  -7    573.23    516.44     11.19 o
   3   3  -6    418.32    481.05      9.78 o
   3   3  -5   3986.17   4256.58     39.93 o
   3   3  -4   1903.84   1862.00     18.45 o
   3   3  -3  18490.10  18234.70    156.49 o
   3   3  -2   2931.55   3160.58     29.95 o
   3   3  -1   2304.01   2223.47     21.98 o
   3   3   0    289.45    390.41      6.96 o
   3   3   1   4291.13   4373.34     37.00 o
   3   3   2    543.29    512.31      8.07 o
   3   3   3   9536.11   9669.17     81.07 o
   3   3   4   5362.05   5435.17     48.30 o
   3   3   5   1580.30   1626.97     17.75 o
   3   3   6    569.12    543.97     13.01 o
   3   3   7      4.86      2.02      8.47 <
   3   3   8   6614.61   6525.43     73.81 o
   3   3   9    235.10    207.40     13.11 o
   3   3  10    698.91    713.16     27.02 o
   3   3  11    661.05    607.59     25.81 o
   3   3  12    792.69    841.62     35.79 o
   3   3  13    838.03    891.33     44.67 o
   3   3  14    723.11    720.22     38.21 o
   3   3  15    218.42    286.35     36.80 o
   3   3  16    183.54    217.18     38.92 o
   3   4 -18    496.56    496.18     44.87 o
   3   4 -17      9.05     45.07     38.31 <
   3   4 -16    264.24    379.22     38.21 o
   3   4 -15    205.00    180.38     34.18 o
   3   4 -14    352.80    362.78     31.56 o
   3   4 -13    844.34    894.65     39.42 o
   3   4 -12   4104.12   3979.10     63.93 o
   3   4 -11      0.92      7.97     11.70 <
   3   4 -10   2259.77   2310.19     30.25 o
   3   4  -9   4060.86   3972.95     43.86 o
   3   4  -8   1166.37   1092.28     16.13 o
   3   4  -7   1041.26   1099.54     14.72 o
   3   4  -6   9600.96   9654.95     87.62 o
   3   4  -5   2191.49   2374.52     23.49 o
   3   4  -4   3869.63   4182.88     40.53 o
   3   4  -3   1279.73   1369.25     16.23 o
   3   4  -2     42.69     24.80      4.23 o
   3   4  -1     19.23     26.01      4.03 o
   3   4   0    156.28    247.74      6.86 o
   3   4   1    199.05    181.90      4.34 o
   3   4   2   4651.36   4683.59     39.12 o
   3   4   3   1803.18   1722.56     16.74 o
   3   4   4   8510.78   8765.54     79.65 o
   3   4   5      6.38     13.01      5.65 <
   3   4   6  19820.00  19845.30    183.61 o
   3   4   7   2532.53   2503.98     29.44 o
   3   4   8    450.81    482.97     15.12 o
   3   4   9   1422.41   1420.37     24.50 o
   3   4  10   4263.76   4214.54     57.27 o
   3   4  11    134.21    113.13     22.69 o
   3   4  12   3799.73   3644.96     69.98 o
   3   4  13    568.61    674.95     37.61 o
   3   4  14    231.34    214.56     33.27 o
   3   4  15    171.46    204.48     36.70 o
   3   4  16     72.46     84.19     36.70 <
   3   5 -17    280.65    335.56     40.43 o
   3   5 -16     15.72     26.72     35.49 <
   3   5 -15    340.84    398.88     35.19 o
   3   5 -14    628.23    662.04     34.99 o
   3   5 -13     62.04     40.94     24.60 <
   3   5 -12    603.86    590.45     24.70 o
   3   5 -11    914.10    898.79     27.43 o
   3   5 -10   1065.89   1037.63     21.27 o
   3   5  -9     26.00     11.39      9.48 <
   3   5  -8   3480.84   3360.01     34.48 o
   3   5  -7   1212.74   1171.12     15.43 o
   3   5  -6    863.16    840.21     12.30 o
   3   5  -5     16.71     19.76      5.44 o
   3   5  -4    862.56    974.51     13.61 o
   3   5  -3   3651.56   3468.10     37.51 o
   3   5  -2    713.29    936.50     12.81 o
   3   5  -1   8974.63   9469.12     92.86 o
   3   5   0   4960.02   5057.16     53.44 o
   3   5   1  13211.30  14026.50    145.09 o
   3   5   2   3623.78   3746.49     33.37 o
   3   5   3   8383.69   8766.04     72.60 o
   3   5   4   2082.68   2118.81     22.48 o
   3   5   5    404.33    409.26     10.69 o
   3   5   6    702.02    696.62     14.42 o
   3   5   7   2532.57   2529.49     29.74 o
   3   5   8   2185.88   2141.60     29.85 o
   3   5   9     90.63     93.87     12.70 o
   3   5  10   1519.37   1518.48     33.68 o
   3   5  11    977.05    925.61     35.39 o
   3   5  12     76.46     99.11     27.93 o
   3   5  13     95.43    144.99     31.76 o
   3   5  14    125.55    148.22     36.10 o
   3   5  15    493.85    523.20     49.41 o
   3   5  16    204.27    205.69     46.99 o
   3   6 -17    344.56    412.19     52.63 o
   3   6 -16     32.43     27.83     45.27 <
   3   6 -15     36.80      7.36     32.67 <
   3   6 -14     12.59      6.96     28.84 <
   3   6 -13    128.58    173.73     26.11 o
   3   6 -12    150.11    157.90     20.27 o
   3   6 -11     10.15      6.65     17.44 <
   3   6 -10     83.93     81.87     11.29 o
   3   6  -9     58.53     29.54     10.08 <
   3   6  -8   2062.09   2080.10     25.21 o
   3   6  -7   3754.61   4012.28     40.73 o
   3   6  -6     12.82     14.02      6.65 <
   3   6  -5   8503.80   8620.15     86.81 o
   3   6  -4   4590.53   4881.92     52.03 o
   3   6  -3    845.55   1030.07     14.92 o
   3   6  -2   6853.33   7007.79     77.84 o
   3   6  -1  19878.50  20896.60    226.87 o
   3   6   0      9.16      4.03      5.24 <
   3   6   1   8637.31   8808.49     89.23 o
   3   6   2  10006.80  10585.70    110.00 o
   3   6   3    158.83    145.60      6.25 o
   3   6   4   1277.25   1305.63     17.34 o
   3   6   5   3997.36   4128.83     42.85 o
   3   6   6     31.83     46.99      7.76 o
   3   6   7     86.55     91.85     10.99 o
   3   6   8    818.03    787.07     21.58 o
   3   6   9     14.24      1.31     13.51 <
   3   6  10    129.88    145.60     17.04 o
   3   6  11    641.57    701.57     38.82 o
   3   6  12    109.95    117.06     29.44 o
   3   6  13    197.53    240.88     42.35 o
   3   6  14    546.69    705.70     46.68 o
   3   6  15     13.18     58.18     43.46 <
   3   6  16     20.28     43.36     46.28 <
   3   7 -17    572.17    638.65     55.76 o
   3   7 -16     18.77     74.71     47.49 <
   3   7 -15     24.65     -5.85     42.45 <
   3   7 -14    412.77    427.82     38.01 o
   3   7 -13    303.04    303.60     33.58 o
   3   7 -12    403.31    441.83     23.19 o
   3   7 -11   2205.26   2205.12     42.15 o
   3   7 -10   1722.25   1780.74     30.55 o
   3   7  -9   4166.28   4029.11     51.52 o
   3   7  -8   2303.94   2251.50     29.04 o
   3   7  -7    728.94    634.92     14.92 o
   3   7  -6   2872.65   2988.56     33.17 o
   3   7  -5   3526.58   3540.60     37.10 o
   3   7  -4   3636.68   3758.99     41.24 o
   3   7  -3  13253.10  13698.50    141.26 o
   3   7  -2    309.61    311.46     10.49 o
   3   7  -1    679.59    647.42     16.54 o
   3   7   0   3609.83   3431.91     41.14 o
   3   7   1     25.69     32.37      6.15 o
   3   7   2    332.67    305.11      9.38 o
   3   7   3   1941.75   1874.71     23.69 o
   3   7   4   6948.48   7152.38     71.99 o
   3   7   5  12478.30  13070.40    141.46 o
   3   7   6    818.57    806.43     19.76 o
   3   7   7   1270.96   1342.33     27.83 o
   3   7   8   1271.12   1243.82     28.33 o
   3   7   9    107.53     93.17     20.57 o
   3   7  10    227.98    278.59     23.90 o
   3   7  11    930.44   1002.44     51.73 o
   3   7  12    388.10    462.30     42.95 o
   3   7  13    715.68    768.41     50.01 o
   3   7  14    199.99    301.38     44.47 o
   3   7  15    141.11    172.82     45.78 o
   3   8 -16    219.34    306.62     49.51 o
   3   8 -15    657.75    650.14     48.60 o
   3   8 -14     18.81     38.01     35.29 <
   3   8 -13    637.94    688.36     38.82 o
   3   8 -12   1513.12   1470.49     46.58 o
   3   8 -11    407.85    387.48     22.48 o
   3   8 -10    151.80    174.84     17.24 o
   3   8  -9   4817.36   4712.53     64.23 o
   3   8  -8    699.34    687.95     18.75 o
   3   8  -7     37.01     46.28      9.68 o
   3   8  -6   1969.96   1974.83     26.11 o
   3   8  -5    303.30    312.37     10.49 o
   3   8  -4      8.59      9.78      8.27 <
   3   8  -3    489.07    453.33     14.32 o
   3   8  -2     89.93     83.28      8.57 o
   3   8  -1     15.00     15.63      8.87 <
   3   8   0   1148.71   1128.58     18.55 o
   3   8   1    271.97    274.76      9.88 o
   3   8   2    174.59    173.02      7.66 o
   3   8   3   1397.79   1324.18     19.56 o
   3   8   4    394.18    381.94     11.49 o
   3   8   5     14.19      3.93      9.28 <
   3   8   6   3309.74   3324.83     55.66 o
   3   8   7    113.68    119.58     15.12 o
   3   8   8   3076.00   3073.86     53.44 o
   3   8   9   6171.65   6037.72    103.85 o
   3   8  10    602.47    598.82     33.37 o
   3   8  11     23.77     43.86     36.20 <
   3   8  12   1354.24   1423.90     63.22 o
   3   8  13   1250.51   1311.28     60.19 o
   3   8  14     23.80     60.40     42.15 <
   3   8  15    620.99    660.23     52.53 o
   3   9 -16    299.49    324.16     48.50 o
   3   9 -15    267.18    301.38     46.28 o
   3   9 -14    593.87    658.11     42.15 o
   3   9 -13    267.06    277.78     30.35 o
   3   9 -12    144.96    154.77     26.22 o
   3   9 -11    748.14    811.57     36.00 o
   3   9 -10     17.86     10.18     17.54 <
   3   9  -9     70.88     55.15     14.42 o
   3   9  -8   4575.56   4526.91     59.19 o
   3   9  -7   1421.52   1424.20     26.22 o
   3   9  -6   3343.68   3365.96     42.55 o
   3   9  -5      2.79      4.54     11.19 <
   3   9  -4   1259.33   1236.46     24.10 o
   3   9  -3   3016.06   3050.47     43.26 o
   3   9  -2   2898.94   3007.92     39.83 o
   3   9  -1    155.84    155.28     10.79 o
   3   9   0   7855.40   7940.16     90.75 o
   3   9   1   3078.68   2997.23     37.91 o
   3   9   2   3984.52   4131.96     44.67 o
   3   9   3   1004.31   1027.75     17.95 o
   3   9   4    562.40    514.33     14.82 o
   3   9   5   1625.35   1635.74     25.81 o
   3   9   6   1608.50   1636.65     32.87 o
   3   9   7    844.70    789.59     27.43 o
   3   9   8   2760.17   2757.56     50.11 o
   3   9   9    979.99    952.23     38.31 o
   3   9  10    678.55    681.30     31.16 o
   3   9  11    402.83    462.30     37.41 o
   3   9  12    238.54    325.17     39.83 o
   3   9  13     25.09     48.30     40.03 <
   3   9  14    125.88    157.09     44.26 o
   3  10 -15    382.61    372.46     46.48 o
   3  10 -14    188.08    260.74     40.13 o
   3  10 -13     45.68     75.22     29.14 <
   3  10 -12     31.21     58.98     26.52 <
   3  10 -11      8.71     -8.27     21.88 <
   3  10 -10     25.03     -1.71     18.85 <
   3  10  -9    184.55    149.63     16.03 o
   3  10  -8   1806.70   1812.60     32.77 o
   3  10  -7    535.09    571.80     20.17 o
   3  10  -6      3.74     -6.76     10.59 <
   3  10  -5    780.10    797.35     26.22 o
   3  10  -4   8521.58   8770.58    113.13 o
   3  10  -3     33.32     15.83     10.99 <
   3  10  -2   3779.99   3803.16     52.83 o
   3  10  -1   6404.92   6439.63     87.72 o
   3  10   0    898.51    885.38     20.06 o
   3  10   1   2216.27   2248.68     36.50 o
   3  10   2   5692.79   5825.38     69.37 o
   3  10   3     26.04     21.38     10.28 <
   3  10   4   2669.14   2694.44     38.52 o
   3  10   5    339.43    340.50     15.93 o
   3  10   6    374.40    354.01     19.06 o
   3  10   7     77.52     85.40     18.45 o
   3  10   8   1072.97   1060.31     35.19 o
   3  10   9     64.81     75.12     22.59 o
   3  10  10     71.28     74.81     24.50 o
   3  10  11   1258.10   1264.29     54.25 o
   3  10  12     13.76     62.01     38.01 <
   3  10  13     34.51     44.26     41.14 <
   3  10  14     47.08     96.90     44.67 <
   3  11 -15     12.20     25.41     44.57 <
   3  11 -14     15.09      2.82     41.14 <
   3  11 -13    291.58    305.21     32.06 o
   3  11 -12    100.03    108.69     27.73 o
   3  11 -11   1612.43   1664.18     45.88 o
   3  11 -10    165.83    187.64     22.48 o
   3  11  -9    462.36    475.31     21.38 o
   3  11  -8    348.72    315.29     21.27 o
   3  11  -7    634.72    622.01     25.91 o
   3  11  -6   1383.71   1457.18     34.99 o
   3  11  -5   2696.09   2693.84     47.99 o
   3  11  -4   2968.46   2912.94     45.78 o
   3  11  -3   1060.24   1030.37     24.50 o
   3  11  -2     69.47     67.96     12.30 o
   3  11  -1    133.43    149.93     13.11 o
   3  11   0   8637.73   8541.20    114.84 o
   3  11   1    200.23    160.52     12.10 o
   3  11   2     13.33      8.57     10.79 <
   3  11   3   1484.68   1430.86     26.32 o
   3  11   4   3091.80   3151.90     44.06 o
   3  11   5   2280.05   2345.17     42.45 o
   3  11   6    476.63    452.12     23.49 o
   3  11   7   1500.45   1574.34     40.13 o
   3  11   8    799.46    793.32     34.38 o
   3  11   9    144.73    145.80     24.20 o
   3  11  10    120.87    129.97     26.11 o
   3  11  11   1006.41   1077.46     52.94 o
   3  11  12    420.14    485.09     43.36 o
   3  11  13    140.30    177.86     43.96 o
   3  12 -14     78.72     97.20     59.49 <
   3  12 -13    264.80    271.73     38.31 o
   3  12 -12      5.94     27.12     32.97 <
   3  12 -11    325.15    316.10     30.25 o
   3  12 -10    513.09    564.44     33.88 o
   3  12  -9   1692.32   1690.90     43.66 o
   3  12  -8    269.32    240.68     22.08 o
   3  12  -7    314.65    289.08     19.66 o
   3  12  -6    638.51    593.48     30.35 o
   3  12  -5   1037.40    993.06     31.06 o
   3  12  -4    204.58    207.71     15.02 o
   3  12  -3     30.34     37.00     13.81 <
   3  12  -2    321.92    309.64     15.12 o
   3  12  -1    407.79    379.92     17.34 o
   3  12   0    137.45    123.72     16.23 o
   3  12   1    127.41    109.60     16.33 o
   3  12   2      0.68     -5.44     14.32 <
   3  12   3   2427.90   2476.35     40.94 o
   3  12   4   1064.71   1075.74     30.45 o
   3  12   5    553.22    545.79     26.52 o
   3  12   6    442.79    436.18     25.81 o
   3  12   7   1926.46   1986.02     44.87 o
   3  12   8     66.42     68.46     23.59 <
   3  12   9   1598.34   1625.76     44.87 o
   3  12  10    184.67    210.43     27.93 o
   3  12  11      4.63      3.83     31.46 <
   3  12  12     99.79    155.88     42.45 o
   3  13 -13      4.16     -5.55     36.40 <
   3  13 -12     13.12     52.73     34.69 <
   3  13 -11    670.15    718.10     39.63 o
   3  13 -10    108.49     93.77     27.93 o
   3  13  -9    126.81    124.52     24.30 o
   3  13  -8    247.01    231.70     23.90 o
   3  13  -7     32.66      5.95     19.36 <
   3  13  -6    822.02    806.33     36.30 o
   3  13  -5    136.82    111.82     18.96 o
   3  13  -4    867.83    860.88     27.63 o
   3  13  -3     68.03     52.03     15.33 o
   3  13  -2    620.10    627.05     24.70 o
   3  13  -1     38.53      4.64     16.74 <
   3  13   0   4348.84   4307.90     74.11 o
   3  13   1    366.72    336.46     20.06 o
   3  13   2   1711.77   1664.58     35.39 o
   3  13   3    204.82    194.50     19.06 o
   3  13   4    286.48    279.50     18.45 o
   3  13   5   1046.66   1048.11     42.55 o
   3  13   6   1427.27   1417.65     45.27 o
   3  13   7    427.75    439.51     29.95 o
   3  13   8     18.15     27.93     28.33 <
   3  13   9    261.54    224.85     31.76 o
   3  13  10     94.61    107.48     33.07 o
   3  13  11    941.95    992.76     52.53 o
   3  13  12    166.97    151.55     50.82 <
   3  14 -12      4.49     29.14     35.39 <
   3  14 -11     45.35     47.79     30.75 <
   3  14 -10      7.04     19.36     28.84 <
   3  14  -9    130.79    168.38     26.72 o
   3  14  -8   1791.64   1759.46     53.84 o
   3  14  -7     38.35     17.24     22.28 <
   3  14  -6    103.07     84.19     24.30 o
   3  14  -5      4.61      4.64     22.59 <
   3  14  -4   2974.50   2958.51     55.25 o
   3  14  -3     38.80     42.85     18.75 <
   3  14  -2   4933.36   4879.50     79.35 o
   3  14  -1    160.79    155.07     19.16 o
   3  14   0      6.38    -40.13     18.45 <
   3  14   1    308.08    268.10     19.96 o
   3  14   2   4681.22   4653.95     79.65 o
   3  14   3     19.67      6.05     21.98 <
   3  14   4    341.29    368.83     25.71 o
   3  14   5    320.34    327.59     33.48 o
   3  14   6     37.71     26.52     27.12 <
   3  14   7      0.37    -14.12     28.23 <
   3  14   8     50.56     77.03     30.45 <
   3  14   9      4.53     18.55     31.96 <
   3  14  10     12.98     27.93     34.38 <
   3  14  11    129.31     81.07     58.88 <
   3  15 -11    775.35    836.17     45.78 o
   3  15 -10     57.31     74.51     30.35 <
   3  15  -9     47.03     41.94     28.64 <
   3  15  -8     16.64     28.33     25.61 <
   3  15  -7    299.28    344.03     32.37 o
   3  15  -6   1160.65   1198.55     53.14 o
   3  15  -5    505.35    495.98     34.48 o
   3  15  -4    347.71    359.55     26.92 o
   3  15  -3      0.32     -3.53     20.47 <
   3  15  -2    158.67    195.71     21.48 o
   3  15  -1    325.84    298.45     25.11 o
   3  15   0    910.84    781.52     39.83 o
   3  15   1    254.63    198.03     22.48 o
   3  15   2    230.93    194.90     24.20 o
   3  15   3     71.27     39.73     24.10 <
   3  15   4    130.40    110.41     26.11 o
   3  15   5   1468.02   1481.27     67.45 o
   3  15   6    232.90    210.83     43.36 o
   3  15   7    745.57    739.58     57.27 o
   3  15   8     85.19     93.77     37.10 <
   3  15   9      1.57     -3.43     38.42 <
   3  16  -9   1245.55   1341.22     87.92 o
   3  16  -8      2.63     35.90     35.09 <
   3  16  -7    242.95    253.28     50.01 o
   3  16  -6     60.73     38.21     38.11 <
   3  16  -5     61.47     38.72     37.10 <
   3  16  -4     18.60     -3.83     35.19 <
   3  16  -3      6.86     -7.97     26.52 <
   3  16  -2    328.14    278.59     28.53 o
   3  16  -1     43.90     25.51     26.22 <
   3  16   0      0.61    -17.54     26.22 <
   3  16   1    154.83     88.02     23.90 o
   3  16   2    200.72    124.93     25.81 o
   3  16   3   1012.47    890.62     41.24 o
   3  16   4     45.10     27.93     33.07 <
   3  16   5     73.06     61.10     43.36 <
   3  16   6     49.80     33.17     44.77 <
   3  16   7    948.75    889.41     62.41 o
   3  16   8      0.29     31.46     47.69 <
   3  17  -8     80.50     86.41     37.51 <
   3  17  -7      5.49     34.08     50.92 <
   3  17  -6    781.73    745.73     66.24 o
   3  17  -5    860.24    714.37     63.32 o
   3  17  -4     69.01     13.51     52.33 <
   3  17  -3    254.64    225.76     38.72 o
   3  17  -2    435.62    406.54     32.77 o
   3  17  -1     35.40     42.75     28.23 <
   3  17   0    719.30    652.36     45.47 o
   3  17   1     49.04     17.14     24.80 <
   3  17   2    217.04     92.66     28.33 o
   3  17   3    867.91    753.79     44.97 o
   3  17   4     18.78    -18.96     35.59 <
   3  17   5    271.17    209.93     48.70 o
   3  17   6    357.05    317.31     51.32 o
   3  18  -5     22.02    -45.57     74.21 <
   3  18  -4    730.08    708.52     66.24 o
   3  18  -3     11.47     10.99     55.66 <
   3  18  -2   1252.59   1167.80     53.34 o
   3  18  -1     49.55     14.52     31.56 <
   3  18   0      4.37      6.35     32.37 <
   3  18   1      5.43    -41.04     26.01 <
   3  18   2    911.35    664.16     37.91 o
   3  18   3    151.63     46.28     40.33 <
   4   0 -18      8.30     55.96     79.05 <
   4   0 -16     42.30     78.55     41.74 <
   4   0 -14      4.51     12.50     33.78 <
   4   0 -12    771.80    743.21     36.40 o
   4   0 -10  11557.20  10856.20    170.30 o
   4   0  -8   3924.92   3813.84     57.77 o
   4   0  -6   4631.68   4428.40     59.29 o
   4   0  -4  21827.40  21054.50    286.66 o
   4   0  -2  18065.90  16852.20    229.79 o
   4   0   0  13489.50  13012.40    162.23 o
   4   0   2  15558.20  14445.80    193.59 o
   4   0   4    412.26    402.51     12.00 o
   4   0   6   1137.72   1084.51     22.59 o
   4   0   8    341.26    243.10     19.06 o
   4   0  10    161.85    193.79     28.13 o
   4   0  12    424.00    491.04     35.69 o
   4   0  14   1430.43   1614.57     65.74 o
   4   0  16    199.93    256.00     63.12 o
   4   1 -18    474.08    625.64     60.90 o
   4   1 -17    267.89    318.32     40.84 o
   4   1 -16    423.84    498.60     39.22 o
   4   1 -15      1.27     27.83     26.52 <
   4   1 -14    175.40    158.40     24.70 o
   4   1 -13    530.97    505.15     24.70 o
   4   1 -12    166.12    162.54     15.83 o
   4   1 -11   9424.11   9063.59     96.69 o
   4   1 -10    215.53    185.73      9.78 o
   4   1  -9      9.87     -1.81      7.76 <
   4   1  -8   1938.77   1923.61     23.69 o
   4   1  -7   9760.46   9945.74     99.72 o
   4   1  -6  14034.60  14271.90    129.36 o
   4   1  -5    895.20    914.01     13.41 o
   4   1  -4      4.41      8.87      4.44 <
   4   1  -3    277.31    237.45      6.15 o
   4   1  -2  50385.00  50421.50    466.94 o
   4   1  -1    298.37    265.99      6.76 o
   4   1   0  10423.00   9741.06     86.51 o
   4   1   1  13217.50  13083.50    120.19 o
   4   1   2     64.27     76.93      4.84 o
   4   1   3   5139.23   5375.18     48.80 o
   4   1   4  14208.50  14897.60    131.18 o
   4   1   5  15825.70  15667.70    143.48 o
   4   1   6   1232.78   1215.89     17.75 o
   4   1   7    588.41    579.26     17.24 o
   4   1   8      2.93     -1.71     11.90 <
   4   1   9   3522.12   3488.67     44.47 o
   4   1  10   1317.93   1325.49     34.69 o
   4   1  11   1966.86   1951.84     43.15 o
   4   1  12      9.64      9.07     21.68 <
   4   1  13     33.58     52.83     24.50 <
   4   1  14    441.96    463.01     29.74 o
   4   1  15     18.82     44.36     33.58 <
   4   1  16   1393.63   1451.53     55.05 o
   4   2 -18      2.59     62.82     41.54 <
   4   2 -17    204.58    199.24     39.93 o
   4   2 -16      4.58     38.11     35.29 <
   4   2 -15   2494.67   2559.03     67.56 o
   4   2 -14    154.25    154.67     24.70 o
   4   2 -13    167.90    240.27     21.17 o
   4   2 -12     18.87    -10.39     15.12 <
   4   2 -11   3500.59   3320.29     42.05 o
   4   2 -10      1.72     13.11      8.97 <
   4   2  -9   2565.67   2431.99     28.94 o
   4   2  -8   1958.03   1932.89     23.69 o
   4   2  -7     80.00    113.13      6.45 o
   4   2  -6      3.24     11.39      5.55 <
   4   2  -5     49.06    106.88      5.14 o
   4   2  -4   8555.04   9141.03     85.81 o
   4   2  -3     34.49     28.13      4.13 o
   4   2  -2   4708.79   5140.35     43.76 o
   4   2  -1   2374.48   2392.36     22.38 o
   4   2   0    148.57    200.55      5.14 o
   4   2   1   2768.56   2585.35     25.01 o
   4   2   2   4490.09   4620.27     44.06 o
   4   2   3   3924.99   3566.81     32.47 o
   4   2   4   1528.66   1558.91     17.65 o
   4   2   5    124.62    169.59      7.16 o
   4   2   6    807.95    816.71     15.93 o
   4   2   7  10940.50  10573.40    110.51 o
   4   2   8     76.20     71.29     11.80 o
   4   2   9   5396.70   5326.98     62.92 o
   4   2  10    351.43    293.82     19.96 o
   4   2  11    369.75    429.53     23.19 o
   4   2  12     87.75    123.51     22.59 o
   4   2  13   2558.55   2502.97     51.02 o
   4   2  14    164.55    226.66     31.66 o
   4   2  15    565.05    602.55     37.71 o
   4   2  16      5.41     35.39     38.42 <
   4   3 -18     34.35     78.24     41.24 <
   4   3 -17     75.81     98.51     39.12 <
   4   3 -16     46.85     63.42     35.49 <
   4   3 -15    122.36    167.68     33.07 o
   4   3 -14    153.32    191.17     27.63 o
   4   3 -13   2318.87   2271.77     46.08 o
   4   3 -12    102.83     83.59     15.83 o
   4   3 -11   3765.13   3637.39     43.26 o
   4   3 -10    494.84    474.20     13.81 o
   4   3  -9    496.61    474.00     13.91 o
   4   3  -8   1853.28   1833.47     22.89 o
   4   3  -7   4757.36   4650.02     44.87 o
   4   3  -6   5025.33   4796.52     48.10 o
   4   3  -5   6161.26   6052.95     56.26 o
   4   3  -4   1931.59   2106.71     20.47 o
   4   3  -3     38.12     30.15      4.03 o
   4   3  -2  15739.00  15629.60    135.71 o
   4   3  -1     38.85     15.33      3.73 o
   4   3   0  14671.80  14803.60    126.74 o
   4   3   1   1992.54   2030.99     19.16 o
   4   3   2   1021.10   1004.86     12.70 o
   4   3   3   9218.89   9536.58     85.40 o
   4   3   4   4123.67   4265.56     38.62 o
   4   3   5   3912.62   3914.47     36.50 o
   4   3   6    103.90    121.50      7.76 o
   4   3   7      4.02     -7.36      9.07 <
   4   3   8    418.94    380.33     13.41 o
   4   3   9   4869.62   4654.96     56.26 o
   4   3  10    421.22    459.78     21.58 o
   4   3  11   2530.65   2467.68     48.90 o
   4   3  12   1262.63   1291.82     38.72 o
   4   3  13     23.91     55.46     27.83 <
   4   3  14    165.88    216.48     31.76 o
   4   3  15     83.70     72.90     35.69 <
   4   3  16    930.29    979.85     48.30 o
   4   4 -18      4.71    106.07     41.34 <
   4   4 -17     72.81     96.90     39.22 <
   4   4 -16    586.96    639.86     40.73 o
   4   4 -15      3.81      2.92     32.67 <
   4   4 -14    215.29    227.27     28.43 o
   4   4 -13      3.23     -3.23     23.69 <
   4   4 -12     49.16     45.98     18.05 <
   4   4 -11     29.76     21.48     10.99 <
   4   4 -10   1334.70   1296.35     21.88 o
   4   4  -9      8.39      9.48      8.87 <
   4   4  -8   1031.39   1032.79     17.65 o
   4   4  -7   4117.80   4340.07     43.96 o
   4   4  -6    568.22    552.14     11.60 o
   4   4  -5    274.98    212.95      5.85 o
   4   4  -4  22800.60  23242.80    195.91 o
   4   4  -3   2027.39   1945.09     19.46 o
   4   4  -2   5839.40   5596.50     54.85 o
   4   4  -1   9143.13   9525.69     88.02 o
   4   4   0  36212.30  39233.50    337.98 o
   4   4   1   3603.05   3917.60     33.27 o
   4   4   2  10003.30  10112.80     82.68 o
   4   4   3   2479.59   2610.56     25.51 o
   4   4   4    435.66    423.68      9.28 o
   4   4   5   1720.19   1717.62     19.06 o
   4   4   6   6130.76   6168.19     57.57 o
   4   4   7    358.03    344.53     11.19 o
   4   4   8     62.85     64.53     11.19 o
   4   4   9     92.56    111.92     13.41 o
   4   4  10    109.92     69.47     16.23 o
   4   4  11     10.00      4.64     23.59 <
   4   4  12    702.40    867.13     37.61 o
   4   4  13     58.59     75.42     30.15 <
   4   4  14    223.36    309.04     34.79 o
   4   4  15    327.61    372.46     38.42 o
   4   4  16      0.05     -5.85     47.99 <
   4   5 -18    163.05    221.02     53.54 o
   4   5 -17    214.37    241.08     39.93 o
   4   5 -16    233.08    319.63     37.81 o
   4   5 -15      1.87     17.44     32.57 <
   4   5 -14    398.12    434.98     30.85 o
   4   5 -13   2318.79   2121.94     51.52 o
   4   5 -12     91.59     67.25     18.75 o
   4   5 -11    224.72    235.43     14.82 o
   4   5 -10    360.23    353.61     13.41 o
   4   5  -9    763.83    763.27     18.96 o
   4   5  -8   3955.42   4050.89     43.96 o
   4   5  -7   3426.13   3441.69     33.88 o
   4   5  -6    626.95    597.71     12.10 o
   4   5  -5      5.63     16.03      5.34 <
   4   5  -4     31.95     44.16      5.75 o
   4   5  -3   3218.70   3420.31     35.69 o
   4   5  -2   2974.84   2699.59     29.85 o
   4   5  -1    327.10    322.35      9.68 o
   4   5   0   3628.60   3605.43     36.70 o
   4   5   1    453.77    351.69      7.97 o
   4   5   2   4008.13   4379.80     37.21 o
   4   5   3     49.92     68.16      5.44 o
   4   5   4    617.12    608.80     12.40 o
   4   5   5   4336.41   4333.21     39.02 o
   4   5   6   6034.59   6126.75     60.40 o
   4   5   7    462.06    527.33     15.23 o
   4   5   8    488.49    514.83     17.04 o
   4   5   9   2681.40   2603.19     40.84 o
   4   5  10    345.15    339.29     19.76 o
   4   5  11   1410.73   1395.47     43.36 o
   4   5  12     38.01     89.84     28.23 o
   4   5  13     19.24     57.27     31.16 <
   4   5  14    288.68    247.43     43.66 o
   4   5  15    216.49    218.09     44.67 o
   4   5  16    971.72   1061.52     76.43 o
   4   6 -17    346.92    411.58     52.53 o
   4   6 -16      3.32     55.05     45.98 <
   4   6 -15    547.92    579.36     37.10 o
   4   6 -14    777.75    805.22     39.83 o
   4   6 -13    549.75    658.61     30.25 o
   4   6 -12    717.17    733.43     33.48 o
   4   6 -11   2546.44   2507.71     43.05 o
   4   6 -10    365.23    330.21     13.21 o
   4   6  -9   5389.63   5427.71     62.01 o
   4   6  -8   1309.52   1269.53     20.27 o
   4   6  -7     31.93     28.43      8.07 o
   4   6  -6   1071.13   1027.34     17.65 o
   4   6  -5   2721.76   2779.24     30.55 o
   4   6  -4    101.55    108.19      6.86 o
   4   6  -3    892.63    895.56     14.82 o
   4   6  -2    591.07    600.13     11.70 o
   4   6  -1    667.35    728.49     12.60 o
   4   6   0   1816.77   1915.24     22.79 o
   4   6   1   1717.08   1647.74     19.76 o
   4   6   2     10.29     15.33      5.14 <
   4   6   3   6118.30   6368.14     53.84 o
   4   6   4   4047.27   4060.37     37.10 o
   4   6   5   2847.06   2809.99     28.53 o
   4   6   6   6047.25   6009.59     63.72 o
   4   6   7   6334.58   6270.13     69.67 o
   4   6   8     49.75     60.19     13.51 o
   4   6   9   2326.79   2382.58     41.94 o
   4   6  10   3450.77   3397.02     59.99 o
   4   6  11   1041.34   1122.93     42.05 o
   4   6  12    498.82    567.16     39.93 o
   4   6  13   1098.49   1180.30     59.09 o
   4   6  14    171.86    168.99     42.45 o
   4   6  15     20.22     13.01     43.46 <
   4   7 -17    179.10    246.93     50.52 o
   4   7 -16     65.74     92.76     46.89 <
   4   7 -15    260.26    269.82     39.52 o
   4   7 -14   1551.91   1691.30     60.90 o
   4   7 -13    526.40    614.95     36.60 o
   4   7 -12    225.77    194.50     21.68 o
   4   7 -11   2670.35   2624.77     49.71 o
   4   7 -10   1231.70   1191.59     25.41 o
   4   7  -9    857.23    798.06     21.17 o
   4   7  -8    182.87    147.92     10.59 o
   4   7  -7   2044.98   1926.43     27.43 o
   4   7  -6   1331.53   1221.04     19.66 o
   4   7  -5   3453.16   3430.29     37.00 o
   4   7  -4    509.20    484.28     13.31 o
   4   7  -3   5785.00   6046.59     64.23 o
   4   7  -2   3155.97   3040.29     34.69 o
   4   7  -1    516.03    546.69     14.12 o
   4   7   0   1978.70   1992.98     25.61 o
   4   7   1   3456.10   3649.19     37.91 o
   4   7   2   1276.64   1241.71     18.65 o
   4   7   3   5712.34   5885.57     62.41 o
   4   7   4   2070.95   2091.89     25.51 o
   4   7   5   4511.57   4598.39     47.69 o
   4   7   6      8.87      7.16     11.29 <
   4   7   7     37.67     44.87     13.41 o
   4   7   8    932.50    988.73     29.74 o
   4   7   9   2522.94   2472.92     49.41 o
   4   7  10    104.55    123.72     26.62 o
   4   7  11   1175.17   1233.24     52.53 o
   4   7  12    581.58    671.12     41.84 o
   4   7  13    213.98    304.80     42.25 o
   4   7  14      7.51    -27.02     42.15 <
   4   7  15     10.66      7.66     47.09 <
   4   8 -17     58.54    163.34     70.38 <
   4   8 -16     47.11    125.33     47.39 <
   4   8 -15     58.24     97.50     39.42 <
   4   8 -14    312.24    342.11     37.91 o
   4   8 -13     24.07     35.79     32.87 <
   4   8 -12    114.25     87.92     24.70 o
   4   8 -11     75.44     43.05     22.08 <
   4   8 -10      7.36      1.61     16.54 <
   4   8  -9     57.96     35.49     13.81 <
   4   8  -8   1590.43   1737.08     29.34 o
   4   8  -7   1883.17   1924.92     30.35 o
   4   8  -6     57.31     66.35     10.39 o
   4   8  -5   6978.22   7060.33     79.76 o
   4   8  -4   7871.88   8107.23     90.75 o
   4   8  -3   4120.97   4174.10     49.00 o
   4   8  -2   1268.73   1295.35     19.56 o
   4   8  -1   7153.12   7339.82     82.18 o
   4   8   0    709.21    734.94     16.44 o
   4   8   1   3544.95   3715.13     40.94 o
   4   8   2   3623.16   3749.72     41.74 o
   4   8   3   3250.71   3370.50     38.42 o
   4   8   4    119.68    138.13      9.78 o
   4   8   5   1132.78   1176.97     21.88 o
   4   8   6    108.18    103.45     13.61 o
   4   8   7    161.89    181.29     16.74 o
   4   8   8    317.50    280.61     18.96 o
   4   8   9      0.54      1.92     21.17 <
   4   8  10     51.51     46.99     27.02 <
   4   8  11    523.32    609.51     39.02 o
   4   8  12    371.15    424.29     40.63 o
   4   8  13     72.81     61.91     40.94 <
   4   8  14    548.63    596.60     50.21 o
   4   9 -16   1137.08   1123.13     67.35 o
   4   9 -15    167.61    325.98     41.74 o
   4   9 -14    480.00    522.59     40.63 o
   4   9 -13    979.87    947.79     45.68 o
   4   9 -12     24.15     21.68     25.51 <
   4   9 -11    583.61    623.02     26.62 o
   4   9 -10   1397.88   1362.60     34.18 o
   4   9  -9    979.67   1064.05     27.12 o
   4   9  -8   1946.27   1991.27     32.47 o
   4   9  -7    771.56    768.11     21.27 o
   4   9  -6     80.93     81.97     11.29 o
   4   9  -5   1278.66   1329.43     24.70 o
   4   9  -4    115.16    117.87     10.28 o
   4   9  -3   1604.88   1613.26     24.40 o
   4   9  -2   1516.18   1486.01     23.49 o
   4   9  -1      4.96      2.92      8.87 <
   4   9   0   3789.37   3876.66     46.38 o
   4   9   1   6795.75   6940.44     72.90 o
   4   9   2   1091.79   1040.35     18.96 o
   4   9   3     49.13     40.23      9.28 o
   4   9   4     86.83     80.86     10.08 o
   4   9   5   2523.32   2549.96     36.90 o
   4   9   6   2304.66   2316.24     40.53 o
   4   9   7     86.75     81.37     16.94 o
   4   9   8   2429.28   2535.03     50.21 o
   4   9   9    406.90    407.45     25.11 o
   4   9  10    188.37    232.41     25.91 o
   4   9  11    686.68    768.52     46.38 o
   4   9  12    279.11    292.30     41.14 o
   4   9  13    419.92    494.77     46.78 o
   4   9  14    804.94    824.48     55.35 o
   4  10 -15    962.05   1019.78     59.19 o
   4  10 -14    154.04    153.96     39.22 o
   4  10 -13    181.28    194.40     30.15 o
   4  10 -12   1138.34   1255.22     46.78 o
   4  10 -11    184.89    208.62     23.29 o
   4  10 -10    419.33    443.75     21.68 o
   4  10  -9   1663.95   1714.69     33.58 o
   4  10  -8   3354.13   3257.37     46.18 o
   4  10  -7     11.88     22.08     12.70 <
   4  10  -6   2079.61   2025.95     32.87 o
   4  10  -5     17.32     15.43     12.60 <
   4  10  -4      9.56    -10.49     11.70 <
   4  10  -3     51.24     51.73     11.90 o
   4  10  -2    438.69    452.32     17.65 o
   4  10  -1   1365.90   1299.88     24.40 o
   4  10   0    511.83    446.87     14.82 o
   4  10   1    249.06    213.96     10.59 o
   4  10   2    103.86    110.81     10.79 o
   4  10   3    164.85    154.47     12.40 o
   4  10   4   5257.27   5278.89     65.94 o
   4  10   5    167.06    178.16     15.23 o
   4  10   6   1614.74   1655.41     38.52 o
   4  10   7   1540.59   1508.60     38.42 o
   4  10   8    336.05    349.77     23.80 o
   4  10   9    491.80    525.32     27.53 o
   4  10  10   2333.28   2297.58     52.73 o
   4  10  11      5.82      3.93     36.80 <
   4  10  12    213.37    290.79     42.05 o
   4  10  13    527.72    540.74     48.90 o
   4  11 -15      3.57     21.48     44.57 <
   4  11 -14    646.92    762.77     45.27 o
   4  11 -13      8.42     10.59     29.64 <
   4  11 -12    202.73    264.07     29.04 o
   4  11 -11    342.39    416.62     26.22 o
   4  11 -10    842.43    866.42     32.87 o
   4  11  -9    238.12    260.24     22.48 o
   4  11  -8   1252.73   1148.84     36.20 o
   4  11  -7     15.36      9.78     16.74 <
   4  11  -6    359.09    347.36     21.27 o
   4  11  -5   2086.84   2091.09     37.81 o
   4  11  -4    998.94    994.78     26.72 o
   4  11  -3    491.82    571.50     21.27 o
   4  11  -2     44.05     40.13     13.01 o
   4  11  -1    201.39    213.96     14.22 o
   4  11   0     75.21     81.27     13.71 o
   4  11   1    346.02    393.43     14.72 o
   4  11   2    410.22    426.71     15.53 o
   4  11   3   3600.80   3677.62     48.80 o
   4  11   4    478.16    493.66     17.65 o
   4  11   5    187.41    181.79     19.66 o
   4  11   6   1787.53   1783.76     41.44 o
   4  11   7     61.79     77.44     21.78 o
   4  11   8   1140.68   1168.91     38.72 o
   4  11   9    448.02    433.16     28.03 o
   4  11  10     49.37     48.20     27.12 <
   4  11  11     22.31     51.42     38.52 <
   4  11  12    650.86    690.58     48.30 o
   4  11  13    144.41    184.62     46.89 o
   4  12 -14    332.38    363.18     52.94 o
   4  12 -13     13.04     56.16     35.79 <
   4  12 -12      0.72     24.90     33.07 <
   4  12 -11      6.18    -13.81     27.93 <
   4  12 -10     62.30     53.24     24.40 <
   4  12  -9     85.34    100.02     22.89 o
   4  12  -8     95.52     78.75     21.07 o
   4  12  -7   2968.95   2949.74     53.04 o
   4  12  -6    242.11    209.12     21.78 o
   4  12  -5    975.88    937.20     28.43 o
   4  12  -4    630.68    605.07     23.90 o
   4  12  -3   2565.57   2617.61     43.56 o
   4  12  -2      3.85      7.36     14.12 <
   4  12  -1  10220.60  10272.60    133.09 o
   4  12   0    283.00    257.32     16.03 o
   4  12   1    253.68    219.20     15.23 o
   4  12   2    471.20    437.80     16.94 o
   4  12   3   2488.04   2468.89     37.51 o
   4  12   4    184.28    195.00     15.73 o
   4  12   5   1270.52   1314.81     37.21 o
   4  12   6      2.66     -0.10     21.48 <
   4  12   7     17.08      8.67     22.79 <
   4  12   8    162.19    153.46     25.41 o
   4  12   9      2.28     24.00     26.32 <
   4  12  10     40.69     42.75     28.74 <
   4  12  11    322.90    401.10     43.36 o
   4  12  12    136.24    152.86     43.96 o
   4  13 -13     22.74     59.99     37.21 <
   4  13 -12     17.12     42.45     33.88 <
   4  13 -11     20.10     30.45     31.96 <
   4  13 -10   1299.54   1307.95     49.31 o
   4  13  -9    531.78    593.38     30.25 o
   4  13  -8    836.36    732.02     32.67 o
   4  13  -7    113.72    124.72     20.37 o
   4  13  -6      3.89      8.27     22.18 <
   4  13  -5   1289.20   1309.56     36.20 o
   4  13  -4    180.37    170.40     16.94 o
   4  13  -3   2875.97   2878.05     47.59 o
   4  13  -2    756.46    702.37     29.34 o
   4  13  -1    116.76     92.96     17.95 o
   4  13   0    160.83    166.87     18.96 o
   4  13   1   2223.08   2105.91     49.41 o
   4  13   2    760.85    785.96     28.53 o
   4  13   3    350.70    333.64     20.57 o
   4  13   4      7.66      1.01     18.65 <
   4  13   5      6.08     -3.23     25.41 <
   4  13   6   1073.60   1193.61     45.07 o
   4  13   7     80.53     94.88     28.64 o
   4  13   8   1066.23   1155.09     48.60 o
   4  13   9     69.01     79.35     32.16 <
   4  13  10    177.15    181.49     35.59 o
   4  13  11     73.04     81.97     52.83 <
   4  14 -12   1512.54   1607.01     62.51 o
   4  14 -11     30.53     32.37     33.07 <
   4  14 -10      6.21     18.35     28.74 <
   4  14  -9    157.43    138.03     26.11 o
   4  14  -8    391.53    364.80     26.62 o
   4  14  -7     12.00     29.44     21.38 <
   4  14  -6   2151.09   2152.89     52.43 o
   4  14  -5     13.73     25.61     23.39 <
   4  14  -4     53.16     30.15     19.96 <
   4  14  -3     11.31      9.18     19.46 <
   4  14  -2     44.99     45.07     19.76 <
   4  14  -1    205.02    174.84     20.37 o
   4  14   0     19.16    -16.74     19.56 <
   4  14   1      1.95    -24.40     18.65 <
   4  14   2    143.44    112.53     19.76 o
   4  14   3     31.90     30.35     21.78 <
   4  14   4   1660.87   1580.09     44.67 o
   4  14   5     13.95     31.96     33.17 <
   4  14   6   1685.89   1795.66     53.74 o
   4  14   7    104.39    115.45     31.16 o
   4  14   8    123.43    140.15     33.07 o
   4  14   9    250.30    254.19     36.50 o
   4  14  10   1709.41   1812.60     61.71 o
   4  15 -11     10.22     72.80     34.08 <
   4  15 -10    361.92    431.45     35.19 o
   4  15  -9    133.03    118.17     27.32 o
   4  15  -8    266.42    274.15     27.53 o
   4  15  -7     41.92     12.70     30.15 <
   4  15  -6      7.62    -14.52     31.26 <
   4  15  -5    884.09    854.83     49.31 o
   4  15  -4      2.71     24.80     24.70 <
   4  15  -3   2128.22   2103.59     46.68 o
   4  15  -2      0.32      6.76     21.07 <
   4  15  -1     47.31     49.81     21.38 <
   4  15   0    387.48    342.01     28.23 o
   4  15   1    817.96    724.45     32.06 o
   4  15   2   1100.05    952.33     40.84 o
   4  15   3    827.81    747.95     36.50 o
   4  15   4     93.20     73.81     32.47 <
   4  15   5      3.67    -17.54     41.24 <
   4  15   6    376.37    323.66     46.78 o
   4  15   7     62.65     64.53     46.08 <
   4  15   8    456.97    478.53     42.55 o
   4  15   9    205.03    261.15     37.00 o
   4  16  -9    207.75    210.43     40.33 o
   4  16  -8     12.56     26.32     32.16 <
   4  16  -7    926.11    955.35     61.91 o
   4  16  -6     27.71     21.98     34.08 <
   4  16  -5    373.94    398.78     36.40 o
   4  16  -4    105.24    115.65     33.17 o
   4  16  -3    294.94    261.75     24.40 o
   4  16  -2     74.38     71.59     26.22 <
   4  16  -1   3623.05   3549.88     93.67 o
   4  16   0     25.45      1.51     29.74 <
   4  16   1    278.40    175.74     27.22 o
   4  16   2      5.51    -43.46     26.82 <
   4  16   3    533.59    450.10     30.95 o
   4  16   4     13.69      1.71     34.79 <
   4  16   5    332.38    289.28     47.89 o
   4  16   6     23.33     11.80     46.48 <
   4  16   7      0.89     11.19     48.90 <
   4  17  -8    800.38    918.65    107.58 o
   4  17  -7      0.30     55.76     63.32 <
   4  17  -6    258.90    302.08     53.04 o
   4  17  -5   1837.30   1849.40    103.35 o
   4  17  -4    340.07    327.59     57.77 o
   4  17  -3    292.52    253.28     43.36 o
   4  17  -2     84.84     61.61     30.85 <
   4  17  -1      1.93     17.54     30.95 <
   4  17   0      2.18      5.55     32.06 <
   4  17   1    403.35    332.23     28.33 o
   4  17   2    434.50    300.67     31.26 o
   4  17   3    747.46    677.77     47.09 o
   4  17   4    139.96    121.10     38.82 o
   4  17   5     19.51    -37.51     48.80 <
   4  18  -5     75.70    -16.44     77.74 <
   4  18  -4     35.98    -60.70     77.34 <
   4  18  -3     87.74     75.02     80.56 <
   4  18  -2     42.14     47.19     44.97 <
   4  18  -1      2.86     -5.44     32.97 <
   4  18   0    170.27    138.24     34.89 o
   4  18   1      5.74    -61.30     27.53 <
   4  18   2      2.26    -26.01     25.61 <
   4  18   3      1.27     17.14     48.40 <
   5   0 -18    589.85    678.17     88.93 o
   5   0 -16    211.44    189.96     43.15 o
   5   0 -14   5015.75   4630.76    113.74 o
   5   0 -12   2664.48   2729.13     63.72 o
   5   0 -10   6322.69   5875.19     95.89 o
   5   0  -8  10634.30  10035.50    142.98 o
   5   0  -6    364.19    276.07     11.09 o
   5   0  -4    336.38    371.05     14.42 o
   5   0  -2     11.44     38.01      7.36 o
   5   0   0    596.51    546.39     14.72 o
   5   0   2  12702.60  12863.70    193.09 o
   5   0   4   8905.05   8368.28    105.97 o
   5   0   6   1488.18   1512.93     30.65 o
   5   0   8   4768.65   4757.60     80.16 o
   5   0  10   7585.39   7409.80    137.13 o
   5   0  12    280.72    238.56     34.18 o
   5   0  14   1670.43   1599.34     68.36 o
   5   0  16    604.86    640.97     68.77 o
   5   1 -18    216.74    216.88     57.37 o
   5   1 -17    243.99    364.60     41.34 o
   5   1 -16    663.09    692.19     41.14 o
   5   1 -15    137.36    180.68     27.93 o
   5   1 -14    218.50    265.08     23.39 o
   5   1 -13    139.60    130.47     20.06 o
   5   1 -12    802.74    735.95     24.40 o
   5   1 -11    664.93    652.97     19.06 o
   5   1 -10  11272.00  10889.60    114.74 o
   5   1  -9    133.23    152.45      8.87 o
   5   1  -8    443.07    444.25     12.10 o
   5   1  -7   1162.13   1131.50     15.53 o
   5   1  -6   1662.66   1532.39     18.65 o
   5   1  -5   6288.72   5700.35     57.67 o
   5   1  -4   6627.26   6841.73     67.35 o
   5   1  -3   4719.97   4438.98     42.85 o
   5   1  -2    410.94    406.14      8.97 o
   5   1  -1   3019.20   2769.16     28.33 o
   5   1   0   2780.57   2747.28     27.12 o
   5   1   1   5154.93   4842.30     44.57 o
   5   1   2   5912.75   5799.97     52.83 o
   5   1   3   2188.40   2301.31     25.01 o
   5   1   4   3255.54   3344.99     32.77 o
   5   1   5    143.31    135.21      7.66 o
   5   1   6   6622.12   6324.58     63.93 o
   5   1   7   1182.62   1117.89     23.19 o
   5   1   8   3786.20   3821.81     47.59 o
   5   1   9    704.26    644.09     21.98 o
   5   1  10   2223.89   2129.10     41.24 o
   5   1  11    441.58    417.33     23.39 o
   5   1  12   1828.04   1708.95     42.55 o
   5   1  13    595.17    636.83     29.74 o
   5   1  14      4.13     -4.44     28.23 <
   5   1  15     54.48     40.03     35.09 <
   5   1  16     33.77     50.01     38.11 <
   5   2 -18      3.02    125.83     42.05 <
   5   2 -17     82.99    179.98     39.83 o
   5   2 -16      0.72     16.64     36.00 <
   5   2 -15    206.33    287.97     34.58 o
   5   2 -14     77.77     89.64     22.69 o
   5   2 -13    440.28    447.48     22.99 o
   5   2 -12    257.57    258.52     16.84 o
   5   2 -11      5.82     -1.11     10.79 <
   5   2 -10   2993.70   2796.08     33.17 o
   5   2  -9   1908.59   1743.33     23.19 o
   5   2  -8    487.16    481.66     13.41 o
   5   2  -7  10208.20   9839.27     90.04 o
   5   2  -6    270.17    274.86      7.66 o
   5   2  -5    220.13    277.48      7.86 o
   5   2  -4   2459.85   2425.23     25.51 o
   5   2  -3  24344.10  24226.20    215.87 o
   5   2  -2    115.81    156.49      5.34 o
   5   2  -1  26670.10  25453.20    209.72 o
   5   2   0     55.13     82.38      5.04 o
   5   2   1   1346.05   1471.39     16.74 o
   5   2   2    731.83    828.21     13.11 o
   5   2   3   9949.43   9939.09     88.53 o
   5   2   4   1522.28   1663.57     19.36 o
   5   2   5     23.06     44.06      7.36 o
   5   2   6      1.83      1.61      8.47 <
   5   2   7     15.16     20.27     10.89 <
   5   2   8     68.99     50.72     12.40 o
   5   2   9    931.32    946.98     25.81 o
   5   2  10    287.28    265.78     20.27 o
   5   2  11    216.88    277.18     22.38 o
   5   2  12     41.82     40.33     23.39 <
   5   2  13    293.01    248.34     26.82 o
   5   2  14    622.23    694.91     36.70 o
   5   2  15    704.43    766.80     40.53 o
   5   2  16     45.80     40.03     39.63 <
   5   3 -18      5.14     59.99     41.84 <
   5   3 -17     47.73     70.28     38.82 <
   5   3 -16   1445.57   1386.19     55.25 o
   5   3 -15     39.58     77.84     29.85 <
   5   3 -14    169.27    237.05     28.13 o
   5   3 -13   1252.03   1187.76     41.94 o
   5   3 -12   1083.40    958.17     27.73 o
   5   3 -11    579.69    549.01     15.43 o
   5   3 -10   4842.91   4687.32     50.41 o
   5   3  -9    286.05    286.96      9.78 o
   5   3  -8     76.81     80.16      7.46 o
   5   3  -7   2111.16   2015.06     23.59 o
   5   3  -6   2419.60   2268.85     24.50 o
   5   3  -5  16858.20  16905.60    157.70 o
   5   3  -4   1135.50   1156.20     14.72 o
   5   3  -3  12518.80  12807.90    108.29 o
   5   3  -2   2039.59   1974.43     19.26 o
   5   3  -1   4627.13   4805.29     42.75 o
   5   3   0   1100.62   1100.14     13.01 o
   5   3   1  10098.40   9638.31     80.56 o
   5   3   2   6388.60   6456.26     56.97 o
   5   3   3   7805.56   8206.95     73.71 o
   5   3   4    125.50    152.96      6.96 o
   5   3   5      9.47     25.61      7.46 o
   5   3   6   6802.89   6739.19     63.42 o
   5   3   7    477.45    478.43     14.72 o
   5   3   8   2126.54   2155.82     31.36 o
   5   3   9    128.40    123.51     15.23 o
   5   3  10   1036.52   1033.70     33.27 o
   5   3  11    797.21    893.24     33.78 o
   5   3  12   1066.87   1060.21     41.34 o
   5   3  13    478.62    567.77     32.77 o
   5   3  14     22.34     20.87     33.68 <
   5   3  15      3.76     -0.30     36.70 <
   5   3  16    197.62    175.74     77.23 <
   5   4 -18     48.09    125.53     42.25 <
   5   4 -17     17.13     55.25     39.63 <
   5   4 -16    314.82    347.05     37.91 o
   5   4 -15    488.21    513.72     33.68 o
   5   4 -14    896.54    887.80     42.15 o
   5   4 -13    141.25    131.68     24.90 o
   5   4 -12   1740.02   1771.96     38.82 o
   5   4 -11    471.09    461.29     15.83 o
   5   4 -10     32.92     27.12     10.08 <
   5   4  -9    619.87    634.41     16.44 o
   5   4  -8  10847.00  10674.60     99.72 o
   5   4  -7      8.49      8.37      6.55 <
   5   4  -6   1789.47   1783.96     19.86 o
   5   4  -5   2257.84   2203.01     21.58 o
   5   4  -4      5.96     13.41      4.94 <
   5   4  -3   1689.14   1848.29     19.86 o
   5   4  -2   1280.59   1335.17     15.83 o
   5   4  -1    797.09    738.07     11.70 o
   5   4   0   9275.51   9978.71     86.31 o
   5   4   1    352.50    320.94      7.66 o
   5   4   2    567.52    525.72     10.89 o
   5   4   3     17.10     33.37      6.35 o
   5   4   4  28304.70  28617.60    245.11 o
   5   4   5    276.40    263.26      9.07 o
   5   4   6    979.33    988.02     17.85 o
   5   4   7   1181.38   1156.50     22.18 o
   5   4   8   5243.09   5053.53     57.77 o
   5   4   9     60.35     57.88     15.23 o
   5   4  10   4344.49   4295.60     64.33 o
   5   4  11    474.11    500.61     27.73 o
   5   4  12    242.23    250.36     30.95 o
   5   4  13     90.01    103.55     32.87 o
   5   4  14    140.84    131.99     35.09 o
   5   4  15      3.41    -17.54     36.80 <
   5   5 -18     97.12    136.72     52.94 <
   5   5 -17    116.81    176.85     40.23 o
   5   5 -16    699.20    760.15     43.56 o
   5   5 -15     16.02     49.61     30.75 <
   5   5 -14     93.39    133.20     28.43 o
   5   5 -13    122.89    153.76     25.81 o
   5   5 -12    846.29    852.00     29.44 o
   5   5 -11      6.06      2.22     13.81 <
   5   5 -10   3597.12   3518.01     44.67 o
   5   5  -9   1860.61   1810.68     27.22 o
   5   5  -8   1015.57   1038.94     17.04 o
   5   5  -7     51.29     68.06      7.66 o
   5   5  -6    271.54    296.03      8.47 o
   5   5  -5   4471.26   4265.76     39.83 o
   5   5  -4     22.26     41.74      6.05 o
   5   5  -3   2122.83   2112.06     24.10 o
   5   5  -2  12590.80  13513.70    131.28 o
   5   5  -1     48.85     49.41      5.65 o
   5   5   0  13298.30  14001.30    121.80 o
   5   5   1   3799.49   3635.28     32.77 o
   5   5   2    173.88    142.87      6.05 o
   5   5   3    240.91    243.10      7.16 o
   5   5   4   4686.41   4782.81     44.47 o
   5   5   5   2263.88   2310.69     25.11 o
   5   5   6   1345.36   1313.49     19.86 o
   5   5   7   2349.51   2278.73     31.96 o
   5   5   8   3370.25   3425.55     41.54 o
   5   5   9    825.08    819.43     28.43 o
   5   5  10      6.30     10.08     21.78 <
   5   5  11      3.88     -3.23     26.62 <
   5   5  12    596.62    641.67     35.90 o
   5   5  13    954.76   1009.40     47.79 o
   5   5  14    857.20    851.70     51.83 o
   5   5  15    123.44    111.92     45.27 <
   5   6 -17    142.76    201.66     51.22 o
   5   6 -16     79.83    130.17     46.28 <
   5   6 -15     62.43     93.27     31.66 <
   5   6 -14      6.80     38.52     28.33 <
   5   6 -13     55.85     49.91     25.91 <
   5   6 -12     27.07     16.94     19.86 <
   5   6 -11     10.41     -2.52     16.03 <
   5   6 -10     34.36     24.00     11.80 <
   5   6  -9   1911.27   1819.86     27.83 o
   5   6  -8    261.70    262.36     10.28 o
   5   6  -7   5161.91   5219.70     59.09 o
   5   6  -6   1202.30   1260.86     20.17 o
   5   6  -5   1047.89   1026.13     17.14 o
   5   6  -4   6258.13   6148.63     61.51 o
   5   6  -3  21249.40  21969.00    221.22 o
   5   6  -2   1349.31   1540.36     20.77 o
   5   6  -1  19804.40  20185.60    194.30 o
   5   6   0   4508.21   4660.20     47.29 o
   5   6   1    178.05    202.67      6.55 o
   5   6   2   3073.67   3060.96     28.74 o
   5   6   3   6292.87   6448.40     54.45 o
   5   6   4   1593.16   1633.93     19.56 o
   5   6   5   1066.06   1069.69     19.46 o
   5   6   6   1661.90   1685.55     25.81 o
   5   6   7    714.91    701.36     20.27 o
   5   6   8     54.84     56.06     14.12 o
   5   6   9    888.57    944.97     31.56 o
   5   6  10    172.02    203.57     23.80 o
   5   6  11    301.96    326.18     36.20 o
   5   6  12     73.82    116.56     37.10 o
   5   6  13    163.66    208.71     41.74 o
   5   6  14     97.13     92.56     44.97 <
   5   6  15    870.02    951.42     57.17 o
   5   7 -17    131.15    238.86     51.52 o
   5   7 -16    371.86    465.53     44.47 o
   5   7 -15    641.20    669.00     43.56 o
   5   7 -14    294.86    407.05     38.42 o
   5   7 -13    609.71    605.17     30.85 o
   5   7 -12   1691.84   1600.76     41.04 o
   5   7 -11    655.82    634.92     26.01 o
   5   7 -10   1645.38   1623.04     29.85 o
   5   7  -9    326.01    268.10     13.81 o
   5   7  -8   1034.46   1106.49     22.28 o
   5   7  -7  10955.90  10954.60    127.65 o
   5   7  -6   3923.59   3844.40     43.46 o
   5   7  -5   4824.50   5141.76     53.54 o
   5   7  -4   1356.39   1372.98     19.66 o
   5   7  -3    107.51    103.05      8.27 o
   5   7  -2   2576.16   2615.90     29.04 o
   5   7  -1   3057.26   3148.98     33.58 o
   5   7   0     38.92     39.32      7.56 o
   5   7   1   4183.46   4376.37     45.37 o
   5   7   2   6779.13   7135.95     71.39 o
   5   7   3   5734.42   5891.72     60.09 o
   5   7   4    260.48    269.31      9.98 o
   5   7   5    865.61    910.18     20.06 o
   5   7   6    773.02    801.39     21.68 o
   5   7   7   4012.39   3888.66     59.09 o
   5   7   8    287.75    308.74     21.88 o
   5   7   9   1501.22   1499.42     45.68 o
   5   7  10     43.55     70.18     27.73 <
   5   7  11    307.12    301.58     36.80 o
   5   7  12    237.09    266.99     40.84 o
   5   7  13     11.06     18.35     41.44 <
   5   7  14    107.00    163.44     46.99 o
   5   8 -17    321.95    416.52     52.13 o
   5   8 -16     94.78    133.30     43.46 o
   5   8 -15    202.95    270.32     40.94 o
   5   8 -14    531.59    597.11     40.73 o
   5   8 -13     29.18     34.28     33.27 <
   5   8 -12    418.33    484.58     28.33 o
   5   8 -11   1224.97   1247.45     36.40 o
   5   8 -10    449.21    452.72     21.07 o
   5   8  -9     34.27     58.28     14.62 o
   5   8  -8    699.25    714.67     21.38 o
   5   8  -7    167.50    188.45     12.91 o
   5   8  -6    658.33    703.78     18.85 o
   5   8  -5     51.79     57.57      8.97 o
   5   8  -4    701.20    699.55     17.75 o
   5   8  -3    201.88    205.69     10.08 o
   5   8  -2    369.17    389.20     12.10 o
   5   8  -1    327.40    345.34     11.19 o
   5   8   0     41.62     19.46      8.17 <
   5   8   1    992.18    965.03     17.24 o
   5   8   2   2366.12   2339.33     29.64 o
   5   8   3    449.38    427.82     13.71 o
   5   8   4   2625.62   2625.18     33.17 o
   5   8   5    434.26    418.94     16.84 o
   5   8   6    894.44    904.64     25.51 o
   5   8   7   3516.75   3567.92     56.16 o
   5   8   8   1128.17   1111.94     36.90 o
   5   8   9    307.62    285.55     24.60 o
   5   8  10   2234.19   2245.66     57.77 o
   5   8  11   1184.93   1175.96     53.94 o
   5   8  12     15.19    -12.10     39.02 <
   5   8  13    647.64    696.73     49.71 o
   5   8  14    125.40    172.01     48.80 o
   5   9 -16     14.65    121.90     43.86 <
   5   9 -15     11.39    117.77     40.33 <
   5   9 -14    433.73    477.02     40.84 o
   5   9 -13   1804.74   1892.35     54.75 o
   5   9 -12     65.84     82.68     26.11 o
   5   9 -11     22.85     21.38     20.77 <
   5   9 -10   1643.54   1500.94     38.01 o
   5   9  -9    769.55    805.42     26.22 o
   5   9  -8   1428.28   1354.73     27.43 o
   5   9  -7    260.81    253.89     14.62 o
   5   9  -6     13.34      5.55     11.39 <
   5   9  -5   2079.85   2128.19     32.57 o
   5   9  -4   5081.63   4936.87     58.08 o
   5   9  -3   1068.51   1081.59     21.27 o
   5   9  -2   3469.24   3436.04     40.23 o
   5   9  -1   2551.94   2551.37     34.99 o
   5   9   0   2154.03   2202.60     29.64 o
   5   9   1   1041.85   1147.73     19.86 o
   5   9   2     57.50     60.30      9.88 o
   5   9   3    509.49    493.46     15.12 o
   5   9   4   2703.69   2756.45     37.21 o
   5   9   5   3236.05   3294.17     47.79 o
   5   9   6   2404.39   2363.93     39.12 o
   5   9   7    591.58    570.89     25.11 o
   5   9   8     89.13     77.34     22.48 o
   5   9   9   1283.75   1275.08     41.34 o
   5   9  10    140.69    103.15     30.85 o
   5   9  11    159.63    169.49     38.92 o
   5   9  12     97.83     93.97     41.54 <
   5   9  13    283.36    282.62     46.68 o
   5  10 -16      6.18    -17.54     63.32 <
   5  10 -15    113.76    209.32     42.55 o
   5  10 -14    113.55    166.57     38.82 o
   5  10 -13     56.51     64.33     29.24 <
   5  10 -12    498.91    494.97     30.35 o
   5  10 -11     25.74     12.81     21.98 <
   5  10 -10   1680.05   1692.81     40.33 o
   5  10  -9    534.08    516.24     21.58 o
   5  10  -8     48.88     43.26     13.81 o
   5  10  -7    581.38    578.05     22.69 o
   5  10  -6   2115.57   2186.47     37.10 o
   5  10  -5    104.29    108.39     12.30 o
   5  10  -4   7369.42   7474.53     90.85 o
   5  10  -3   5385.04   5380.62     67.25 o
   5  10  -2     20.27     46.28     11.09 o
   5  10  -1   1981.15   1896.99     31.86 o
   5  10   0   4289.98   4506.54     56.56 o
   5  10   1    228.50    239.17     12.00 o
   5  10   2   2380.52   2365.04     35.39 o
   5  10   3    610.38    573.11     19.86 o
   5  10   4      2.76     -3.93     13.51 <
   5  10   5    186.93    201.66     18.25 o
   5  10   6    757.57    828.01     32.87 o
   5  10   7      2.27      3.53     21.38 <
   5  10   8      4.33     18.65     23.39 <
   5  10   9      8.93      8.27     25.11 <
   5  10  10     97.42     88.33     32.06 <
   5  10  11     27.84     50.21     39.32 <
   5  10  12    417.20    495.98     46.58 o
   5  10  13    145.23    145.90     47.19 o
   5  11 -15    109.13    164.75     43.36 o
   5  11 -14      1.27     82.88     39.73 <
   5  11 -13   1302.76   1335.17     51.22 o
   5  11 -12     40.28     67.86     27.83 <
   5  11 -11    150.68    192.78     26.11 o
   5  11 -10    146.37    134.20     22.59 o
   5  11  -9   1166.14   1179.29     37.71 o
   5  11  -8    522.55    598.92     29.54 o
   5  11  -7    791.13    793.32     29.85 o
   5  11  -6    959.93    915.22     30.05 o
   5  11  -5    861.89    853.52     26.72 o
   5  11  -4     68.43     75.02     14.32 o
   5  11  -3     85.77    103.55     14.32 o
   5  11  -2   4840.80   4723.62     65.84 o
   5  11  -1    461.77    446.07     18.65 o
   5  11   0    465.13    460.79     16.23 o
   5  11   1   1626.73   1576.96     28.53 o
   5  11   2   4432.84   4388.47     56.87 o
   5  11   3   2773.92   2852.34     41.74 o
   5  11   4    951.52    944.06     26.62 o
   5  11   5    303.01    334.05     20.67 o
   5  11   6    977.83    953.94     35.59 o
   5  11   7     47.09     46.48     22.99 <
   5  11   8     64.23     53.44     25.01 <
   5  11   9    955.65   1034.70     42.45 o
   5  11  10    234.90    211.03     34.58 o
   5  11  11    673.20    696.12     47.99 o
   5  11  12     22.04     30.55     44.26 <
   5  12 -14    135.19    205.59     53.04 o
   5  12 -13     70.43     79.65     36.30 <
   5  12 -12     34.96     37.41     33.48 <
   5  12 -11    705.62    756.42     40.03 o
   5  12 -10      2.38     25.71     25.91 <
   5  12  -9    882.12    848.78     37.81 o
   5  12  -8    296.27    290.69     23.09 o
   5  12  -7    163.34    137.33     19.56 o
   5  12  -6    195.55    196.11     22.08 o
   5  12  -5    413.11    417.63     19.66 o
   5  12  -4     87.30     73.91     15.73 o
   5  12  -3    118.69    113.63     15.73 o
   5  12  -2    413.73    389.00     17.65 o
   5  12  -1     33.35     52.03     16.23 o
   5  12   0    113.44    111.21     15.33 o
   5  12   1   1492.69   1453.14     31.26 o
   5  12   2    500.16    448.89     17.34 o
   5  12   3   2187.10   2049.44     35.19 o
   5  12   4     64.39     67.35     16.33 o
   5  12   5   1886.02   1923.00     45.17 o
   5  12   6     88.06     84.90     23.49 o
   5  12   7   4421.10   4560.88     78.44 o
   5  12   8      9.66     12.00     26.32 <
   5  12   9    173.99    181.29     29.04 o
   5  12  10     42.19     25.31     34.99 <
   5  12  11    812.85    928.13     52.23 o
   5  13 -13    853.89    974.21     54.35 o
   5  13 -12    118.06    154.47     35.79 o
   5  13 -11     47.05     65.03     32.67 <
   5  13 -10    565.93    597.61     32.37 o
   5  13  -9     65.72     92.86     25.91 o
   5  13  -8    414.38    410.07     25.61 o
   5  13  -7   1362.57   1337.09     37.51 o
   5  13  -6    483.40    458.87     26.11 o
   5  13  -5     28.77     29.74     19.06 <
   5  13  -4    432.89    414.91     19.96 o
   5  13  -3    317.61    291.39     18.05 o
   5  13  -2   5660.33   5787.36     83.99 o
   5  13  -1     17.67     23.29     17.44 <
   5  13   0    570.79    584.91     23.29 o
   5  13   1    131.01    101.94     19.06 o
   5  13   2     30.14      6.76     19.16 <
   5  13   3   1239.23   1212.87     35.59 o
   5  13   4   1363.72   1472.70     39.32 o
   5  13   5   1120.66   1173.34     46.48 o
   5  13   6    198.60    205.09     30.55 o
   5  13   7    730.57    724.66     38.11 o
   5  13   8     59.34     68.77     32.77 <
   5  13   9   1566.54   1597.83     57.67 o
   5  13  10    236.56    253.48     46.18 o
   5  13  11     47.33     21.58     39.12 <
   5  14 -12     42.23    109.40     35.59 o
   5  14 -11      2.74     30.95     33.37 <
   5  14 -10    285.35    319.73     31.46 o
   5  14  -9     48.43     84.60     27.73 o
   5  14  -8      0.49      8.97     25.61 <
   5  14  -7    197.37    209.62     22.89 o
   5  14  -6   3112.92   3187.30     66.04 o
   5  14  -5      2.00     16.84     20.77 <
   5  14  -4   1947.95   1916.05     43.66 o
   5  14  -3    232.39    240.07     22.99 o
   5  14  -2     76.96     74.31     21.88 o
   5  14  -1     85.02     63.12     21.88 <
   5  14   0   3637.13   3640.82     66.14 o
   5  14   1    422.79    349.88     22.28 o
   5  14   2   1895.80   1750.39     41.24 o
   5  14   3    548.23    495.47     25.01 o
   5  14   4    119.97    121.30     29.34 o
   5  14   5      5.88      1.11     35.49 <
   5  14   6    147.40    150.74     32.37 o
   5  14   7    140.18    119.38     33.27 o
   5  14   8    123.79    102.95     34.99 <
   5  14   9    264.12    256.11     38.52 o
   5  14  10     83.93     18.65     52.63 <
   5  15 -11     98.93    154.27     35.19 o
   5  15 -10      7.98     31.66     32.06 <
   5  15  -9    910.37    927.12     52.73 o
   5  15  -8    269.82    310.86     29.34 o
   5  15  -7   1646.21   1553.47     56.36 o
   5  15  -6    210.91    221.02     37.61 o
   5  15  -5     33.99     39.02     35.19 <
   5  15  -4    294.92    307.02     29.64 o
   5  15  -3     24.64     41.54     23.19 <
   5  15  -2    579.62    624.13     32.47 o
   5  15  -1      8.33     -6.35     23.59 <
   5  15   0     42.19     13.71     21.38 <
   5  15   1     34.47      2.12     21.98 <
   5  15   2    269.23    199.14     25.81 o
   5  15   3   1368.40   1372.88     49.41 o
   5  15   4    307.55    256.71     36.70 o
   5  15   5    644.97    652.87     45.68 o
   5  15   6     12.66     53.34     40.13 <
   5  15   7    104.75    171.51     42.75 o
   5  15   8      2.73     23.19     36.20 <
   5  16  -9    126.48    150.34     30.15 o
   5  16  -8     65.34     38.72     34.58 <
   5  16  -7    207.49    240.48     50.92 o
   5  16  -6    222.62    158.20     40.23 o
   5  16  -5     28.11      9.07     38.21 <
   5  16  -4    171.07    180.79     30.75 o
   5  16  -3     14.13     -6.96     29.24 <
   5  16  -2     95.17     71.29     28.94 <
   5  16  -1    300.29    245.12     30.95 o
   5  16   0     40.85      6.35     24.70 <
   5  16   1    439.97    404.83     30.35 o
   5  16   2     18.37    -50.21     28.43 <
   5  16   3     50.43     53.24     35.79 <
   5  16   4      2.29    -35.19     45.88 <
   5  16   5    705.95    675.45     57.47 o
   5  16   6      1.12     -9.98     49.41 <
   5  16   7   1115.53   1083.61     72.50 o
   5  17  -7    148.00    267.90     68.26 o
   5  17  -6      6.94     -1.71     61.51 <
   5  17  -5    136.49    129.57     42.05 o
   5  17  -4    108.34     71.99     54.55 <
   5  17  -3     70.07    100.73     39.22 <
   5  17  -2    521.63    483.88     43.26 o
   5  17  -1     13.14     -0.20     44.57 <
   5  17   0     96.84     36.70     26.92 <
   5  17   1    426.79    336.97     30.65 o
   5  17   2     39.97    -39.73     31.26 <
   5  17   3    223.57    162.84     50.62 o
   5  17   4    279.46    194.60     51.73 o
   5  17   5     22.15     -6.65     60.60 <
   5  18  -4    655.24    440.52     91.15 o
   5  18  -3     68.25     45.07     45.37 <
   5  18  -2      5.22     -2.22     46.18 <
   5  18  -1    163.15    137.73     48.10 <
   5  18   0    711.85    600.64     60.60 o
   5  18   1     32.80    -31.26     29.74 <
   6   0 -18    117.44    142.67     80.66 <
   6   0 -16    238.62    274.05     44.47 o
   6   0 -14      4.66     15.12     29.14 <
   6   0 -12   3194.01   2878.66     57.37 o
   6   0 -10     32.30     25.21     14.72 <
   6   0  -8   2096.18   1941.46     32.57 o
   6   0  -6  27604.70  25928.90    353.61 o
   6   0  -4   3742.11   3516.10     51.83 o
   6   0  -2   8249.46   8128.91    113.53 o
   6   0   0  52345.60  51480.90    592.37 o
   6   0   2   6611.42   6658.22     93.06 o
   6   0   4   5901.81   5590.14     73.40 o
   6   0   6   1616.27   1539.65     38.01 o
   6   0   8     72.29     61.91     20.27 o
   6   0  10    621.10    684.53     41.94 o
   6   0  12   1828.71   1839.62     64.83 o
   6   0  14     10.85     23.90     42.25 <
   6   1 -18    117.36    221.92     58.18 o
   6   1 -17      1.86     17.44     39.12 <
   6   1 -16    226.85    307.93     37.71 o
   6   1 -15    847.18    760.15     34.99 o
   6   1 -14    140.15    180.99     22.99 o
   6   1 -13    728.64    770.23     28.84 o
   6   1 -12    287.48    248.44     14.72 o
   6   1 -11    359.27    316.90     12.81 o
   6   1 -10     77.06     72.80     10.39 o
   6   1  -9   8169.58   7754.43     82.98 o
   6   1  -8   1518.30   1510.92     19.66 o
   6   1  -7    134.98     95.28      7.06 o
   6   1  -6    104.47     83.49      6.35 o
   6   1  -5   5227.43   5426.70     52.33 o
   6   1  -4  12998.60  12709.90    123.62 o
   6   1  -3     65.23     67.35      6.35 o
   6   1  -2   6983.82   6330.43     58.18 o
   6   1  -1      9.13     13.21      5.85 <
   6   1   0     33.24     35.79      6.86 o
   6   1   1   2101.93   2234.26     23.09 o
   6   1   2  12850.60  12827.20    118.78 o
   6   1   3  11071.40  10779.80     96.29 o
   6   1   4   1910.95   1811.19     21.58 o
   6   1   5    168.49    164.05      8.37 o
   6   1   6     15.70     11.90     11.90 <
   6   1   7   6432.84   6238.47     71.49 o
   6   1   8     34.94     28.64     14.32 <
   6   1   9   3734.34   3667.34     56.16 o
   6   1  10     13.54     37.81     20.67 <
   6   1  11      4.30    -11.70     22.48 <
   6   1  12     86.76     33.27     24.60 <
   6   1  13    741.11    692.19     32.47 o
   6   1  14   1166.00   1206.42     44.67 o
   6   1  15      9.32    -13.91     36.00 <
   6   2 -18     56.06    131.48     42.55 o
   6   2 -17   1375.84   1437.51     61.30 o
   6   2 -16     10.78     68.77     36.20 <
   6   2 -15     85.52    175.34     30.65 o
   6   2 -14     27.63     35.49     22.69 <
   6   2 -13   1967.53   1820.76     40.73 o
   6   2 -12    126.75    136.32     15.02 o
   6   2 -11   2703.32   2712.19     34.89 o
   6   2 -10    742.35    703.58     17.44 o
   6   2  -9     12.07      8.97      8.47 <
   6   2  -8   1156.62   1136.24     17.14 o
   6   2  -7    712.03    583.80     13.91 o
   6   2  -6     32.61     27.22      6.45 o
   6   2  -5    244.02    200.65      6.96 o
   6   2  -4     44.69     83.18      5.95 o
   6   2  -3   1195.61   1261.57     15.43 o
   6   2  -2    322.98    368.73      8.87 o
   6   2  -1   1213.13   1144.81     14.62 o
   6   2   0    962.61   1000.22     13.91 o
   6   2   1  11344.10  11332.30    101.03 o
   6   2   2      4.97     13.01      6.35 <
   6   2   3    100.21    106.47      7.46 o
   6   2   4   4651.27   4650.32     44.36 o
   6   2   5  18072.50  17600.30    162.54 o
   6   2   6     37.08     22.79     10.28 <
   6   2   7   8953.23   9109.47    100.43 o
   6   2   8   1411.31   1327.11     27.83 o
   6   2   9    426.43    439.82     19.66 o
   6   2  10    252.36    267.50     21.88 o
   6   2  11   4159.88   4081.24     64.93 o
   6   2  12     16.05      7.86     25.41 <
   6   2  13    156.63    129.26     30.75 o
   6   2  14    142.30     93.67     33.78 <
   6   2  15     53.18     46.08     38.01 <
   6   3 -18     93.65    140.86     42.35 o
   6   3 -17     23.51     70.58     39.12 <
   6   3 -16    415.36    461.59     38.92 o
   6   3 -15    616.19    681.00     34.89 o
   6   3 -14     73.14    123.41     27.63 o
   6   3 -13    878.46    841.21     39.52 o
   6   3 -12    399.07    391.42     16.84 o
   6   3 -11    389.83    365.71     13.01 o
   6   3 -10    139.58    120.69     10.08 o
   6   3  -9   6371.90   6016.55     59.89 o
   6   3  -8   3712.37   3585.77     38.42 o
   6   3  -7   2175.63   2052.07     24.20 o
   6   3  -6      5.52     11.70      6.45 <
   6   3  -5      7.22      5.95      6.15 <
   6   3  -4  16612.00  16320.00    142.17 o
   6   3  -3    104.04    128.15      5.75 o
   6   3  -2   7977.20   7804.85     66.45 o
   6   3  -1    145.24    121.90      6.05 o
   6   3   0   1484.30   1470.49     16.64 o
   6   3   1   5390.46   5464.01     47.39 o
   6   3   2   9381.07   9409.63     84.49 o
   6   3   3   9601.11   9523.27     85.60 o
   6   3   4   1834.68   1878.34     23.29 o
   6   3   5    513.32    562.12     14.72 o
   6   3   6     15.08     13.71     10.49 <
   6   3   7   1488.43   1461.91     26.72 o
   6   3   8     14.28     13.61     13.71 <
   6   3   9   4318.99   4195.38     58.68 o
   6   3  10    231.01    199.84     21.78 o
   6   3  11     22.49     15.63     23.19 <
   6   3  12     82.59     72.90     28.74 <
   6   3  13     59.22     24.40     32.16 <
   6   3  14    653.40    668.70     40.53 o
   6   3  15     73.89     58.28     38.31 <
   6   4 -18     33.71    106.47     42.15 <
   6   4 -17      0.16     50.21     39.73 <
   6   4 -16    227.85    256.91     34.99 o
   6   4 -15    288.83    313.48     32.06 o
   6   4 -14     29.58     35.19     27.63 <
   6   4 -13    142.31    135.51     25.41 o
   6   4 -12    195.01    187.74     17.65 o
   6   4 -11     24.74     48.20     13.91 o
   6   4 -10   1556.29   1461.11     23.59 o
   6   4  -9    885.29    898.38     18.05 o
   6   4  -8    537.40    522.39     14.02 o
   6   4  -7    488.04    484.38     12.50 o
   6   4  -6  10772.60  10884.80    100.32 o
   6   4  -5    967.29   1013.13     14.12 o
   6   4  -4   8474.07   8353.45     74.01 o
   6   4  -3  10709.70  10851.90     92.36 o
   6   4  -2   7853.38   8341.86     70.78 o
   6   4  -1      9.25      8.27      5.85 <
   6   4   0  16772.40  16569.10    137.13 o
   6   4   1   3581.67   3823.42     34.48 o
   6   4   2    691.49    725.06     13.21 o
   6   4   3   2943.53   2834.80     30.65 o
   6   4   4   1594.86   1609.63     20.57 o
   6   4   5     76.92     94.48      9.48 o
   6   4   6      5.95      8.07     10.08 <
   6   4   7    416.64    403.82     14.02 o
   6   4   8     29.75     20.27     15.12 <
   6   4   9      8.07     20.87     18.15 <
   6   4  10    512.33    577.14     27.53 o
   6   4  11     30.54      4.74     28.23 <
   6   4  12   1308.16   1359.27     51.42 o
   6   4  13    167.48    186.43     35.69 o
   6   4  14    162.80    205.09     37.21 o
   6   4  15    100.72     71.89     46.08 <
   6   5 -18     17.82     -9.58     53.24 <
   6   5 -17    115.51    202.67     40.84 o
   6   5 -16    167.16    201.46     35.19 o
   6   5 -15    497.63    475.21     33.78 o
   6   5 -14     44.91     34.08     28.03 <
   6   5 -13   1064.45   1191.39     42.75 o
   6   5 -12    821.36    739.17     25.91 o
   6   5 -11   1099.88   1074.23     26.62 o
   6   5 -10   1393.36   1352.82     24.80 o
   6   5  -9   2542.46   2483.81     32.37 o
   6   5  -8   1022.28   1040.65     19.96 o
   6   5  -7    297.52    316.00      9.88 o
   6   5  -6    134.38    119.28      6.96 o
   6   5  -5   1779.29   1716.61     18.96 o
   6   5  -4   6249.76   6078.56     53.34 o
   6   5  -3    370.35    394.14      9.48 o
   6   5  -2   4199.24   4250.43     40.03 o
   6   5  -1   3713.66   3547.86     34.28 o
   6   5   0    910.36    911.39     13.21 o
   6   5   1   1004.76   1086.73     15.12 o
   6   5   2   2069.25   2179.01     22.18 o
   6   5   3   5553.64   5409.46     48.20 o
   6   5   4   2525.23   2536.04     26.52 o
   6   5   5    113.20    141.06     10.28 o
   6   5   6   1872.20   1864.93     24.80 o
   6   5   7   1956.41   1939.54     27.73 o
   6   5   8    511.93    507.67     20.17 o
   6   5   9   1742.42   1813.50     39.52 o
   6   5  10     27.09     55.05     26.72 <
   6   5  11    132.84    166.27     30.05 o
   6   5  12    597.53    599.63     36.80 o
   6   5  13    113.01     97.50     42.55 <
   6   5  14   1232.64   1160.84     62.31 o
   6   5  15      8.32     13.91     46.68 <
   6   6 -17    405.30    480.45     52.13 o
   6   6 -16     58.13    142.47     42.25 o
   6   6 -15    141.40    215.67     32.77 o
   6   6 -14    235.18    290.79     30.15 o
   6   6 -13    523.85    501.32     29.44 o
   6   6 -12    317.41    365.61     22.59 o
   6   6 -11   2209.94   2174.77     40.03 o
   6   6 -10   2819.29   2508.62     35.49 o
   6   6  -9    162.53    220.41     11.90 o
   6   6  -8    766.97    719.31     18.55 o
   6   6  -7   1773.58   1773.78     23.90 o
   6   6  -6    111.26    106.07      9.38 o
   6   6  -5    652.74    675.45     15.63 o
   6   6  -4   1243.30   1247.75     18.96 o
   6   6  -3    758.03    777.39     16.44 o
   6   6  -2   1057.89   1042.27     16.94 o
   6   6  -1     49.07     50.72      7.56 o
   6   6   0      0.01     -2.72      6.45 <
   6   6   1   3775.88   3770.39     34.69 o
   6   6   2   3358.02   3348.92     31.76 o
   6   6   3    570.01    570.09     12.91 o
   6   6   4    788.40    827.50     17.34 o
   6   6   5   5866.73   5975.21     59.79 o
   6   6   6    351.31    341.71     13.71 o
   6   6   7   6420.86   6487.62     78.34 o
   6   6   8   1937.04   1956.38     40.13 o
   6   6   9    225.22    184.42     21.07 o
   6   6  10    722.95    703.68     36.70 o
   6   6  11   2707.26   2625.38     72.60 o
   6   6  12    117.32     97.70     40.03 <
   6   6  13     84.52     72.90     43.76 <
   6   6  14    466.49    476.42     50.82 o
   6   7 -17     21.30     64.73     49.81 <
   6   7 -16    291.34    426.51     44.16 o
   6   7 -15    727.78    789.99     46.68 o
   6   7 -14      1.78     29.85     34.99 <
   6   7 -13    457.11    526.83     30.15 o
   6   7 -12   1369.50   1429.04     39.63 o
   6   7 -11    146.01    129.46     17.75 o
   6   7 -10      1.67      7.97     15.63 <
   6   7  -9   3785.77   3468.91     47.99 o
   6   7  -8     29.32     23.59     11.29 <
   6   7  -7   3840.54   3781.58     48.40 o
   6   7  -6   1003.47   1041.56     19.26 o
   6   7  -5    610.51    618.68     16.64 o
   6   7  -4    469.25    481.05     13.11 o
   6   7  -3     28.36     28.03      8.67 o
   6   7  -2   3069.45   3173.89     34.89 o
   6   7  -1   5646.41   5870.14     59.39 o
   6   7   0    856.63    808.65     16.03 o
   6   7   1   4440.17   4564.31     43.36 o
   6   7   2   3553.16   3772.81     39.02 o
   6   7   3   2212.03   2210.57     26.52 o
   6   7   4    205.39    242.59     11.49 o
   6   7   5    897.15    931.35     21.98 o
   6   7   6   4734.01   4869.82     65.84 o
   6   7   7   2245.82   2200.99     38.62 o
   6   7   8     36.97     45.68     21.78 <
   6   7   9    612.24    643.69     33.48 o
   6   7  10   1778.65   1753.21     53.94 o
   6   7  11     97.94    162.33     38.52 o
   6   7  12     82.06     44.47     41.14 <
   6   7  13      4.52     -2.32     44.36 <
   6   7  14    579.92    626.95     53.94 o
   6   8 -17     14.55    102.64     51.02 <
   6   8 -16     16.78     82.68     43.36 <
   6   8 -15     58.63     79.05     39.83 <
   6   8 -14     11.97     54.95     36.70 <
   6   8 -13     19.83     31.96     33.37 <
   6   8 -12     33.26     64.63     25.11 <
   6   8 -11     19.31     22.48     19.96 <
   6   8 -10    100.70    134.30     19.26 o
   6   8  -9   2095.70   1963.13     36.10 o
   6   8  -8    110.54    111.52     14.42 o
   6   8  -7   3075.98   2846.90     42.45 o
   6   8  -6   4862.79   4822.53     60.70 o
   6   8  -5   3202.42   3207.16     40.13 o
   6   8  -4    355.94    336.06     11.80 o
   6   8  -3  11751.80  11802.10    136.42 o
   6   8  -2   2725.99   2862.22     34.69 o
   6   8  -1    533.34    516.54     14.22 o
   6   8   0   3977.45   4152.23     46.58 o
   6   8   1   3003.50   3120.34     35.19 o
   6   8   2   1220.95   1300.79     21.07 o
   6   8   3   1859.94   1860.59     29.14 o
   6   8   4    411.91    398.37     15.23 o
   6   8   5     98.59     88.12     14.92 o
   6   8   6     77.11     60.40     15.93 o
   6   8   7     10.79      9.88     18.55 <
   6   8   8    117.66    127.75     23.39 o
   6   8   9    222.60    225.65     30.05 o
   6   8  10    871.16    792.92     41.64 o
   6   8  11     48.63      9.48     38.52 <
   6   8  12    764.58    779.91     50.62 o
   6   8  13    298.41    334.45     48.60 o
   6   9 -16     62.77    134.00     43.96 o
   6   9 -15     85.32    148.72     41.74 o
   6   9 -14     51.95     73.50     37.81 <
   6   9 -13    244.50    291.70     30.15 o
   6   9 -12   1283.48   1277.80     45.57 o
   6   9 -11    415.08    454.13     24.40 o
   6   9 -10   1331.39   1281.63     36.10 o
   6   9  -9    910.74    926.72     27.83 o
   6   9  -8    254.21    249.45     16.44 o
   6   9  -7     24.80     13.81     14.12 <
   6   9  -6    705.09    692.69     22.18 o
   6   9  -5   1939.41   1995.00     31.26 o
   6   9  -4   5588.09   5656.89     68.66 o
   6   9  -3   2119.97   2105.61     32.16 o
   6   9  -2   1476.39   1556.39     23.80 o
   6   9  -1   1494.53   1466.86     24.30 o
   6   9   0     43.31     49.00     10.79 o
   6   9   1    840.88    814.59     19.26 o
   6   9   2    154.60    133.40     12.10 o
   6   9   3   1496.81   1503.05     26.92 o
   6   9   4   1710.91   1722.66     29.54 o
   6   9   5    929.21    942.75     27.53 o
   6   9   6   2975.75   3143.64     48.40 o
   6   9   7   1310.39   1306.44     39.73 o
   6   9   8    220.45    240.38     25.51 o
   6   9   9   1023.70   1022.40     47.29 o
   6   9  10    300.14    351.59     35.09 o
   6   9  11    486.98    561.41     44.57 o
   6   9  12    911.65   1013.53     61.61 o
   6   9  13    180.16    173.02     49.00 o
   6  10 -16    135.58    176.35     59.89 <
   6  10 -15    154.56    201.46     42.75 o
   6  10 -14   1088.00   1175.86     58.48 o
   6  10 -13     36.29     75.62     29.85 <
   6  10 -12    306.88    360.66     29.34 o
   6  10 -11    699.29    689.97     32.67 o
   6  10 -10   1070.78   1076.04     34.99 o
   6  10  -9      1.60     19.86     18.85 <
   6  10  -8   1703.44   1711.37     35.90 o
   6  10  -7    713.84    681.90     24.60 o
   6  10  -6      5.29     15.53     13.11 <
   6  10  -5    388.74    394.14     15.63 o
   6  10  -4     36.33     35.29     13.21 <
   6  10  -3    247.76    206.90     14.12 o
   6  10  -2   1615.36   1576.66     30.95 o
   6  10  -1    413.72    440.32     14.82 o
   6  10   0    326.92    273.55     13.91 o
   6  10   1      8.30      7.86     12.81 <
   6  10   2   3618.82   3654.84     49.51 o
   6  10   3    326.83    323.46     16.03 o
   6  10   4   3531.92   3614.20     53.64 o
   6  10   5   1688.47   1743.83     38.42 o
   6  10   6    304.21    293.31     21.48 o
   6  10   7    648.90    691.28     32.87 o
   6  10   8   4065.07   4113.41     73.60 o
   6  10   9     31.17     46.28     31.86 <
   6  10  10    850.76    834.16     45.57 o
   6  10  11    407.49    412.69     44.87 o
   6  10  12    137.73    113.13     45.98 <
   6  11 -15     27.44    126.54     43.05 <
   6  11 -14      7.71     31.56     39.63 <
   6  11 -13   1186.52   1224.16     50.01 o
   6  11 -12    934.86   1045.79     46.89 o
   6  11 -11     50.06     62.21     24.00 <
   6  11 -10     98.32    119.18     22.38 o
   6  11  -9    236.36    275.77     24.90 o
   6  11  -8    233.98    226.56     21.17 o
   6  11  -7   1504.54   1506.78     38.62 o
   6  11  -6    399.30    411.18     20.27 o
   6  11  -5   3260.06   3140.21     52.03 o
   6  11  -4    151.51    157.90     16.03 o
   6  11  -3      0.35      8.57     15.63 <
   6  11  -2    227.10    216.18     17.04 o
   6  11  -1    845.09    934.18     24.00 o
   6  11   0    256.95    274.36     15.02 o
   6  11   1   5590.47   5583.19     70.08 o
   6  11   2    404.33    367.42     16.64 o
   6  11   3    843.29    749.96     24.80 o
   6  11   4    371.90    417.53     20.17 o
   6  11   5    338.25    351.49     22.28 o
   6  11   6    760.21    743.31     30.25 o
   6  11   7    127.74    129.97     25.51 o
   6  11   8    450.13    410.67     29.64 o
   6  11   9    316.49    311.86     35.19 o
   6  11  10    727.09    708.52     42.75 o
   6  11  11    325.00    379.72     46.48 o
   6  11  12     34.86    -41.64     46.28 <
   6  12 -14      3.23     79.65     51.93 <
   6  12 -13      0.65     45.78     36.40 <
   6  12 -12     18.56     16.03     33.58 <
   6  12 -11    184.16    188.45     29.44 o
   6  12 -10     24.54     35.09     26.72 <
   6  12  -9    932.80    935.09     39.93 o
   6  12  -8     16.86     21.68     22.79 <
   6  12  -7   1072.30   1054.87     35.49 o
   6  12  -6    335.98    369.23     23.29 o
   6  12  -5    118.56    141.36     20.06 o
   6  12  -4     43.67     62.41     16.94 o
   6  12  -3   5764.72   5847.16     84.80 o
   6  12  -2    994.38   1001.53     31.06 o
   6  12  -1    670.65    680.69     24.70 o
   6  12   0    683.66    652.56     24.30 o
   6  12   1   1320.94   1322.77     32.27 o
   6  12   2      2.38     -1.92     15.63 <
   6  12   3    949.09   1016.55     28.64 o
   6  12   4     37.84     39.12     20.87 <
   6  12   5     10.85      1.92     21.68 <
   6  12   6     12.72     -9.18     24.90 <
   6  12   7      7.11      8.77     26.52 <
   6  12   8     11.00     21.58     28.23 <
   6  12   9     50.30     85.60     35.29 <
   6  12  10    474.97    499.51     41.34 o
   6  12  11     32.42     77.64     45.68 <
   6  13 -13     75.68    121.80     37.81 o
   6  13 -12    623.55    590.96     40.43 o
   6  13 -11    208.71    221.02     34.28 o
   6  13 -10   1684.90   1591.58     49.71 o
   6  13  -9     18.81     48.90     26.42 <
   6  13  -8    168.43    188.95     25.61 o
   6  13  -7    904.80    928.63     36.10 o
   6  13  -6    615.22    610.52     31.76 o
   6  13  -5   1098.16   1151.67     38.21 o
   6  13  -4    206.16    196.62     21.58 o
   6  13  -3      4.12     16.44     18.05 <
   6  13  -2    427.50    444.65     21.78 o
   6  13  -1   2032.12   2071.93     38.42 o
   6  13   0    771.02    715.08     27.02 o
   6  13   1    322.55    299.26     19.76 o
   6  13   2      1.95     -4.94     18.75 <
   6  13   3     55.05     40.53     19.46 <
   6  13   4   2460.20   2543.40     55.35 o
   6  13   5    588.67    587.23     31.16 o
   6  13   6    877.92    887.39     45.68 o
   6  13   7     39.10     55.56     28.33 <
   6  13   8     32.33     77.94     30.35 <
   6  13   9      0.43     10.39     36.50 <
   6  13  10    302.89    296.44     40.84 o
   6  14 -12     52.23    100.73     36.40 <
   6  14 -11      6.06     -0.30     33.78 <
   6  14 -10    357.00    406.84     32.67 o
   6  14  -9      0.27     10.69     27.93 <
   6  14  -8    476.42    495.77     29.74 o
   6  14  -7      3.79     10.39     23.09 <
   6  14  -6      3.73     10.49     27.02 <
   6  14  -5    165.36    154.47     23.39 o
   6  14  -4     75.05     60.90     22.59 <
   6  14  -3     62.94     81.77     22.59 o
   6  14  -2     75.69     83.89     23.49 o
   6  14  -1     70.93     51.22     20.77 <
   6  14   0     44.19     19.66     21.38 <
   6  14   1     48.61     18.65     22.18 <
   6  14   2   1463.33   1437.21     40.63 o
   6  14   3    135.31    132.89     31.06 o
   6  14   4   1074.17   1147.63     50.52 o
   6  14   5     96.17    127.95     38.52 o
   6  14   6     89.67    121.80     34.18 o
   6  14   7    103.11    107.68     35.29 o
   6  14   8   2202.18   2352.53     74.21 o
   6  14   9     18.73    -26.92     45.17 <
   6  15 -11      2.11     56.87     34.89 <
   6  15 -10    195.76    214.16     31.96 o
   6  15  -9     38.34     76.53     29.95 <
   6  15  -8     13.88     19.06     27.83 <
   6  15  -7    170.73    153.66     27.22 o
   6  15  -6     55.86     75.92     29.74 <
   6  15  -5    621.01    633.51     36.30 o
   6  15  -4    302.94    314.28     31.26 o
   6  15  -3      9.40     12.10     28.94 <
   6  15  -2    325.27    294.52     31.46 o
   6  15  -1    929.22    850.99     38.11 o
   6  15   0    109.89     70.38     23.39 o
   6  15   1    790.22    717.50     30.45 o
   6  15   2      2.54    -38.42     27.22 <
   6  15   3      5.91    -54.75     32.87 <
   6  15   4    497.93    449.39     42.25 o
   6  15   5     96.50     86.91     40.73 <
   6  15   6    729.44    752.08     51.12 o
   6  15   7     20.84     37.10     44.06 <
   6  15   8      6.16     13.81     36.80 <
   6  16  -9    555.32    623.32     51.32 o
   6  16  -8     40.88     54.45     37.00 <
   6  16  -7    245.52    279.70     37.31 o
   6  16  -6      5.79    -37.81     39.93 <
   6  16  -5    170.26    161.12     40.84 o
   6  16  -4      0.92      9.88     31.16 <
   6  16  -3   3404.24   3407.10     79.65 o
   6  16  -2    882.50    854.52     43.56 o
   6  16  -1    839.82    780.82     51.52 o
   6  16   0     58.83     33.17     30.95 <
   6  16   1    575.17    506.97     36.10 o
   6  16   2     22.62    -11.49     36.60 <
   6  16   3   1034.86    977.94     66.04 o
   6  16   4     40.76      4.34     49.61 <
   6  16   5     35.62     30.55     51.42 <
   6  16   6      7.41      0.20     52.53 <
   6  17  -7    886.83    918.85     81.07 o
   6  17  -6    340.02    393.13     69.47 o
   6  17  -5    345.99    345.34     53.44 o
   6  17  -4     34.05     63.12     40.43 <
   6  17  -3     26.72     13.41     39.93 <
   6  17  -2     18.21      0.50     40.23 <
   6  17  -1    403.91    332.13     34.58 o
   6  17   0    349.83    259.23     34.99 o
   6  17   1    737.32    546.29     44.57 o
   6  17   2     55.00    -18.05     50.41 <
   6  17   3     12.91    -36.70     51.12 <
   6  17   4    334.39    276.47     66.35 o
   6  18  -3     17.38     -9.68     47.19 <
   6  18  -2    119.23    102.24     49.61 <
   6  18  -1     10.09     -6.86     28.43 <
   6  18   0     10.78     17.54     30.45 <
   7   0 -18     24.23    150.24     81.27 <
   7   0 -16   1602.43   1613.86     68.56 o
   7   0 -14   2398.65   2479.28     66.04 o
   7   0 -12    508.41    481.66     28.13 o
   7   0 -10   3707.23   3535.25     62.21 o
   7   0  -8    139.65    127.65     11.19 o
   7   0  -6    391.11    532.48     20.57 o
   7   0  -4   3662.46   4231.58     62.21 o
   7   0  -2   1209.79   1320.25     25.31 o
   7   0   0   2330.25   2208.65     35.19 o
   7   0   2   9475.08   8662.59    133.60 o
   7   0   4   2053.93   2027.06     34.38 o
   7   0   6   8654.15   8359.91    131.78 o
   7   0   8   6625.83   6822.47    128.76 o
   7   0  10    334.42    292.20     32.97 o
   7   0  12   2140.63   1999.84     69.27 o
   7   0  14    497.55    367.72     47.59 o
   7   1 -18    102.84    230.29     58.38 o
   7   1 -17    144.43    251.26     42.15 o
   7   1 -16     16.55     66.75     37.21 <
   7   1 -15    116.41    140.25     25.81 o
   7   1 -14    537.76    505.55     25.51 o
   7   1 -13    222.61    238.46     19.86 o
   7   1 -12   2956.15   2827.94     43.26 o
   7   1 -11    683.06    658.61     19.86 o
   7   1 -10    729.09    689.97     19.26 o
   7   1  -9     25.64     29.85      8.97 o
   7   1  -8    472.42    451.71     13.21 o
   7   1  -7   6629.99   6383.97     65.54 o
   7   1  -6   6912.84   6837.09     65.84 o
   7   1  -5   6797.08   6571.71     63.22 o
   7   1  -4     11.28     10.18      7.06 <
   7   1  -3    705.42    575.43     13.11 o
   7   1  -2     10.47     21.48      7.76 <
   7   1  -1   8329.64   7557.01     69.17 o
   7   1   0   1450.93   1393.25     18.15 o
   7   1   1    118.67     95.18      7.36 o
   7   1   2    938.18    951.12     16.44 o
   7   1   3    794.97    759.44     15.63 o
   7   1   4   4120.38   3905.30     39.02 o
   7   1   5    144.08    126.24     11.09 o
   7   1   6   1686.88   1675.77     31.76 o
   7   1   7    583.09    512.71     18.35 o
   7   1   8    285.29    280.40     20.37 o
   7   1   9     98.67     97.50     20.87 o
   7   1  10   2948.71   2882.29     51.32 o
   7   1  11   1220.87   1162.76     39.63 o
   7   1  12     16.34    -41.44     25.71 <
   7   1  13    177.01    158.60     29.74 o
   7   1  14     43.67      9.68     34.69 <
   7   1  15    538.64    619.39     44.26 o
   7   2 -18      0.74     63.72     42.25 <
   7   2 -17     98.44    143.18     40.33 o
   7   2 -16     76.11    157.29     33.48 o
   7   2 -15     49.32     74.71     30.25 <
   7   2 -14     42.91     44.77     23.09 <
   7   2 -13    524.73    550.02     24.10 o
   7   2 -12    135.62    128.15     15.53 o
   7   2 -11   1399.51   1319.34     24.10 o
   7   2 -10    380.04    348.67     11.90 o
   7   2  -9   7737.65   7275.39     68.66 o
   7   2  -8   2115.30   2062.95     25.61 o
   7   2  -7   1171.46   1126.86     17.14 o
   7   2  -6    354.71    379.62     10.28 o
   7   2  -5  18456.40  17573.40    157.70 o
   7   2  -4    859.98    911.49     15.02 o
   7   2  -3  16405.30  15446.80    133.40 o
   7   2  -2    389.83    378.21      9.78 o
   7   2  -1     18.01     43.05      6.76 o
   7   2   0   2811.13   2971.72     30.75 o
   7   2   1  13614.90  13711.50    122.10 o
   7   2   2    852.73    941.64     16.33 o
   7   2   3   1578.05   1363.20     20.17 o
   7   2   4     71.57     61.30      9.58 o
   7   2   5    732.91    698.04     18.05 o
   7   2   6   2707.30   2566.09     34.28 o
   7   2   7    405.83    413.20     16.54 o
   7   2   8     56.76     52.73     18.55 <
   7   2   9     78.37     94.58     19.46 o
   7   2  10      1.42     -8.97     22.48 <
   7   2  11    212.01    181.49     26.01 o
   7   2  12    286.25    301.07     29.34 o
   7   2  13   1975.38   1934.40     56.87 o
   7   2  14    317.58    377.70     39.32 o
   7   2  15    336.31    347.66     41.84 o
   7   3 -18    321.80    365.00     44.26 o
   7   3 -17    512.74    612.03     43.86 o
   7   3 -16    168.49    279.50     34.69 o
   7   3 -15    405.46    475.61     33.37 o
   7   3 -14    530.26    521.99     31.06 o
   7   3 -13    508.76    497.69     28.33 o
   7   3 -12   4647.59   4315.27     57.37 o
   7   3 -11   2184.06   1946.40     32.77 o
   7   3 -10    829.17    823.57     19.16 o
   7   3  -9   2939.66   2713.80     30.15 o
   7   3  -8   3768.07   3479.40     37.31 o
   7   3  -7   1623.62   1583.72     20.97 o
   7   3  -6   1666.06   1623.14     19.96 o
   7   3  -5   3854.81   3729.05     37.00 o
   7   3  -4    656.26    614.25     12.40 o
   7   3  -3  11777.20  12123.70    105.37 o
   7   3  -2    812.42    870.25     14.62 o
   7   3  -1   4575.36   4354.59     36.70 o
   7   3   0   3000.39   2803.64     27.12 o
   7   3   1   9786.02  10059.50     84.90 o
   7   3   2    195.19    235.74      8.67 o
   7   3   3   2496.23   2488.75     27.43 o
   7   3   4   8318.32   8230.85     78.75 o
   7   3   5   4900.03   4859.64     52.03 o
   7   3   6   1052.55   1099.44     23.69 o
   7   3   7    364.60    355.22     16.44 o
   7   3   8   1617.71   1491.16     31.66 o
   7   3   9    319.61    306.32     21.07 o
   7   3  10   1020.97    995.99     34.79 o
   7   3  11    137.11     93.17     25.71 o
   7   3  12     14.92      0.10     33.27 <
   7   3  13     49.55    -22.48     33.17 <
   7   3  14     29.28     16.03     36.40 <
   7   3  15   1393.68   1417.45    118.88 o
   7   4 -18     47.76    160.12     43.46 o
   7   4 -17    215.12    292.20     38.01 o
   7   4 -16    535.47    630.18     37.81 o
   7   4 -15    289.40    307.63     32.57 o
   7   4 -14    950.04   1058.00     44.87 o
   7   4 -13    216.81    261.35     26.72 o
   7   4 -12     38.77     43.05     17.34 <
   7   4 -11    375.71    431.85     17.14 o
   7   4 -10   4042.73   3860.12     43.36 o
   7   4  -9     12.27     26.11      8.97 <
   7   4  -8   2497.98   2405.17     29.95 o
   7   4  -7    470.17    446.67     12.40 o
   7   4  -6    355.11    360.06     10.08 o
   7   4  -5    450.30    449.39     10.59 o
   7   4  -4    122.40    151.45      6.86 o
   7   4  -3    123.71    155.38      7.06 o
   7   4  -2    410.70    414.10     10.39 o
   7   4  -1    887.70    917.84     15.02 o
   7   4   0    671.50    610.62     13.11 o
   7   4   1    123.49    129.97      7.56 o
   7   4   2  12539.50  12504.80    108.19 o
   7   4   3    262.59    237.25      9.28 o
   7   4   4    999.18    996.49     20.17 o
   7   4   5   3571.96   3471.33     38.11 o
   7   4   6   7779.58   7578.48     75.62 o
   7   4   7   1517.34   1419.26     30.25 o
   7   4   8   6826.05   6722.05     80.36 o
   7   4   9   2255.46   2106.92     41.44 o
   7   4  10      4.49     -5.04     27.93 <
   7   4  11    732.32    749.36     42.65 o
   7   4  12    999.19    885.48     42.25 o
   7   4  13      1.87     23.39     37.51 <
   7   4  14    511.17    465.53     48.40 o
   7   5 -18    298.92    344.23     54.55 o
   7   5 -17     59.14    150.54     37.51 o
   7   5 -16      9.01     63.62     34.48 <
   7   5 -15    158.38    210.83     32.77 o
   7   5 -14   2178.64   2130.11     55.15 o
   7   5 -13     19.12     34.48     26.11 <
   7   5 -12   1091.66   1101.35     34.89 o
   7   5 -11    833.83    802.19     25.01 o
   7   5 -10    542.85    536.41     17.75 o
   7   5  -9     12.58     38.31     11.49 o
   7   5  -8    424.70    448.59     14.32 o
   7   5  -7   3685.66   3519.83     37.51 o
   7   5  -6   1675.35   1563.05     19.66 o
   7   5  -5   5209.22   5146.19     46.28 o
   7   5  -4   2211.08   2295.06     24.40 o
   7   5  -3   1766.18   1752.10     20.57 o
   7   5  -2   2530.30   2452.56     25.51 o
   7   5  -1   7905.27   8046.23     68.56 o
   7   5   0     44.21     71.79      7.16 o
   7   5   1    269.60    281.82      8.47 o
   7   5   2   3564.86   3657.66     34.48 o
   7   5   3   4122.38   4202.94     43.46 o
   7   5   4   3272.28   3162.29     34.38 o
   7   5   5      1.33    -12.30     10.99 <
   7   5   6   1733.40   1725.18     26.42 o
   7   5   7    474.81    504.65     18.96 o
   7   5   8    602.61    545.18     24.00 o
   7   5   9     22.11     36.80     24.30 <
   7   5  10   2850.92   2682.04     61.61 o
   7   5  11   1219.46   1209.64     49.61 o
   7   5  12    553.03    562.93     46.68 o
   7   5  13     58.39     83.18     45.27 <
   7   5  14     58.77     -5.95     44.77 <
   7   6 -17      2.20     71.59     45.27 <
   7   6 -16      3.02    111.72     41.54 <
   7   6 -15    409.08    487.81     34.89 o
   7   6 -14    203.68    269.11     30.45 o
   7   6 -13    120.64    146.60     27.22 o
   7   6 -12    291.31    294.82     20.57 o
   7   6 -11    968.96    883.97     29.24 o
   7   6 -10    269.70    271.93     15.33 o
   7   6  -9   1111.09   1089.66     23.59 o
   7   6  -8    152.45    182.00     11.09 o
   7   6  -7    399.38    418.94     11.90 o
   7   6  -6   6012.57   5852.10     56.56 o
   7   6  -5  14218.30  14060.50    130.98 o
   7   6  -4   1510.59   1504.16     21.07 o
   7   6  -3   6997.15   6882.77     63.72 o
   7   6  -2   3856.19   3782.49     38.92 o
   7   6  -1   1160.95   1286.67     17.75 o
   7   6   0   1159.96   1117.28     16.33 o
   7   6   1   5890.32   6039.74     53.54 o
   7   6   2     70.37     66.75      8.47 o
   7   6   3   2485.60   2529.19     29.24 o
   7   6   4     26.81     13.21     10.69 <
   7   6   5    861.18    844.04     20.67 o
   7   6   6     26.38     30.35     13.71 <
   7   6   7    388.10    401.90     23.80 o
   7   6   8    103.17    118.68     23.49 o
   7   6   9     55.93     57.88     29.04 <
   7   6  10    970.02   1056.28     52.43 o
   7   6  11    488.31    481.96     43.05 o
   7   6  12    308.28    309.95     44.87 o
   7   6  13    539.08    581.08     51.32 o
   7   6  14      5.74     42.15     50.31 <
   7   7 -17    110.82    191.98     45.98 o
   7   7 -16     80.77    204.08     43.15 o
   7   7 -15    249.23    307.23     41.14 o
   7   7 -14    385.08    371.55     38.01 o
   7   7 -13    256.31    342.52     29.24 o
   7   7 -12    815.64    843.43     31.76 o
   7   7 -11     83.75     55.66     17.95 o
   7   7 -10     77.17    107.68     16.84 o
   7   7  -9   2824.45   2829.66     42.45 o
   7   7  -8   1827.94   1832.26     30.35 o
   7   7  -7   1057.26   1184.13     24.10 o
   7   7  -6   1525.69   1564.66     25.41 o
   7   7  -5      5.40      5.24      9.58 <
   7   7  -4    238.34    256.51      9.78 o
   7   7  -3    407.55    440.82     13.01 o
   7   7  -2    469.92    469.36     13.21 o
   7   7  -1   2317.34   2342.55     28.53 o
   7   7   0   3668.29   3731.06     38.82 o
   7   7   1   1505.10   1476.54     20.06 o
   7   7   2   1552.63   1603.48     24.00 o
   7   7   3    315.70    359.76     12.60 o
   7   7   4   1398.73   1447.70     28.33 o
   7   7   5    804.88    874.28     27.43 o
   7   7   6   2587.56   2640.80     43.36 o
   7   7   7   2171.71   2182.13     48.50 o
   7   7   8    213.41    187.24     28.64 o
   7   7   9    109.49    107.38     30.85 o
   7   7  10   1049.88   1071.71     48.70 o
   7   7  11     34.68     67.56     40.43 <
   7   7  12      3.03      4.94     43.66 <
   7   7  13    144.53     83.89     47.89 <
   7   8 -17    214.20    317.41     47.29 o
   7   8 -16    537.77    665.07     47.49 o
   7   8 -15      7.53     87.52     40.53 <
   7   8 -14    601.84    672.12     42.45 o
   7   8 -13   1181.12   1265.90     53.94 o
   7   8 -12    139.30    181.69     23.49 o
   7   8 -11   1269.34   1305.13     38.11 o
   7   8 -10   1358.57   1372.88     36.50 o
   7   8  -9     78.81     83.79     17.65 o
   7   8  -8     62.39     86.51     15.23 o
   7   8  -7    342.83    347.86     15.02 o
   7   8  -6     90.57     86.01     12.40 o
   7   8  -5     43.17     41.34     12.30 o
   7   8  -4      1.98      5.75     10.59 <
   7   8  -3      7.57     -0.81     10.28 <
   7   8  -2   1064.07   1117.28     21.58 o
   7   8  -1   4911.38   4879.70     54.35 o
   7   8   0    480.59    457.56     13.41 o
   7   8   1   1250.08   1313.09     23.09 o
   7   8   2   4469.74   4525.69     51.62 o
   7   8   3   3049.10   3092.52     43.56 o
   7   8   4     53.29     51.22     15.53 o
   7   8   5   4788.96   4831.10     66.35 o
   7   8   6    415.99    412.09     19.86 o
   7   8   7    965.46    955.55     38.01 o
   7   8   8   3052.14   3077.29     67.86 o
   7   8   9   1325.97   1280.52     50.62 o
   7   8  10      3.94    -18.65     33.58 <
   7   8  11   1082.44   1106.90     60.50 o
   7   8  12    344.75    331.62     47.49 o
   7   8  13     13.34    -47.59     47.79 <
   7   9 -16     43.01    120.09     43.86 <
   7   9 -15    262.08    307.83     42.65 o
   7   9 -14     35.49    124.22     39.12 o
   7   9 -13      7.85     23.69     28.74 <
   7   9 -12    506.71    537.92     30.65 o
   7   9 -11    997.23    988.62     36.20 o
   7   9 -10    967.04    895.96     33.78 o
   7   9  -9    155.84    166.97     19.36 o
   7   9  -8      5.23     -0.60     15.53 <
   7   9  -7    863.36    844.34     27.73 o
   7   9  -6    943.16    910.99     25.61 o
   7   9  -5    277.70    288.37     14.32 o
   7   9  -4    846.67    903.63     22.28 o
   7   9  -3     43.18     47.29     11.80 o
   7   9  -2   1582.99   1758.35     30.65 o
   7   9  -1    376.22    460.58     14.72 o
   7   9   0      6.89     11.39     11.09 <
   7   9   1      9.05     16.74     12.10 <
   7   9   2   1091.58   1260.06     25.91 o
   7   9   3   1628.74   1714.19     30.35 o
   7   9   4   3551.79   3533.44     52.53 o
   7   9   5     26.30    -10.89     17.24 <
   7   9   6     44.70     36.70     18.15 <
   7   9   7   1432.45   1463.33     44.06 o
   7   9   8    245.59    194.50     31.26 o
   7   9   9     54.02     52.63     32.77 <
   7   9  10    174.80    106.27     35.90 <
   7   9  11    454.12    499.51     47.19 o
   7   9  12    205.66    176.35     47.79 o
   7  10 -15     75.81    139.04     42.95 o
   7  10 -14    405.25    449.70     42.45 o
   7  10 -13    134.88    132.49     30.35 o
   7  10 -12      7.22     48.40     27.43 <
   7  10 -11    184.02    211.34     24.10 o
   7  10 -10      1.69     11.70     21.07 <
   7  10  -9    282.60    333.34     21.78 o
   7  10  -8   3684.98   3667.14     58.98 o
   7  10  -7      4.78     30.55     16.23 <
   7  10  -6   5330.52   5132.78     70.88 o
   7  10  -5   1111.25   1170.12     28.43 o
   7  10  -4     48.77     73.81     13.71 o
   7  10  -3   1723.53   1704.81     28.53 o
   7  10  -2   9929.03  10130.20    120.69 o
   7  10  -1    222.88    229.49     14.12 o
   7  10   0   5758.36   5636.93     70.88 o
   7  10   1    439.49    431.55     17.65 o
   7  10   2    313.17    310.25     16.54 o
   7  10   3      8.78      2.32     17.04 <
   7  10   4   1503.84   1571.01     38.21 o
   7  10   5     42.40     70.48     20.57 o
   7  10   6    192.20    173.63     22.38 o
   7  10   7      3.42     12.40     25.61 <
   7  10   8      0.73    -21.38     31.36 <
   7  10   9    150.74    134.91     35.29 o
   7  10  10    563.29    561.11     40.73 o
   7  10  11    125.11    105.26     45.78 <
   7  10  12    112.49    180.68     49.91 o
   7  11 -15    552.84    636.63     47.29 o
   7  11 -14     27.27    133.50     41.24 o
   7  11 -13    179.70    223.13     32.47 o
   7  11 -12   1088.51   1074.43     46.38 o
   7  11 -11   1587.90   1492.47     42.95 o
   7  11 -10    295.80    295.73     24.20 o
   7  11  -9    710.08    726.97     34.89 o
   7  11  -8    520.58    547.20     26.72 o
   7  11  -7    385.57    392.02     22.48 o
   7  11  -6    287.66    302.69     18.75 o
   7  11  -5     39.33     45.37     16.84 <
   7  11  -4   2900.96   2956.30     54.85 o
   7  11  -3    217.76    219.50     16.33 o
   7  11  -2    551.18    575.63     22.48 o
   7  11  -1    889.26    890.42     24.90 o
   7  11   0   4902.73   4748.83     61.91 o
   7  11   1   2711.28   2780.35     41.94 o
   7  11   2    866.13    836.58     26.92 o
   7  11   3     83.38    106.68     20.37 o
   7  11   4    625.58    624.33     27.83 o
   7  11   5    416.37    435.58     24.80 o
   7  11   6    125.96     96.49     23.69 o
   7  11   7   1772.49   1901.63     50.82 o
   7  11   8     51.07     58.58     33.68 <
   7  11   9   1259.43   1348.48     56.36 o
   7  11  10    110.42     58.88     38.31 <
   7  11  11    130.29    157.39     47.59 o
   7  12 -14      4.61     81.87     53.24 <
   7  12 -13    189.69    283.63     39.42 o
   7  12 -12     84.55    114.94     34.38 o
   7  12 -11    498.40    553.04     34.48 o
   7  12 -10    130.68    103.75     27.83 o
   7  12  -9      4.85      7.46     25.31 <
   7  12  -8    406.69    390.61     27.02 o
   7  12  -7    624.26    585.01     27.93 o
   7  12  -6      4.34      4.94     18.25 <
   7  12  -5    426.88    421.36     21.48 o
   7  12  -4      8.98     21.07     17.44 <
   7  12  -3      5.75     -1.81     17.85 <
   7  12  -2     49.55     36.60     16.94 <
   7  12  -1    529.88    540.84     22.99 o
   7  12   0    308.35    283.03     19.36 o
   7  12   1    726.82    749.56     24.80 o
   7  12   2     10.36     16.03     18.75 <
   7  12   3   1185.38   1159.63     36.40 o
   7  12   4     93.22     90.14     22.89 o
   7  12   5   4062.54   4053.92     67.25 o
   7  12   6    228.37    234.02     28.64 o
   7  12   7    538.38    575.03     33.17 o
   7  12   8    661.78    665.47     40.94 o
   7  12   9   1202.53   1248.16     57.47 o
   7  12  10      9.71      1.51     40.03 <
   7  13 -13    114.65    146.30     38.62 o
   7  13 -12    183.16    261.35     38.21 o
   7  13 -11    150.74    190.67     32.16 o
   7  13 -10    223.51    230.70     30.35 o
   7  13  -9    891.39    924.90     42.05 o
   7  13  -8     51.12     35.90     25.91 <
   7  13  -7    129.44     90.34     23.39 o
   7  13  -6    244.29    240.17     21.17 o
   7  13  -5    131.51    158.80     20.47 o
   7  13  -4   4932.22   4892.61     76.33 o
   7  13  -3     81.29    101.33     19.36 o
   7  13  -2    214.71    188.95     20.97 o
   7  13  -1      1.32     -4.03     18.65 <
   7  13   0    619.38    617.88     24.80 o
   7  13   1   1127.48   1065.56     35.49 o
   7  13   2   2274.43   2241.22     47.79 o
   7  13   3    543.74    608.90     27.73 o
   7  13   4    337.72    313.17     25.91 o
   7  13   5    417.42    409.77     27.73 o
   7  13   6     72.21     70.08     29.34 <
   7  13   7   1026.09   1028.15     51.83 o
   7  13   8      0.29      9.68     37.31 <
   7  13   9     60.68     42.75     39.63 <
   7  14 -12    183.35    242.79     38.52 o
   7  14 -11     92.31    128.96     34.79 o
   7  14 -10      0.67     21.17     30.05 <
   7  14  -9     22.90     29.95     28.94 <
   7  14  -8   1141.79   1174.45     44.06 o
   7  14  -7      8.17     25.51     24.30 <
   7  14  -6   1299.31   1356.55     42.95 o
   7  14  -5     56.75     84.60     18.25 o
   7  14  -4      0.24      8.57     19.96 <
   7  14  -3     21.70     33.78     20.27 <
   7  14  -2   2282.06   2185.06     46.08 o
   7  14  -1      2.60    -13.31     25.11 <
   7  14   0   2278.63   2369.88     62.41 o
   7  14   1     26.25     10.69     26.82 <
   7  14   2     53.21     -7.66     27.32 <
   7  14   3     76.29     25.31     32.37 <
   7  14   4    899.81    880.44     43.46 o
   7  14   5     92.54     74.51     33.88 <
   7  14   6      2.53     26.22     35.49 <
   7  14   7      4.36     -0.30     37.41 <
   7  14   8     52.29     41.14     47.59 <
   7  15 -11     35.14     94.38     36.10 <
   7  15 -10    218.69    238.06     33.48 o
   7  15  -9    591.36    575.93     34.48 o
   7  15  -8    367.53    416.52     31.56 o
   7  15  -7     13.49     18.35     27.73 <
   7  15  -6    235.23    250.66     27.12 o
   7  15  -5    231.07    219.81     22.89 o
   7  15  -4   1554.30   1661.45     56.97 o
   7  15  -3     82.53     91.45     25.51 o
   7  15  -2    164.69    142.57     26.92 o
   7  15  -1    155.54    135.21     27.53 o
   7  15   0    333.13    336.67     30.35 o
   7  15   1    969.91    904.03     38.52 o
   7  15   2    116.69    111.52     34.89 o
   7  15   3    261.80    190.87     36.50 o
   7  15   4     71.70     37.71     41.84 <
   7  15   5      1.30    -14.12     42.95 <
   7  15   6     27.17     28.84     44.87 <
   7  15   7    473.85    475.91     51.73 o
   7  16  -9     63.21     53.24     32.37 <
   7  16  -8      0.06     16.84     30.35 <
   7  16  -7     68.41    103.35     36.90 <
   7  16  -6    269.20    259.23     33.88 o
   7  16  -5     71.76     71.89     33.17 <
   7  16  -4     83.76     98.01     33.17 <
   7  16  -3    737.41    714.77     41.14 o
   7  16  -2    111.50    122.71     28.43 o
   7  16  -1     35.51     39.93     28.43 <
   7  16   0     23.13    -21.88     29.24 <
   7  16   1      4.81    -29.74     30.75 <
   7  16   2      2.98    -51.32     41.44 <
   7  16   3    395.10    351.29     54.85 o
   7  16   4    261.29    267.40     55.66 o
   7  16   5   1800.59   1904.65     92.06 o
   7  17  -6     10.03    -20.17     67.35 <
   7  17  -5     59.98     64.63     51.93 <
   7  17  -4    698.54    692.39     47.19 o
   7  17  -3     16.11     16.64     47.69 <
   7  17  -2    161.62    126.14     35.09 o
   7  17  -1    237.36    173.83     37.10 o
   7  17   0     36.03     22.59     37.51 <
   7  17   1    593.68    436.29     59.79 o
   7  17   2    284.75    220.71     55.96 o
   7  17   3     58.89    -14.52     66.65 <
   8   0 -18    445.88    649.03     91.15 o
   8   0 -16    238.30    226.36     43.96 o
   8   0 -14     34.53    101.84     30.85 o
   8   0 -12      5.53     11.09     24.40 <
   8   0 -10   2815.42   2569.72     45.98 o
   8   0  -8   8683.73   8201.81    119.89 o
   8   0  -6   3698.87   3569.94     55.15 o
   8   0  -4   9539.58   9324.94    130.77 o
   8   0  -2  43158.10  40949.90    510.09 o
   8   0   0   1824.47   1793.44     32.57 o
   8   0   2   6540.82   6545.70    104.26 o
   8   0   4   2915.45   2738.41     47.69 o
   8   0   6   1720.18   1665.79     43.86 o
   8   0   8   1422.64   1279.62     51.22 o
   8   0  10   2348.16   2369.07     69.07 o
   8   0  12      7.05    -66.14     38.21 <
   8   0  14   1505.52   1396.78     66.55 o
   8   1 -18     74.44    184.11     59.99 o
   8   1 -17    282.88    338.18     42.45 o
   8   1 -16     34.45     42.05     37.10 <
   8   1 -15    717.69    794.13     32.37 o
   8   1 -14      8.65     20.17     23.19 <
   8   1 -13    218.80    184.72     20.27 o
   8   1 -12    913.84    898.28     28.13 o
   8   1 -11   1784.06   1609.73     26.62 o
   8   1 -10    406.13    405.63     13.31 o
   8   1  -9    614.77    608.90     15.83 o
   8   1  -8      6.34      8.87      9.18 <
   8   1  -7    108.63    110.21      9.18 o
   8   1  -6   5061.05   4913.08     51.22 o
   8   1  -5   1069.77   1105.08     19.06 o
   8   1  -4   8602.63   8082.63     84.39 o
   8   1  -3   1059.02    947.89     18.25 o
   8   1  -2    437.00    474.90     12.30 o
   8   1  -1    251.61    234.83      9.68 o
   8   1   0   1443.46   1275.48     18.55 o
   8   1   1   3819.05   3707.87     37.81 o
   8   1   2   5189.87   5136.62     47.79 o
   8   1   3   2772.61   2696.97     31.76 o
   8   1   4    128.72    126.94     12.60 o
   8   1   5   2586.75   2467.38     31.96 o
   8   1   6     35.91      5.95     14.72 <
   8   1   7   4202.42   4141.64     56.97 o
   8   1   8     12.25     -6.05     20.37 <
   8   1   9      2.79      9.78     22.48 <
   8   1  10    109.37    121.30     25.11 o
   8   1  11   1101.84    976.83     35.09 o
   8   1  12    359.91    327.09     29.74 o
   8   1  13     64.31     -0.71     30.25 <
   8   1  14    314.09    340.20     38.72 o
   8   2 -18     61.79    193.59     44.47 o
   8   2 -17      5.72     50.92     40.43 <
   8   2 -16    108.76    188.65     34.28 o
   8   2 -15    493.59    491.24     33.27 o
   8   2 -14    644.79    672.43     32.67 o
   8   2 -13   4023.45   3840.16     59.09 o
   8   2 -12    118.16    128.05     18.15 o
   8   2 -11     20.10     49.81     13.51 o
   8   2 -10     60.75     58.78     10.99 o
   8   2  -9   1553.90   1495.29     22.89 o
   8   2  -8    369.71    398.68     11.29 o
   8   2  -7   4447.55   4107.76     42.95 o
   8   2  -6    277.70    307.43     10.08 o
   8   2  -5    250.03    255.40      9.07 o
   8   2  -4      0.79      2.62      7.56 <
   8   2  -3    528.32    523.80     13.71 o
   8   2  -2     23.02     27.43      7.36 o
   8   2  -1   7412.47   7301.81     63.22 o
   8   2   0     36.68     23.29      7.76 o
   8   2   1    224.46    218.70      9.28 o
   8   2   2     42.84     40.33      8.87 o
   8   2   3  12409.70  12017.60    112.93 o
   8   2   4    299.07    287.97     14.32 o
   8   2   5  16009.30  15990.50    163.14 o
   8   2   6   1470.59   1414.32     29.54 o
   8   2   7    698.96    658.01     22.99 o
   8   2   8     85.81     68.56     20.87 o
   8   2   9   6857.48   6832.55     96.09 o
   8   2  10    157.29    142.47     25.61 o
   8   2  11    545.79    500.11     30.75 o
   8   2  12    135.48     30.05     28.23 <
   8   2  13     61.24     22.59     35.29 <
   8   2  14      1.78    -20.17     37.41 <
   8   3 -18    257.96    343.93     44.36 o
   8   3 -17    381.40    455.24     39.32 o
   8   3 -16     93.97    203.67     34.58 o
   8   3 -15    190.75    291.50     32.67 o
   8   3 -14    130.33    170.20     29.24 o
   8   3 -13     74.95     84.39     22.69 o
   8   3 -12     24.76     66.85     16.03 o
   8   3 -11   6549.41   5897.97     74.41 o
   8   3 -10   1182.53   1261.37     22.38 o
   8   3  -9    989.72    946.38     19.46 o
   8   3  -8      8.28     10.69      9.28 <
   8   3  -7      7.07     10.79      8.17 <
   8   3  -6   5939.38   5765.38     57.57 o
   8   3  -5    106.48    106.78      8.07 o
   8   3  -4   3994.32   3739.33     36.00 o
   8   3  -3   1425.19   1397.28     18.85 o
   8   3  -2   1366.02   1350.40     18.65 o
   8   3  -1   4827.94   4704.67     43.96 o
   8   3   0   7588.66   7345.37     63.52 o
   8   3   1   6805.25   6648.44     61.91 o
   8   3   2    253.35    231.10     10.18 o
   8   3   3   1797.66   1798.08     26.42 o
   8   3   4   1598.34   1506.88     23.80 o
   8   3   5   3176.08   3048.05     39.32 o
   8   3   6     37.43     14.52     16.03 <
   8   3   7   1067.35   1081.99     31.16 o
   8   3   8    385.75    389.70     21.98 o
   8   3   9    217.19    204.78     22.69 o
   8   3  10     15.60      2.72     25.01 <
   8   3  11    299.20    238.76     31.76 o
   8   3  12    521.87    457.96     36.40 o
   8   3  13    584.18    550.22     40.03 o
   8   3  14     94.77     83.89     38.52 <
   8   4 -18    254.70    423.88     45.27 o
   8   4 -17     15.94    116.25     37.61 o
   8   4 -16     21.33     68.46     34.79 <
   8   4 -15     60.30     98.51     31.96 o
   8   4 -14      7.29     49.00     28.94 <
   8   4 -13      9.59     49.51     22.89 <
   8   4 -12    308.23    309.14     19.66 o
   8   4 -11     58.14     49.41     15.12 o
   8   4 -10   1495.66   1339.31     23.39 o
   8   4  -9   1197.68   1011.21     20.47 o
   8   4  -8   7841.59   7319.96     75.52 o
   8   4  -7    661.02    649.94     16.13 o
   8   4  -6   4214.41   4005.22     37.10 o
   8   4  -5   3199.50   3044.12     30.95 o
   8   4  -4   8698.55   8771.49     75.22 o
   8   4  -3    134.14     88.73      7.97 o
   8   4  -2  15258.90  14687.70    123.72 o
   8   4  -1   1018.54    980.66     15.23 o
   8   4   0   3621.49   3595.15     33.98 o
   8   4   1   3154.90   3041.19     30.25 o
   8   4   2    882.05    841.92     18.05 o
   8   4   3    388.20    417.43     13.01 o
   8   4   4    724.31    689.77     17.95 o
   8   4   5     45.13     31.46     13.41 <
   8   4   6      0.76     -0.60     14.22 <
   8   4   7    386.19    320.94     19.06 o
   8   4   8    871.23    853.31     33.37 o
   8   4   9     21.84     -8.97     25.51 <
   8   4  10    961.69   1008.69     45.47 o
   8   4  11     53.88     18.45     34.18 <
   8   4  12     51.60    103.35     37.41 <
   8   4  13    325.35    285.75     47.39 o
   8   4  14    566.73    474.60     50.52 o
   8   5 -18      0.54     81.17     48.40 <
   8   5 -17     89.42    143.28     38.52 o
   8   5 -16    200.18    220.41     35.69 o
   8   5 -15    661.97    781.83     37.61 o
   8   5 -14    442.53    451.51     32.16 o
   8   5 -13    180.43    198.73     27.53 o
   8   5 -12    423.74    424.89     24.00 o
   8   5 -11   3465.94   3307.58     48.30 o
   8   5 -10    164.20    186.13     14.22 o
   8   5  -9     74.33     59.39     11.70 o
   8   5  -8    181.71    187.84     11.09 o
   8   5  -7   3652.83   3583.35     39.12 o
   8   5  -6   3998.87   3900.25     37.71 o
   8   5  -5    378.64    383.96     10.39 o
   8   5  -4   8023.07   8218.24     74.01 o
   8   5  -3   3690.75   3784.30     36.90 o
   8   5  -2     42.08     39.42      8.17 o
   8   5  -1    131.41    136.42      8.37 o
   8   5   0   2275.11   2235.47     24.30 o
   8   5   1   5364.44   5387.17     48.20 o
   8   5   2   3822.36   3636.69     39.22 o
   8   5   3    929.16    971.79     20.37 o
   8   5   4    923.47    921.37     19.96 o
   8   5   5    616.79    606.99     17.85 o
   8   5   6    218.20    219.71     17.04 o
   8   5   7   2412.45   2414.34     42.25 o
   8   5   8    451.85    387.99     27.02 o
   8   5   9    108.56     98.31     27.02 o
   8   5  10    295.89    296.74     33.78 o
   8   5  11    305.68    283.73     43.26 o
   8   5  12    510.56    457.46     45.27 o
   8   5  13     16.80     47.59     48.80 <
   8   6 -17     69.03    146.20     45.57 o
   8   6 -16    303.23    341.10     43.86 o
   8   6 -15    622.04    649.84     36.80 o
   8   6 -14    120.85    204.38     30.85 o
   8   6 -13   1219.02   1270.84     44.87 o
   8   6 -12     69.18     57.88     19.46 <
   8   6 -11    128.75    165.96     18.75 o
   8   6 -10    951.01   1036.01     28.33 o
   8   6  -9    985.03    971.99     22.69 o
   8   6  -8    807.97    733.73     20.47 o
   8   6  -7    666.09    662.34     19.26 o
   8   6  -6     26.18     32.06      8.77 o
   8   6  -5   5480.49   5304.60     50.41 o
   8   6  -4   2311.46   2332.47     26.62 o
   8   6  -3     40.47     30.35      9.07 o
   8   6  -2     29.44      9.28      9.07 <
   8   6  -1    615.30    589.95     13.31 o
   8   6   0   3190.18   3218.55     33.37 o
   8   6   1    301.51    260.04     10.49 o
   8   6   2   3370.15   3255.25     35.59 o
   8   6   3   7623.74   7615.09     75.22 o
   8   6   4   1309.24   1365.93     24.40 o
   8   6   5   4803.63   4882.53     54.85 o
   8   6   6    699.76    670.91     22.18 o
   8   6   7    391.87    343.52     29.74 o
   8   6   8   1216.61   1154.39     48.50 o
   8   6   9   3781.07   3794.08     80.16 o
   8   6  10     18.57    -29.85     38.52 <
   8   6  11    233.23    242.59     44.06 o
   8   6  12    622.17    489.32     46.28 o
   8   6  13    330.44    297.34     52.23 o
   8   7 -17    190.05    294.52     46.78 o
   8   7 -16     49.38    146.00     43.15 o
   8   7 -15    252.11    333.34     41.04 o
   8   7 -14    577.27    704.09     42.05 o
   8   7 -13    161.46    207.81     29.04 o
   8   7 -12     46.61     67.86     20.27 o
   8   7 -11    597.29    627.96     24.00 o
   8   7 -10    200.84    227.47     17.14 o
   8   7  -9   2521.37   2426.04     39.12 o
   8   7  -8   1048.07   1025.53     25.11 o
   8   7  -7    569.73    568.07     20.57 o
   8   7  -6    146.76    148.32     12.00 o
   8   7  -5    479.15    459.27     13.41 o
   8   7  -4   2780.77   2739.11     33.37 o
   8   7  -3    349.18    349.47     11.60 o
   8   7  -2    401.19    438.00     13.21 o
   8   7  -1   9115.60   9282.39     84.80 o
   8   7   0   1895.02   1945.79     25.41 o
   8   7   1   1389.63   1422.09     22.48 o
   8   7   2    260.30    260.64     14.32 o
   8   7   3    324.82    352.30     16.94 o
   8   7   4   2758.74   2837.12     41.94 o
   8   7   5   2149.85   2066.08     38.82 o
   8   7   6     81.71     85.10     20.67 o
   8   7   7   1316.65   1286.98     48.70 o
   8   7   8   2566.78   2464.45     62.61 o
   8   7   9     19.44    -42.45     32.87 <
   8   7  10    365.14    343.62     42.95 o
   8   7  11     57.56     62.72     43.96 <
   8   7  12   1044.63   1122.63     64.93 o
   8   7  13     67.08     62.61     50.82 <
   8   8 -17    112.66    193.69     61.30 o
   8   8 -16     35.63    131.28     44.16 <
   8   8 -15    243.29    306.72     41.84 o
   8   8 -14     60.51    101.53     38.01 <
   8   8 -13    150.13    186.63     35.39 o
   8   8 -12     13.78     34.18     23.39 <
   8   8 -11    308.17    354.21     23.90 o
   8   8 -10    246.16    262.26     21.78 o
   8   8  -9   1267.63   1221.14     34.69 o
   8   8  -8   1380.75   1347.17     30.55 o
   8   8  -7    679.36    707.41     25.51 o
   8   8  -6   2982.49   2931.80     41.94 o
   8   8  -5   5815.69   5909.47     65.34 o
   8   8  -4   2146.60   2141.20     30.65 o
   8   8  -3   1081.64   1047.31     21.58 o
   8   8  -2   5603.46   5769.21     64.03 o
   8   8  -1   3682.47   3852.56     43.56 o
   8   8   0   1814.21   1755.53     27.63 o
   8   8   1   2938.80   3107.14     39.12 o
   8   8   2    404.34    419.45     16.23 o
   8   8   3     15.94      3.83     16.44 <
   8   8   4    581.37    567.36     22.99 o
   8   8   5    724.94    762.77     28.64 o
   8   8   6     45.90     49.41     21.48 <
   8   8   7      1.68     -9.18     29.34 <
   8   8   8    302.61    281.21     33.78 o
   8   8   9     14.79     22.08     34.08 <
   8   8  10    405.13    457.56     45.57 o
   8   8  11    166.27    160.42     45.98 o
   8   8  12     10.91     24.60     48.50 <
   8   9 -16    196.10    252.37     44.77 o
   8   9 -15     39.12     88.43     41.64 <
   8   9 -14    264.95    309.24     40.63 o
   8   9 -13    120.27    139.55     29.85 o
   8   9 -12    310.61    306.02     26.32 o
   8   9 -11    725.55    760.85     32.77 o
   8   9 -10     49.44     57.98     21.07 <
   8   9  -9     14.55     30.45     19.26 <
   8   9  -8   1087.71    985.60     30.65 o
   8   9  -7    836.90    916.13     29.85 o
   8   9  -6   2053.92   2101.37     35.19 o
   8   9  -5    397.89    369.54     15.33 o
   8   9  -4    759.13    763.78     22.18 o
   8   9  -3    747.54    752.48     22.69 o
   8   9  -2     73.35     75.42     12.91 o
   8   9  -1   1133.63   1141.38     24.60 o
   8   9   0     47.03     62.11     13.61 o
   8   9   1   1378.84   1429.55     32.67 o
   8   9   2   1849.46   1934.10     37.51 o
   8   9   3   1125.91   1127.37     31.26 o
   8   9   4   2700.77   2805.66     50.92 o
   8   9   5    184.96    185.02     21.98 o
   8   9   6    214.80    211.54     23.39 o
   8   9   7    754.96    698.84     38.01 o
   8   9   8    673.23    655.18     38.62 o
   8   9   9    369.69    337.37     37.81 o
   8   9  10    634.95    625.24     48.40 o
   8   9  11    256.74    249.35     48.40 o
   8   9  12     19.27     16.64     50.21 <
   8  10 -15     42.13    115.45     43.05 <
   8  10 -14     28.29     96.19     40.23 <
   8  10 -13    171.15    217.18     31.76 o
   8  10 -12    689.96    678.07     31.26 o
   8  10 -11     35.60     46.58     23.90 <
   8  10 -10   1095.84   1113.65     37.51 o
   8  10  -9    423.85    446.47     23.39 o
   8  10  -8     77.05     86.71     18.45 o
   8  10  -7    467.80    462.50     21.27 o
   8  10  -6    185.59    174.43     16.23 o
   8  10  -5      2.37     18.35     13.61 <
   8  10  -4     67.03     70.98     14.82 o
   8  10  -3    755.46    711.65     24.40 o
   8  10  -2    115.01    133.60     16.03 o
   8  10  -1    145.78    139.14     15.23 o
   8  10   0    890.15    945.57     29.34 o
   8  10   1    419.08    440.22     19.96 o
   8  10   2   1852.35   1994.29     38.82 o
   8  10   3   2120.78   2181.03     44.26 o
   8  10   4    674.81    643.59     28.13 o
   8  10   5    159.58    141.16     23.19 o
   8  10   6   3760.44   3888.56     65.54 o
   8  10   7    105.35     86.61     32.97 <
   8  10   8   1200.28   1231.32     53.94 o
   8  10   9    354.96    370.24     39.73 o
   8  10  10    693.57    729.40     51.62 o
   8  10  11     15.73     18.75     48.10 <
   8  11 -15      2.05    109.30     44.36 <
   8  11 -14    641.32    777.39     47.39 o
   8  11 -13    133.19    206.40     32.57 o
   8  11 -12    335.89    398.88     31.96 o
   8  11 -11    511.79    534.29     28.64 o
   8  11 -10     12.72      5.44     23.29 <
   8  11  -9    270.23    248.14     26.92 o
   8  11  -8    803.95    808.44     35.19 o
   8  11  -7    936.05    875.29     36.20 o
   8  11  -6    234.18    211.84     19.66 o
   8  11  -5      1.49     21.98     15.93 <
   8  11  -4    407.71    403.82     19.26 o
   8  11  -3   2746.93   2780.05     45.07 o
   8  11  -2    234.10    242.49     18.45 o
   8  11  -1   2931.47   2941.78     44.87 o
   8  11   0    215.46    219.91     19.36 o
   8  11   1    283.37    292.00     20.27 o
   8  11   2     34.21     37.51     19.06 <
   8  11   3    895.36    929.54     35.49 o
   8  11   4   1013.56   1028.55     37.10 o
   8  11   5    265.35    263.77     25.91 o
   8  11   6     28.59     22.59     25.41 <
   8  11   7    120.92    121.10     35.09 o
   8  11   8    971.75    961.00     48.20 o
   8  11   9    304.58    328.10     41.04 o
   8  11  10    182.27    199.94     47.99 o
   8  12 -14    115.23    176.35     54.35 o
   8  12 -13     47.61    100.43     37.71 <
   8  12 -12    124.40    175.24     35.79 o
   8  12 -11   1296.17   1315.61     49.31 o
   8  12 -10    185.21    231.10     29.95 o
   8  12  -9   1003.78   1002.54     42.95 o
   8  12  -8    710.76    760.65     38.42 o
   8  12  -7    506.65    540.74     29.14 o
   8  12  -6      5.56     33.37     19.86 <
   8  12  -5   5642.91   5785.25     81.67 o
   8  12  -4    346.42    374.98     19.56 o
   8  12  -3    845.50    836.27     32.87 o
   8  12  -2    751.95    750.16     29.54 o
   8  12  -1    885.49    843.94     32.47 o
   8  12   0     23.72     10.99     19.66 <
   8  12   1   1306.79   1414.12     36.30 o
   8  12   2    146.72    146.81     23.19 o
   8  12   3    208.78    221.82     24.60 o
   8  12   4    320.50    284.54     26.11 o
   8  12   5     88.11     61.91     25.61 <
   8  12   6    170.06    194.10     27.83 o
   8  12   7      1.78      8.17     36.40 <
   8  12   8    134.02    142.17     39.02 o
   8  12   9      3.12     -3.93     40.43 <
   8  12  10     11.02     31.36     43.46 <
   8  13 -13     35.75     57.98     39.32 <
   8  13 -12   1710.47   1735.97     65.03 o
   8  13 -11    186.35    233.92     33.48 o
   8  13 -10    407.36    393.23     32.87 o
   8  13  -9    269.09    320.53     30.95 o
   8  13  -8   1751.37   1667.81     49.20 o
   8  13  -7    546.79    588.84     31.26 o
   8  13  -6    284.72    259.03     19.76 o
   8  13  -5     32.81     52.33     18.35 <
   8  13  -4    114.95    116.36     18.85 o
   8  13  -3    363.72    384.26     23.09 o
   8  13  -2    129.84    135.01     22.69 o
   8  13  -1    534.89    536.71     25.91 o
   8  13   0     14.92     13.01     23.29 <
   8  13   1    497.09    451.71     26.72 o
   8  13   2   2096.99   2156.93     53.84 o
   8  13   3    451.39    439.82     27.73 o
   8  13   4    872.59    945.27     42.45 o
   8  13   5     79.83     64.73     27.22 <
   8  13   6     16.18     13.01     31.36 <
   8  13   7      0.83     20.57     38.31 <
   8  13   8     77.04     99.42     40.63 <
   8  13   9    104.83    103.25     40.53 <
   8  14 -12    122.09    179.98     37.51 o
   8  14 -11      7.52     47.09     32.77 <
   8  14 -10    765.12    737.86     38.52 o
   8  14  -9     23.79     63.12     30.25 <
   8  14  -8    134.80    160.22     29.95 o
   8  14  -7     56.27     60.60     26.11 <
   8  14  -6      9.10     12.10     19.66 <
   8  14  -5    140.15    124.93     20.37 o
   8  14  -4      6.92      5.85     19.46 <
   8  14  -3     18.61     25.61     22.08 <
   8  14  -2      7.43      6.05     22.59 <
   8  14  -1     51.21     20.47     24.20 <
   8  14   0   1811.05   1873.20     51.52 o
   8  14   1     19.48     -9.88     29.04 <
   8  14   2   1031.30   1015.34     47.89 o
   8  14   3      8.58    -14.02     34.89 <
   8  14   4     10.92    -11.39     35.39 <
   8  14   5     31.19     35.49     36.30 <
   8  14   6   2477.84   2709.77     73.60 o
   8  14   7     87.48     42.65     48.20 <
   8  14   8    886.78    711.15     76.43 o
   8  15 -10      0.06     67.15     32.97 <
   8  15  -9    228.11    248.34     32.97 o
   8  15  -8     84.76    126.94     30.75 o
   8  15  -7    798.62    783.03     32.77 o
   8  15  -6     32.98     37.31     23.39 <
   8  15  -5     38.85     29.54     20.77 <
   8  15  -4     20.78      3.73     23.59 <
   8  15  -3    638.16    573.61     32.67 o
   8  15  -2    340.21    300.97     30.15 o
   8  15  -1    858.78    847.26     38.21 o
   8  15   0    219.66    183.21     30.95 o
   8  15   1    309.80    266.19     37.81 o
   8  15   2     29.40    -33.37     36.40 <
   8  15   3     35.93      2.52     37.51 <
   8  15   4    640.97    657.91     45.57 o
   8  15   5     25.64     22.59     45.98 <
   8  15   6     26.02     19.06     47.59 <
   8  16  -8     80.83     79.55     25.91 o
   8  16  -7    567.81    528.65     36.40 o
   8  16  -6      2.66     10.99     28.23 <
   8  16  -5   1436.49   1424.51     49.41 o
   8  16  -4    358.08    355.02     27.12 o
   8  16  -3    395.45    342.62     32.06 o
   8  16  -2    321.62    303.60     31.76 o
   8  16  -1   1118.15   1149.25     59.19 o
   8  16   0     37.43     15.23     31.36 <
   8  16   1   1175.07   1137.75     59.09 o
   8  16   2    174.39     92.76     40.03 <
   8  16   3      4.06   -103.15     40.23 <
   8  16   4    235.23    120.49     49.00 <
   8  17  -6    186.10    127.75     30.85 o
   8  17  -5      0.04    -29.44     30.55 <
   8  17  -4      8.60      3.73     26.52 <
   8  17  -3    378.85    350.68     29.74 o
   8  17  -2      6.50    -34.89     41.24 <
   8  17  -1    171.66    140.35     39.32 o
   8  17   0     72.82    -23.80     54.95 <
   8  17   1    104.50     54.15     55.25 <
   9   0 -18   1626.73   1775.29    128.86 o
   9   0 -16    594.74    772.04     55.35 o
   9   0 -14     98.22    135.01     35.90 o
   9   0 -12   5112.07   4832.01     99.01 o
   9   0 -10   2184.69   2054.08     40.84 o
   9   0  -8    239.00    262.86     18.45 o
   9   0  -6    849.22    813.79     26.62 o
   9   0  -4   2595.19   2726.00     46.68 o
   9   0  -2    108.57    128.05     13.51 o
   9   0   0   8642.49   8500.76    111.11 o
   9   0   2   1123.97    984.19     35.09 o
   9   0   4  13146.40  12604.40    175.85 o
   9   0   6  15392.10  15789.00    276.47 o
   9   0   8      6.76     -2.12     31.66 <
   9   0  10   4591.44   4555.04    104.06 o
   9   0  12    553.18    416.32     46.08 o
   9   0  14      4.28    -10.39     60.19 <
   9   1 -18     13.96    204.28     60.90 o
   9   1 -17     86.37    165.56     41.44 o
   9   1 -16    277.99    303.49     39.02 o
   9   1 -15      3.27     41.84     27.93 <
   9   1 -14    992.82   1067.37     38.72 o
   9   1 -13      1.43     18.45     20.06 <
   9   1 -12    331.54    357.64     19.16 o
   9   1 -11      6.67     30.85     13.81 <
   9   1 -10   1325.56   1185.54     22.79 o
   9   1  -9   3333.58   3118.63     39.12 o
   9   1  -8    817.12    750.77     20.77 o
   9   1  -7   1178.94   1115.97     22.28 o
   9   1  -6    275.43    261.45     10.89 o
   9   1  -5   1590.25   1605.90     24.10 o
   9   1  -4      7.72      4.74      9.78 <
   9   1  -3  10108.30   9546.26     90.24 o
   9   1  -2   1649.55   1594.00     23.29 o
   9   1  -1   1646.26   1610.64     23.69 o
   9   1   0   1330.46   1361.79     22.38 o
   9   1   1    518.11    459.68     12.91 o
   9   1   2   7515.09   7341.94     71.69 o
   9   1   3   1279.93   1185.95     25.11 o
   9   1   4   1635.64   1547.22     29.64 o
   9   1   5    715.00    670.41     18.55 o
   9   1   6    184.90    139.14     18.65 o
   9   1   7    797.16    693.10     26.62 o
   9   1   8   4056.92   3922.84     62.31 o
   9   1   9    325.92    353.40     26.52 o
   9   1  10    475.54    506.87     30.35 o
   9   1  11      1.93    -85.30     27.02 <
   9   1  12      3.49    -88.63     29.74 <
   9   1  13    824.48    838.19     44.97 o
   9   1  14     32.32    -72.39     67.15 <
   9   2 -18    126.66    293.51     44.87 o
   9   2 -17      8.81     92.26     41.64 <
   9   2 -16     28.49     72.80     38.01 <
   9   2 -15    308.61    353.91     33.58 o
   9   2 -14     60.00    102.95     28.94 o
   9   2 -13    247.61    260.24     21.38 o
   9   2 -12     74.15     97.80     18.85 o
   9   2 -11   2260.55   2061.85     32.97 o
   9   2 -10     24.08     11.80     11.39 <
   9   2  -9    184.09    188.85     11.29 o
   9   2  -8     61.59     60.30     10.99 o
   9   2  -7  10849.60   9915.79    100.22 o
   9   2  -6      8.91     34.48     10.89 o
   9   2  -5   8558.74   8105.42     77.84 o
   9   2  -4     40.33     24.90      8.67 <
   9   2  -3      0.52      6.45      8.77 <
   9   2  -2    294.03    251.16      9.48 o
   9   2  -1  13439.30  13237.10    115.15 o
   9   2   0     48.87     67.86      9.18 o
   9   2   1   7619.06   7524.14     73.81 o
   9   2   2   1025.80   1030.97     20.57 o
   9   2   3    246.59    229.69     14.12 o
   9   2   4    323.69    296.44     15.33 o
   9   2   5     99.99     81.67     15.33 o
   9   2   6    109.62     75.22     18.45 o
   9   2   7     74.84     79.86     21.68 o
   9   2   8     32.60     -2.42     23.09 <
   9   2   9    473.12    460.89     27.73 o
   9   2  10    272.98    268.91     29.24 o
   9   2  11   1621.74   1606.70     53.04 o
   9   2  12     14.46    -30.55     34.28 <
   9   2  13    436.20    486.90     41.34 o
   9   3 -18     63.66    177.46     44.77 o
   9   3 -17     13.07     51.02     41.14 <
   9   3 -16    256.81    319.83     36.00 o
   9   3 -15     17.08     80.46     32.37 <
   9   3 -14   2489.24   2417.87     58.28 o
   9   3 -13     26.84     79.25     24.00 o
   9   3 -12     18.15     33.27     21.58 <
   9   3 -11    690.23    638.24     21.38 o
   9   3 -10   4453.33   4236.82     48.20 o
   9   3  -9     47.89     54.25     11.49 o
   9   3  -8   1845.17   1835.59     25.31 o
   9   3  -7   1082.93   1090.46     21.68 o
   9   3  -6   1453.07   1398.70     22.18 o
   9   3  -5     34.37     46.58      8.97 o
   9   3  -4   1049.25    980.96     18.05 o
   9   3  -3   8275.24   7881.17     70.88 o
   9   3  -2   1421.40   1277.00     19.66 o
   9   3  -1    579.11    493.86     12.60 o
   9   3   0     59.38     79.15      8.97 o
   9   3   1    640.59    667.79     16.64 o
   9   3   2   5390.44   5261.64     51.83 o
   9   3   3   1300.86   1217.91     24.40 o
   9   3   4   1543.20   1486.01     27.93 o
   9   3   5    203.12    181.90     15.43 o
   9   3   6   1022.32    970.98     31.76 o
   9   3   7     11.74      0.91     23.49 <
   9   3   8   3375.06   3474.66     70.78 o
   9   3   9   1126.24   1020.79     40.63 o
   9   3  10     44.00     64.03     34.08 <
   9   3  11     23.11     35.19     36.90 <
   9   3  12    199.03    156.38     36.40 o
   9   3  13    601.97    591.36     42.75 o
   9   4 -18    556.84    616.27     47.59 o
   9   4 -17     11.71    100.32     38.11 <
   9   4 -16    518.65    624.03     39.12 o
   9   4 -15    339.86    390.11     34.79 o
   9   4 -14     24.69     65.34     29.64 <
   9   4 -13     80.98    111.82     24.40 o
   9   4 -12   2404.70   2304.84     42.65 o
   9   4 -11     80.89     94.78     16.84 o
   9   4 -10     51.38     75.32     14.12 o
   9   4  -9    407.20    336.67     13.21 o
   9   4  -8      5.12      7.26     10.89 <
   9   4  -7   3374.33   3233.58     37.81 o
   9   4  -6     73.57     85.70      9.07 o
   9   4  -5     86.32     67.35      9.07 o
   9   4  -4      1.67     11.49      9.07 <
   9   4  -3     61.92     77.13      9.38 o
   9   4  -2   1102.88   1039.64     18.75 o
   9   4  -1      4.22     -9.78      9.07 <
   9   4   0   6092.79   5846.65     58.88 o
   9   4   1    916.05    902.01     20.27 o
   9   4   2    111.69     91.25     11.49 o
   9   4   3   1181.54   1170.62     22.69 o
   9   4   4   2493.26   2416.16     35.29 o
   9   4   5    132.90    145.80     16.64 o
   9   4   6   9006.53   8847.11    106.78 o
   9   4   7   1588.75   1517.27     38.72 o
   9   4   8    270.60    272.74     25.61 o
   9   4   9    686.69    679.38     34.48 o
   9   4  10   1416.56   1312.49     54.85 o
   9   4  11      9.32     -0.81     37.31 <
   9   4  12    777.12    690.17     50.72 o
   9   4  13    159.60    113.33     46.08 <
   9   5 -18      6.25    123.62     48.70 <
   9   5 -17     36.66    162.74     39.22 o
   9   5 -16     26.51     50.11     36.10 <
   9   5 -15    112.13    172.42     34.08 o
   9   5 -14     40.24    121.10     30.65 o
   9   5 -13    184.13    226.66     25.61 o
   9   5 -12    788.58    789.79     33.68 o
   9   5 -11    400.95    440.92     18.05 o
   9   5 -10     13.77     12.70     14.02 <
   9   5  -9    208.82    248.95     13.31 o
   9   5  -8   1315.23   1165.38     23.29 o
   9   5  -7   2306.25   2313.92     29.04 o
   9   5  -6   1468.67   1380.65     20.06 o
   9   5  -5    750.34    772.15     17.95 o
   9   5  -4    601.60    607.59     15.63 o
   9   5  -3   3397.13   3352.15     35.79 o
   9   5  -2   1140.43   1097.62     19.86 o
   9   5  -1    686.29    713.06     16.23 o
   9   5   0   1081.00   1072.21     20.77 o
   9   5   1   3953.16   3993.22     42.85 o
   9   5   2   3452.06   3326.84     39.22 o
   9   5   3   1352.42   1343.74     24.90 o
   9   5   4   1354.94   1282.24     28.53 o
   9   5   5   1343.14   1270.14     29.24 o
   9   5   6    427.85    375.08     21.98 o
   9   5   7     80.58     70.88     25.31 <
   9   5   8   1844.74   1797.67     49.31 o
   9   5   9    962.37    901.61     40.43 o
   9   5  10     22.21      8.77     41.44 <
   9   5  11    403.55    377.70     48.40 o
   9   5  12     79.65    134.20     49.81 <
   9   5  13    507.59    383.55     50.11 o
   9   6 -17    305.21    436.08     48.10 o
   9   6 -16      4.65     95.08     42.85 <
   9   6 -15    244.93    327.69     35.19 o
   9   6 -14     90.08    110.91     31.16 o
   9   6 -13    265.77    258.63     26.42 o
   9   6 -12    319.48    344.83     25.01 o
   9   6 -11   1355.20   1367.24     33.68 o
   9   6 -10   1635.91   1558.21     33.37 o
   9   6  -9     14.30     16.33     14.12 <
   9   6  -8   2547.64   2338.72     32.37 o
   9   6  -7   5681.30   5451.50     57.07 o
   9   6  -6    652.97    625.84     16.23 o
   9   6  -5   4637.79   4635.60     45.68 o
   9   6  -4  14300.30  14120.70    135.82 o
   9   6  -3   2532.55   2509.42     31.26 o
   9   6  -2   5422.23   5260.33     54.15 o
   9   6  -1   4387.63   4533.16     49.91 o
   9   6   0     72.39     72.19     12.10 o
   9   6   1   1084.50   1135.03     22.99 o
   9   6   2   1900.40   1809.98     27.32 o
   9   6   3      2.12     -9.07     12.70 <
   9   6   4    878.09    814.09     22.59 o
   9   6   5      1.53     -1.51     18.85 <
   9   6   6      0.43    -45.07     24.40 <
   9   6   7     38.01     10.18     30.35 <
   9   6   8    604.46    550.12     37.21 o
   9   6   9    218.74    138.24     35.59 o
   9   6  10    118.06    108.79     43.15 <
   9   6  11    540.24    537.92     46.68 o
   9   6  12    350.64    274.56     52.23 o
   9   6  13    209.65     52.23     63.42 <
   9   7 -17    346.67    477.12     49.10 o
   9   7 -16     98.81    181.19     44.26 o
   9   7 -15    411.79    506.26     43.76 o
   9   7 -14    324.82    414.30     39.52 o
   9   7 -13    635.72    619.59     34.48 o
   9   7 -12     34.95     81.17     21.38 o
   9   7 -11    852.90    842.22     31.86 o
   9   7 -10   1248.96   1268.53     31.26 o
   9   7  -9   1788.94   1773.98     34.58 o
   9   7  -8     29.30     13.91     12.91 <
   9   7  -7    129.33    127.04     12.20 o
   9   7  -6    281.24    310.86     13.01 o
   9   7  -5   1371.27   1450.62     24.90 o
   9   7  -4    958.13    944.36     22.18 o
   9   7  -3   4866.02   4945.55     53.54 o
   9   7  -2    710.15    722.24     20.17 o
   9   7  -1   2522.94   2457.50     33.98 o
   9   7   0    966.92    972.09     23.39 o
   9   7   1    548.07    533.89     18.45 o
   9   7   2   1378.86   1494.28     31.06 o
   9   7   3   1122.36   1066.16     29.54 o
   9   7   4   2760.30   2829.66     43.86 o
   9   7   5   1123.65   1118.39     41.64 o
   9   7   6    657.50    665.57     39.22 o
   9   7   7   1083.68   1023.81     50.31 o
   9   7   8   1385.45   1344.35     55.15 o
   9   7   9    108.08     75.02     36.50 <
   9   7  10     13.89     22.18     43.66 <
   9   7  11    188.73    204.28     48.50 o
   9   7  12    294.17    295.33     53.04 o
   9   8 -16     58.66    163.54     45.17 o
   9   8 -15   1014.11   1119.40     60.70 o
   9   8 -14     19.31     92.86     38.62 <
   9   8 -13    476.17    578.55     39.42 o
   9   8 -12    764.99    712.05     31.66 o
   9   8 -11     24.49     74.21     22.89 o
   9   8 -10    286.56    275.16     22.99 o
   9   8  -9   2254.96   2164.79     45.47 o
   9   8  -8     26.28     51.22     16.13 o
   9   8  -7    591.82    590.15     19.56 o
   9   8  -6     74.03     87.82     13.41 o
   9   8  -5     30.01     26.52     13.21 <
   9   8  -4     67.98     37.81     13.21 <
   9   8  -3   1061.61   1036.01     24.60 o
   9   8  -2    902.38    885.48     25.11 o
   9   8  -1     61.54     67.15     14.52 o
   9   8   0   2308.14   2425.03     36.30 o
   9   8   1   2255.30   2191.51     34.48 o
   9   8   2     12.93     16.84     16.13 <
   9   8   3   6047.78   6019.67     84.19 o
   9   8   4   1778.56   1815.62     38.72 o
   9   8   5     16.06     39.12     25.01 <
   9   8   6   3729.59   3819.49     79.65 o
   9   8   7   1648.89   1541.97     54.95 o
   9   8   8    303.58    285.95     36.80 o
   9   8   9   2433.24   2450.84     81.17 o
   9   8  10    325.36    304.70     47.99 o
   9   8  11      4.01     45.17     48.80 <
   9   8  12    329.31    360.16     54.85 o
   9   9 -16      8.28     91.75     45.27 <
   9   9 -15      6.46     43.66     42.05 <
   9   9 -14    724.02    820.44     47.49 o
   9   9 -13    117.39    189.96     38.11 o
   9   9 -12    548.64    564.04     29.44 o
   9   9 -11      6.63     33.37     23.80 <
   9   9 -10      0.30     29.64     21.98 <
   9   9  -9    336.99    304.60     22.69 o
   9   9  -8    697.27    724.25     30.45 o
   9   9  -7    203.87    216.08     15.63 o
   9   9  -6   2567.87   2562.66     38.01 o
   9   9  -5   1681.14   1653.79     30.95 o
   9   9  -4   1166.60   1105.99     25.61 o
   9   9  -3    682.36    688.46     20.37 o
   9   9  -2    219.50    262.56     16.33 o
   9   9  -1    116.33     86.51     16.84 o
   9   9   0   2870.38   2978.28     48.10 o
   9   9   1   3067.64   3076.38     49.61 o
   9   9   2   3043.12   2891.46     52.03 o
   9   9   3    695.64    654.98     28.23 o
   9   9   4     12.18      6.05     22.28 <
   9   9   5   1135.81   1117.18     39.12 o
   9   9   6     22.98    -35.39     31.86 <
   9   9   7     14.72      1.31     33.98 <
   9   9   8    309.29    274.25     38.21 o
   9   9   9    280.35    301.28     41.14 o
   9   9  10    459.92    501.82     50.72 o
   9   9  11    203.79    122.00     51.62 <
   9  10 -15     39.74    156.38     43.66 o
   9  10 -14      5.12     71.59     41.04 <
   9  10 -13     52.24     99.92     31.66 o
   9  10 -12     14.36     49.71     26.52 <
   9  10 -11     39.51     29.14     24.60 <
   9  10 -10    533.74    589.85     28.53 o
   9  10  -9      0.88     28.94     21.78 <
   9  10  -8   1752.86   1725.78     39.73 o
   9  10  -7    709.75    727.38     26.32 o
   9  10  -6     26.10     31.76     15.33 <
   9  10  -5   2340.56   2328.84     38.82 o
   9  10  -4   4955.85   4878.70     60.40 o
   9  10  -3    124.78    140.35     16.23 o
   9  10  -2   3000.54   3002.58     45.68 o
   9  10  -1   2690.33   2639.09     46.38 o
   9  10   0    475.67    448.49     21.48 o
   9  10   1    547.40    606.48     27.02 o
   9  10   2   1749.68   1821.27     42.25 o
   9  10   3      9.95      7.97     22.48 <
   9  10   4     76.66     73.91     24.00 o
   9  10   5     58.45     20.27     24.80 <
   9  10   6      1.02     -2.22     33.68 <
   9  10   7     89.68     78.34     36.10 <
   9  10   8     12.89     37.61     38.21 <
   9  10   9    267.17    242.39     41.74 o
   9  10  10     77.00    125.93     49.00 <
   9  11 -14    295.39    356.63     44.26 o
   9  11 -13     88.18     95.89     32.67 <
   9  11 -12     91.98    115.95     27.63 o
   9  11 -11    510.38    533.28     29.54 o
   9  11 -10    924.07    891.43     39.02 o
   9  11  -9    193.41    213.66     24.60 o
   9  11  -8     76.42     94.68     23.80 o
   9  11  -7     90.99     91.85     18.05 o
   9  11  -6   1605.11   1652.48     36.70 o
   9  11  -5    299.60    306.02     17.95 o
   9  11  -4     22.03      3.93     17.24 <
   9  11  -3     53.28     45.57     17.44 <
   9  11  -2    108.98    129.57     18.75 o
   9  11  -1    242.38    273.35     21.68 o
   9  11   0    495.14    570.19     23.49 o
   9  11   1    851.20    862.89     33.58 o
   9  11   2    185.45    178.26     24.00 o
   9  11   3    381.07    418.84     26.32 o
   9  11   4    185.87    170.80     25.81 o
   9  11   5    895.26    953.44     37.41 o
   9  11   6     20.39     27.32     35.69 <
   9  11   7    504.13    545.28     41.64 o
   9  11   8    140.77     61.40     39.83 <
   9  11   9     58.24     49.91     41.94 <
   9  11  10      5.31    -28.13     44.36 <
   9  12 -14      7.15    185.93     57.07 o
   9  12 -13    238.41    329.21     41.84 o
   9  12 -12     77.65     59.49     33.07 <
   9  12 -11      1.61     31.16     31.26 <
   9  12 -10     42.74     57.17     30.05 <
   9  12  -9    472.94    476.21     31.86 o
   9  12  -8    310.37    264.37     24.60 o
   9  12  -7     62.40     76.23     21.58 o
   9  12  -6    953.59    897.48     32.16 o
   9  12  -5     45.46     49.41     18.85 <
   9  12  -4      0.78      0.81     18.75 <
   9  12  -3    622.50    605.07     24.60 o
   9  12  -2     13.45     -3.83     22.59 <
   9  12  -1    386.65    397.67     25.71 o
   9  12   0    175.51    190.46     22.38 o
   9  12   1    760.74    814.19     34.08 o
   9  12   2      6.55     18.35     24.70 <
   9  12   3   4811.70   4877.08     78.04 o
   9  12   4     72.13     96.09     26.92 o
   9  12   5    513.77    547.60     31.26 o
   9  12   6    737.39    688.76     43.96 o
   9  12   7   1975.63   1997.21     78.75 o
   9  12   8      6.43     -3.63     41.24 <
   9  12   9   1630.88   1504.36     92.26 o
   9  13 -13    729.35    875.80     64.33 o
   9  13 -12    135.86    152.15     37.61 o
   9  13 -11    479.25    502.83     36.60 o
   9  13 -10     55.28     86.91     31.46 <
   9  13  -9     57.60     79.45     30.05 <
   9  13  -8     23.29     27.22     23.90 <
   9  13  -7    125.68    131.78     22.89 o
   9  13  -6    950.77    902.62     33.88 o
   9  13  -5     13.87     36.70     19.96 <
   9  13  -4    433.55    434.57     22.79 o
   9  13  -3      2.63    -10.89     20.27 <
   9  13  -2    465.79    446.77     26.92 o
   9  13  -1    737.85    710.34     31.86 o
   9  13   0   1335.89   1315.71     42.85 o
   9  13   1    206.15    150.54     29.74 o
   9  13   2    333.40    324.77     28.33 o
   9  13   3    112.20    110.41     27.53 o
   9  13   4     62.53     44.36     27.83 <
   9  13   5    731.41    795.34     36.80 o
   9  13   6    171.23    143.48     39.83 o
   9  13   7     20.47     13.11     40.73 <
   9  13   8     21.21     17.44     40.73 <
   9  14 -11    222.78    253.58     36.20 o
   9  14 -10    473.02    524.61     36.70 o
   9  14  -9     28.61     67.15     31.96 <
   9  14  -8   1111.70   1116.78     40.84 o
   9  14  -7     65.63     68.97     24.00 <
   9  14  -6      2.30      4.03     21.27 <
   9  14  -5     11.60     25.11     21.17 <
   9  14  -4   2038.58   2027.46     43.36 o
   9  14  -3    188.74    183.41     22.69 o
   9  14  -2   3122.07   3264.83     69.47 o
   9  14  -1     22.77     -4.44     26.11 <
   9  14   0      3.47    -51.12     30.35 <
   9  14   1      1.87      0.50     31.06 <
   9  14   2   1504.21   1509.41     60.80 o
   9  14   3     15.89    -10.89     32.37 <
   9  14   4     43.59     34.18     33.27 <
   9  14   5    137.88    112.42     35.09 o
   9  14   6     44.33    -19.76     48.70 <
   9  14   7     14.60    -73.20     49.41 <
   9  15 -10     30.72     59.39     36.60 <
   9  15  -9      2.96     17.95     32.97 <
   9  15  -8    187.27    200.15     32.77 o
   9  15  -7     68.03     64.93     26.11 <
   9  15  -6    999.42    894.45     36.60 o
   9  15  -5     21.76     42.65     22.48 <
   9  15  -4    156.88    138.64     23.19 o
   9  15  -3     12.94     -0.10     25.61 <
   9  15  -2    422.86    391.42     32.77 o
   9  15  -1   1628.55   1683.33     64.63 o
   9  15   0     81.96     12.91     37.91 <
   9  15   1    208.21    182.10     39.63 o
   9  15   2    148.14    159.41     40.33 o
   9  15   3    110.65     61.10     40.53 <
   9  15   4      2.12    -14.62     40.84 <
   9  15   5   1036.44   1034.91     80.46 o
   9  16  -8     30.71      7.46     34.28 <
   9  16  -7    164.73    142.77     26.92 o
   9  16  -6     19.55    -25.81     31.06 <
   9  16  -5     54.67     47.89     27.53 <
   9  16  -4    208.80    173.53     27.83 o
   9  16  -3     17.29     23.59     27.32 <
   9  16  -2      9.43     -7.86     32.06 <
   9  16  -1     81.60     51.22     39.63 <
   9  16   0     16.20    -51.93     39.73 <
   9  16   1    429.84    362.78     43.66 o
   9  16   2    253.51    187.24     50.11 o
   9  16   3   1939.55   1853.94     92.36 o
   9  17  -4    228.55    198.53     30.45 o
   9  17  -3    373.88    278.89     37.00 o
   9  17  -2     73.94      8.57     36.00 <
   9  17  -1     72.81     -9.07     49.00 <
  10   0 -18     19.86    222.23     87.92 <
  10   0 -16    160.83    201.25     44.67 o
  10   0 -14    139.77    138.64     33.07 o
  10   0 -12    124.09    105.87     27.53 o
  10   0 -10   2971.59   2805.15     50.21 o
  10   0  -8   2290.79   2181.33     47.19 o
  10   0  -6   2331.84   2249.08     43.15 o
  10   0  -4  25088.80  24528.70    307.83 o
  10   0  -2   2834.62   2610.96     43.46 o
  10   0   0   9588.25  10227.60    143.18 o
  10   0   2   5988.60   5689.16     95.08 o
  10   0   4    358.03    353.51     21.78 o
  10   0   6    263.19    195.71     32.06 o
  10   0   8   1077.43   1214.48     57.07 o
  10   0  10     33.91     88.12     40.53 <
  10   0  12   2284.33   2195.85     81.87 o
  10   1 -18     58.86    168.99     61.40 <
  10   1 -17    163.64    281.61     42.95 o
  10   1 -16      1.94     22.59     38.42 <
  10   1 -15    123.92    131.88     35.69 o
  10   1 -14    847.00    828.11     31.36 o
  10   1 -13    633.40    645.81     26.11 o
  10   1 -12    258.36    291.80     18.75 o
  10   1 -11    698.87    706.20     21.48 o
  10   1 -10      3.07     -0.71     13.41 <
  10   1  -9     38.78     47.19     13.91 o
  10   1  -8   4637.60   4423.35     54.65 o
  10   1  -7    218.19    241.18     13.21 o
  10   1  -6   4406.94   4353.98     50.41 o
  10   1  -5      0.06     -4.64     12.20 <
  10   1  -4      8.53     11.49     11.60 <
  10   1  -3     74.04     81.37     11.19 o
  10   1  -2   2430.30   2176.69     28.74 o
  10   1  -1   4776.61   4614.52     48.20 o
  10   1   0   3852.43   3829.07     42.15 o
  10   1   1   1449.94   1399.20     25.71 o
  10   1   2     39.14     20.87     13.91 <
  10   1   3   2287.70   2103.08     32.47 o
  10   1   4     33.77      2.22     13.91 <
  10   1   5   2465.14   2418.17     50.11 o
  10   1   6     79.12     71.29     21.98 o
  10   1   7     64.73     40.63     23.39 <
  10   1   8     84.32     55.96     25.41 <
  10   1   9   1280.54   1097.22     41.04 o
  10   1  10    260.84    174.23     28.53 o
  10   1  11     21.16    -71.79     29.85 <
  10   1  12    394.03    348.06     34.69 o
  10   1  13      4.99    -27.12     39.83 <
  10   2 -18     37.74    160.32     45.47 o
  10   2 -17    158.70    194.70     42.05 o
  10   2 -16      1.57    113.43     39.12 <
  10   2 -15   1304.05   1417.45     52.33 o
  10   2 -14      1.17     32.57     29.64 <
  10   2 -13    260.14    338.68     22.99 o
  10   2 -12      2.72      3.63     18.65 <
  10   2 -11   1181.12   1155.29     26.72 o
  10   2 -10      5.22     14.12     13.21 <
  10   2  -9   1985.19   1881.66     29.54 o
  10   2  -8    322.76    287.87     13.31 o
  10   2  -7    247.17    236.14     12.91 o
  10   2  -6    135.25    149.43     12.40 o
  10   2  -5    780.22    801.69     19.26 o
  10   2  -4    352.44    323.56     12.50 o
  10   2  -3    680.92    614.55     16.44 o
  10   2  -2    615.07    622.52     15.83 o
  10   2  -1    195.70    200.95     12.30 o
  10   2   0    458.21    428.92     14.32 o
  10   2   1  10515.50  10171.20     97.40 o
  10   2   2    211.74    196.92     14.92 o
  10   2   3   6261.84   6136.13     68.66 o
  10   2   4    899.30    837.89     24.40 o
  10   2   5   1043.03    936.09     32.87 o
  10   2   6    577.57    556.07     26.22 o
  10   2   7  11217.70  11095.60    155.07 o
  10   2   8     34.54     14.72     27.93 <
  10   2   9    597.65    599.73     30.25 o
  10   2  10    149.44    102.64     30.55 o
  10   2  11    527.31    365.40     33.98 o
  10   2  12     29.85      1.81     37.21 <
  10   2  13    360.08    276.77     42.15 o
  10   3 -18     39.14    165.06     44.47 o
  10   3 -17    378.64    479.04     44.26 o
  10   3 -16     39.40    102.64     36.00 <
  10   3 -15    132.78    192.99     33.58 o
  10   3 -14      9.97     78.34     30.35 <
  10   3 -13   1572.31   1481.98     42.65 o
  10   3 -12    463.70    488.72     24.10 o
  10   3 -11   1617.94   1620.92     31.36 o
  10   3 -10    670.89    659.22     19.96 o
  10   3  -9    361.27    303.70     13.71 o
  10   3  -8    981.60    964.93     21.58 o
  10   3  -7      6.03     10.79     12.00 <
  10   3  -6   5715.74   5415.61     57.27 o
  10   3  -5    445.17    420.76     13.61 o
  10   3  -4    293.29    272.74     11.80 o
  10   3  -3   2046.35   1967.27     26.52 o
  10   3  -2   4518.29   4360.03     44.67 o
  10   3  -1   2214.82   2135.15     27.93 o
  10   3   0   1521.50   1401.92     22.38 o
  10   3   1     72.88     81.97     12.91 o
  10   3   2   1323.39   1301.70     26.01 o
  10   3   3   3331.20   3190.02     42.25 o
  10   3   4    407.42    410.88     17.85 o
  10   3   5    734.75    723.34     25.01 o
  10   3   6    644.88    669.80     27.63 o
  10   3   7    415.92    417.63     26.82 o
  10   3   8    496.88    463.31     28.84 o
  10   3   9    265.26    247.43     30.45 o
  10   3  10    409.20    488.11     40.73 o
  10   3  11    996.99    840.41     46.48 o
  10   3  12    725.35    684.63     45.57 o
  10   3  13      1.83    -46.58     49.51 <
  10   4 -18     14.05    167.78     45.57 o
  10   4 -17      5.90     96.39     39.22 <
  10   4 -16     79.07    182.40     37.31 o
  10   4 -15     46.53    123.21     33.88 o
  10   4 -14      0.89     35.90     30.55 <
  10   4 -13    471.74    502.53     28.53 o
  10   4 -12    676.34    622.82     22.79 o
  10   4 -11     57.47     60.90     17.54 o
  10   4 -10   4047.96   3792.87     47.99 o
  10   4  -9    963.96    942.34     24.00 o
  10   4  -8   4117.37   3997.15     45.57 o
  10   4  -7   2327.62   2191.81     30.75 o
  10   4  -6  10346.90   9957.94    100.63 o
  10   4  -5    111.95    119.99     12.70 o
  10   4  -4   9314.60   8985.95     80.66 o
  10   4  -3   1443.33   1420.07     21.98 o
  10   4  -2   1357.24   1275.68     21.68 o
  10   4  -1   1356.63   1256.02     22.69 o
  10   4   0   2749.74   2709.97     31.26 o
  10   4   1     16.23     24.90     11.70 <
  10   4   2   1918.70   1870.47     28.13 o
  10   4   3     17.06      7.76     14.92 <
  10   4   4     71.83     56.77     16.03 o
  10   4   5    186.35    167.68     19.16 o
  10   4   6    361.36    326.38     26.82 o
  10   4   7    120.07     49.71     25.01 <
  10   4   8    174.38    165.16     27.83 o
  10   4   9      1.68     -9.78     31.96 <
  10   4  10    107.67     35.29     38.01 <
  10   4  11    138.87     88.63     44.67 <
  10   4  12    934.30    804.61     58.08 o
  10   5 -17    336.86    437.70     41.34 o
  10   5 -16     29.56     74.51     37.31 <
  10   5 -15     26.44    100.22     34.38 <
  10   5 -14    791.54    899.29     44.16 o
  10   5 -13   1640.51   1600.15     44.06 o
  10   5 -12     55.81     84.80     22.28 o
  10   5 -11    513.18    539.74     24.30 o
  10   5 -10     98.91     90.95     15.53 o
  10   5  -9    604.70    638.75     19.66 o
  10   5  -8   1634.64   1640.99     28.94 o
  10   5  -7     47.82     56.67     12.40 o
  10   5  -6    955.06   1007.48     25.01 o
  10   5  -5   1256.94   1307.04     22.48 o
  10   5  -4    380.73    355.32     13.01 o
  10   5  -3     18.14     19.26     11.19 <
  10   5  -2    655.65    684.63     17.14 o
  10   5  -1   2894.77   2885.11     34.99 o
  10   5   0   4401.58   4311.43     46.58 o
  10   5   1   1483.85   1417.25     25.71 o
  10   5   2    154.63    156.18     15.02 o
  10   5   3    520.49    505.96     19.56 o
  10   5   4    225.10    229.69     18.45 o
  10   5   5   3569.76   3637.50     57.77 o
  10   5   6    686.60    677.87     27.73 o
  10   5   7     39.56     13.91     25.61 <
  10   5   8    294.17    229.59     36.80 o
  10   5   9    594.07    570.69     42.35 o
  10   5  10    718.38    525.22     46.38 o
  10   5  11     90.73    140.25     50.21 <
  10   5  12     85.19    148.22     54.45 <
  10   6 -17    727.74    737.56     52.63 o
  10   6 -16     77.58    187.95     44.57 o
  10   6 -15    368.20    497.79     37.51 o
  10   6 -14    269.76    325.17     33.37 o
  10   6 -13    197.72    231.70     27.12 o
  10   6 -12   1042.29   1132.61     39.02 o
  10   6 -11   1662.49   1587.85     36.40 o
  10   6 -10     64.79     98.91     17.85 o
  10   6  -9   1052.15   1049.53     26.92 o
  10   6  -8    143.21    136.42     14.92 o
  10   6  -7    738.03    718.00     20.27 o
  10   6  -6     92.39     90.24     12.81 o
  10   6  -5    187.82    186.63     13.61 o
  10   6  -4    231.37    252.78     13.91 o
  10   6  -3    164.97    161.33     12.70 o
  10   6  -2   1237.28   1261.17     24.20 o
  10   6  -1     16.97     15.83     12.10 <
  10   6   0   1818.67   1800.80     29.14 o
  10   6   1   4555.06   4504.62     53.14 o
  10   6   2    198.46    179.58     16.94 o
  10   6   3   2070.10   2060.84     38.11 o
  10   6   4   3544.66   3365.36     53.04 o
  10   6   5    816.17    795.74     32.16 o
  10   6   6   1205.15   1169.71     47.59 o
  10   6   7   3934.58   3890.37     97.40 o
  10   6   8     15.80     -9.28     36.10 <
  10   6   9    378.66    344.33     41.44 o
  10   6  10   1811.45   1623.54     88.43 o
  10   6  11    500.42    483.07     54.15 o
  10   6  12    295.09    322.95     57.07 o
  10   7 -17     57.23    184.72     48.60 o
  10   7 -16     72.42    155.28     45.37 o
  10   7 -15     76.79    134.10     42.05 o
  10   7 -14      8.17     72.80     38.31 <
  10   7 -13    498.52    559.30     34.58 o
  10   7 -12    378.92    382.85     27.22 o
  10   7 -11   1033.45   1048.52     34.99 o
  10   7 -10    253.51    264.88     19.46 o
  10   7  -9    512.60    482.46     19.06 o
  10   7  -8    265.55    298.25     16.54 o
  10   7  -7    495.42    489.73     17.85 o
  10   7  -6   3327.80   3218.55     41.34 o
  10   7  -5   2473.12   2465.66     33.78 o
  10   7  -4    115.70    104.26     13.51 o
  10   7  -3   1190.17   1217.41     25.11 o
  10   7  -2   1615.12   1747.36     28.64 o
  10   7  -1    694.15    694.21     18.85 o
  10   7   0    738.46    720.92     20.77 o
  10   7   1    339.29    380.63     19.16 o
  10   7   2    732.45    763.78     24.60 o
  10   7   3   1742.15   1703.00     38.62 o
  10   7   4    407.33    370.65     27.93 o
  10   7   5   1588.37   1545.91     52.83 o
  10   7   6    824.57    737.56     40.13 o
  10   7   7     60.59     17.54     34.89 <
  10   7   8    256.54    193.09     38.52 o
  10   7   9    437.75    311.86     42.05 o
  10   7  10    976.58    809.65     55.56 o
  10   7  11    360.48    339.89     53.94 o
  10   8 -16      2.47     91.55     45.47 <
  10   8 -15    354.98    436.69     44.77 o
  10   8 -14    187.10    229.08     40.63 o
  10   8 -13    355.60    412.99     34.48 o
  10   8 -12    173.87    168.49     26.11 o
  10   8 -11    114.64    150.64     25.31 o
  10   8 -10    410.43    478.43     26.11 o
  10   8  -9    383.33    450.50     24.70 o
  10   8  -8    515.96    531.27     22.38 o
  10   8  -7   1896.64   1844.26     33.48 o
  10   8  -6    558.17    559.30     18.65 o
  10   8  -5   2522.16   2448.52     36.20 o
  10   8  -4   2828.73   2894.99     39.93 o
  10   8  -3   1473.83   1473.61     29.14 o
  10   8  -2    470.76    436.08     17.04 o
  10   8  -1   3041.95   3076.08     43.66 o
  10   8   0   1155.06   1133.11     28.74 o
  10   8   1    409.73    375.08     19.36 o
  10   8   2    129.86    173.02     20.57 o
  10   8   3    802.23    881.95     30.85 o
  10   8   4    326.94    336.77     28.74 o
  10   8   5     36.82     26.01     27.83 <
  10   8   6    263.94    216.18     35.90 o
  10   8   7     52.63     28.53     36.10 <
  10   8   8    333.84    292.61     40.33 o
  10   8   9    109.33    104.76     41.64 <
  10   8  10     14.85    -31.36     48.60 <
  10   8  11    419.93    509.89     57.17 o
  10   9 -16    129.25    165.36     46.78 o
  10   9 -15      2.18    103.55     44.06 <
  10   9 -14    656.82    755.61     47.79 o
  10   9 -13   1571.24   1570.00     53.24 o
  10   9 -12     83.66    114.34     27.32 o
  10   9 -11     27.25     51.83     25.41 <
  10   9 -10    956.37    841.11     38.31 o
  10   9  -9    705.24    794.53     35.69 o
  10   9  -8   1182.56   1234.14     36.40 o
  10   9  -7    365.29    344.03     19.66 o
  10   9  -6    497.00    537.32     19.96 o
  10   9  -5    727.24    747.54     22.18 o
  10   9  -4     15.53     13.11     15.53 <
  10   9  -3   1579.79   1582.00     30.65 o
  10   9  -2     75.33     52.73     15.93 o
  10   9  -1    959.47    957.77     28.74 o
  10   9   0   1096.52   1136.64     34.48 o
  10   9   1    539.97    540.64     25.81 o
  10   9   2   3231.00   3361.73     58.98 o
  10   9   3      8.86      4.34     23.09 <
  10   9   4     64.92     43.26     27.93 <
  10   9   5    991.31    983.58     40.94 o
  10   9   6   1304.23   1276.89     55.96 o
  10   9   7    140.62    130.67     37.91 o
  10   9   8   1177.87   1224.16     55.56 o
  10   9   9    672.18    527.43     44.26 o
  10   9  10    105.19    122.41     50.82 <
  10  10 -15    521.34    563.93     48.50 o
  10  10 -14    358.96    402.51     44.47 o
  10  10 -13     69.09    146.81     40.03 o
  10  10 -12    239.87    286.25     29.64 o
  10  10 -11    164.67    156.59     27.02 o
  10  10 -10    224.58    278.29     26.92 o
  10  10  -9    681.39    688.26     33.48 o
  10  10  -8     14.51     21.58     21.17 <
  10  10  -7     79.42     64.23     18.65 o
  10  10  -6    643.86    600.74     21.68 o
  10  10  -5      5.12     22.38     18.05 <
  10  10  -4      3.61    -10.28     16.33 <
  10  10  -3    171.80    180.08     17.14 o
  10  10  -2    727.25    690.07     23.90 o
  10  10  -1      4.30    -23.29     19.16 <
  10  10   0   1344.15   1348.28     37.00 o
  10  10   1    831.71    881.75     34.99 o
  10  10   2    180.26    163.95     24.60 o
  10  10   3    315.75    315.09     26.72 o
  10  10   4   2539.32   2540.18     58.58 o
  10  10   5      5.44    -20.06     30.05 <
  10  10   6   1692.63   1767.12     72.90 o
  10  10   7    662.16    682.21     45.47 o
  10  10   8    275.33    289.08     42.95 o
  10  10   9     57.13     71.89     43.66 <
  10  10  10    966.99    803.81     56.67 o
  10  11 -14    309.01    490.23     46.58 o
  10  11 -13     39.18    105.16     41.54 <
  10  11 -12    235.25    305.01     30.95 o
  10  11 -11    220.85    221.22     29.04 o
  10  11 -10    424.11    473.49     29.34 o
  10  11  -9    324.26    371.86     27.22 o
  10  11  -8     14.14     26.62     22.38 <
  10  11  -7    300.86    304.60     21.48 o
  10  11  -6    403.67    396.26     22.08 o
  10  11  -5    877.51    901.31     29.95 o
  10  11  -4    176.06    173.12     20.06 o
  10  11  -3   2720.88   2693.84     44.87 o
  10  11  -2     11.82     11.60     20.27 <
  10  11  -1    435.01    414.10     22.89 o
  10  11   0    367.05    363.59     24.80 o
  10  11   1    528.90    562.83     28.84 o
  10  11   2    562.41    518.46     28.64 o
  10  11   3    833.62    753.90     32.97 o
  10  11   4      4.19    -22.18     30.15 <
  10  11   5    101.00     83.89     32.27 <
  10  11   6   1486.21   1409.48     59.89 o
  10  11   7    153.81    167.27     41.64 o
  10  11   8     60.38     59.19     42.95 <
  10  11   9     24.65     22.18     45.07 <
  10  12 -13    302.04    376.39     43.15 o
  10  12 -12     43.49     50.92     34.28 <
  10  12 -11    137.10    160.62     33.48 o
  10  12 -10    358.26    385.17     34.69 o
  10  12  -9    760.88    790.50     42.45 o
  10  12  -8    112.25    144.29     30.15 o
  10  12  -7   3577.43   3500.47     63.12 o
  10  12  -6    166.33    184.82     24.20 o
  10  12  -5    363.44    334.45     22.69 o
  10  12  -4    215.97    197.42     21.78 o
  10  12  -3   1768.31   1726.79     40.94 o
  10  12  -2     27.23      8.97     25.11 <
  10  12  -1   2687.82   2782.77     55.66 o
  10  12   0     18.75     14.72     28.74 <
  10  12   1    266.13    223.54     25.81 o
  10  12   2     23.64     17.65     26.92 <
  10  12   3     81.44    131.99     28.43 o
  10  12   4      0.61    -19.96     31.76 <
  10  12   5    174.09    152.86     39.22 o
  10  12   6    310.95    322.65     42.85 o
  10  12   7     11.51      0.00     41.94 <
  10  12   8     21.12     24.90     43.86 <
  10  13 -12    178.73    198.53     36.40 o
  10  13 -11     35.01     57.47     34.08 <
  10  13 -10    827.38    877.61     44.47 o
  10  13  -9    444.70    534.59     36.00 o
  10  13  -8    120.03    170.10     31.86 o
  10  13  -7    208.25    178.16     25.41 o
  10  13  -6     20.80     22.59     24.30 <
  10  13  -5    946.99    932.56     33.78 o
  10  13  -4      1.52      3.23     21.88 <
  10  13  -3    733.46    774.57     30.05 o
  10  13  -2     29.71      1.21     26.32 <
  10  13  -1    168.72    144.99     31.26 o
  10  13   0    989.03    984.29     45.07 o
  10  13   1    647.39    592.77     35.49 o
  10  13   2    510.02    532.78     32.06 o
  10  13   3      2.31      5.24     29.24 <
  10  13   4     29.10      4.44     33.58 <
  10  13   5     63.15     56.26     40.33 <
  10  13   6    201.82    186.43     42.75 o
  10  13   7     91.68     23.19     41.24 <
  10  14 -11      4.25     36.20     39.12 <
  10  14 -10     10.35     49.10     34.48 <
  10  14  -9     84.64    106.58     33.68 o
  10  14  -8     97.39    123.51     32.97 o
  10  14  -7    270.60    227.67     31.16 o
  10  14  -6    161.72    130.47     26.32 o
  10  14  -5     35.17     58.68     25.71 <
  10  14  -4    207.51    185.42     24.30 o
  10  14  -3      0.20      0.71     23.29 <
  10  14  -2   1035.28   1003.35     38.42 o
  10  14  -1      8.21    -18.75     32.27 <
  10  14   0     33.13     -0.81     32.77 <
  10  14   1      2.51    -17.34     33.37 <
  10  14   2    243.92    227.67     35.29 o
  10  14   3     20.97      4.44     34.69 <
  10  14   4   2250.38   2454.77     98.51 o
  10  14   5     13.55      3.73     41.84 <
  10  14   6    519.74    491.04     47.09 o
  10  15  -9    387.35    437.39     40.53 o
  10  15  -8     37.53     50.62     35.49 <
  10  15  -7      7.90     25.51     33.37 <
  10  15  -6      2.83     20.27     27.02 <
  10  15  -5    738.91    734.23     34.08 o
  10  15  -4      2.84      1.21     24.30 <
  10  15  -3    772.43    747.34     31.96 o
  10  15  -2    189.11    111.01     28.84 o
  10  15  -1    190.65    151.34     40.43 o
  10  15   0     10.74    -37.41     40.73 <
  10  15   1   1074.51   1066.06     53.34 o
  10  15   2   1734.22   1812.09     70.08 o
  10  15   3    123.24     44.77     52.03 <
  10  15   4     32.95    -12.81     59.59 <
  10  16  -7    716.52    687.05     44.06 o
  10  16  -6      2.12    -14.52     34.58 <
  10  16  -5    295.52    247.84     36.00 o
  10  16  -4     14.87     27.83     34.18 <
  10  16  -3    582.30    450.40     40.33 o
  10  16  -2     66.84     36.00     37.61 <
  10  16  -1   1101.86   1028.55     61.51 o
  10  16   0     60.40    -64.63     48.40 <
  10  16   1     87.07    -78.04     57.07 <
  11   0 -18     11.49    117.87     88.63 <
  11   0 -16     37.06    101.64     77.13 <
  11   0 -14    476.73    441.43     37.61 o
  11   0 -12   1526.90   1577.67     48.80 o
  11   0 -10    182.36    163.14     23.80 o
  11   0  -8   4624.15   4514.10     79.05 o
  11   0  -6     17.78     58.48     20.97 <
  11   0  -4    320.20    284.34     23.39 o
  11   0  -2   1408.13   1267.82     41.44 o
  11   0   0   1162.47   1186.85     41.04 o
  11   0   2   2942.82   2795.07     53.04 o
  11   0   4  11225.20  11424.90    181.09 o
  11   0   6    112.49    104.16     33.78 o
  11   0   8   2531.51   2549.65     90.75 o
  11   0  10    484.69    347.96     46.08 o
  11   0  12      2.11   -163.54     47.89 <
  11   1 -18     20.23    142.27     62.11 <
  11   1 -17      4.78    138.84     58.28 <
  11   1 -16   1203.07   1279.52     59.29 o
  11   1 -15    531.36    617.17     41.24 o
  11   1 -14     80.10    100.22     24.80 o
  11   1 -13      1.86      8.07     22.38 <
  11   1 -12   1274.23   1219.62     32.06 o
  11   1 -11    278.39    345.14     18.15 o
  11   1 -10   1481.24   1392.65     28.03 o
  11   1  -9    869.07    876.10     26.82 o
  11   1  -8    242.05    271.93     16.33 o
  11   1  -7    591.75    628.36     19.16 o
  11   1  -6     53.62     66.55     15.02 o
  11   1  -5   6483.42   6090.96     68.06 o
  11   1  -4      0.93    -10.59     13.11 <
  11   1  -3     76.66     46.38     13.31 o
  11   1  -2    630.67    601.54     19.46 o
  11   1  -1    540.12    527.13     18.75 o
  11   1   0   6763.33   6895.17     75.92 o
  11   1   1   2632.00   2532.11     36.90 o
  11   1   2   1183.86   1120.61     27.32 o
  11   1   3    139.19    100.43     17.04 o
  11   1   4   1481.69   1430.25     34.69 o
  11   1   5     46.70     16.84     22.48 <
  11   1   6   2040.96   2096.23     50.11 o
  11   1   7    244.76    252.48     29.14 o
  11   1   8    565.06    607.69     33.78 o
  11   1   9     39.70     87.72     32.06 <
  11   1  10     69.27     20.57     31.36 <
  11   1  11    407.95    321.85     38.11 o
  11   1  12    172.98    111.52     40.33 <
  11   2 -18      5.24    165.76     62.41 <
  11   2 -17    119.29    193.99     43.36 o
  11   2 -16     15.26     80.26     39.93 <
  11   2 -15     47.15    111.72     34.38 o
  11   2 -14      6.02     54.55     28.53 <
  11   2 -13     75.78     87.02     26.22 o
  11   2 -12    112.07     93.87     20.27 o
  11   2 -11      5.62     29.74     17.65 <
  11   2 -10    822.45    712.66     22.08 o
  11   2  -9   5314.50   4711.62     56.06 o
  11   2  -8    478.46    409.57     16.64 o
  11   2  -7   6942.80   6681.51     70.18 o
  11   2  -6    743.83    669.00     18.65 o
  11   2  -5    868.22    810.26     20.47 o
  11   2  -4   1302.85   1184.33     24.30 o
  11   2  -3   6965.47   6620.51     66.65 o
  11   2  -2     47.98     24.70     12.91 <
  11   2  -1   7975.41   8054.70     79.35 o
  11   2   0    243.41    230.39     15.93 o
  11   2   1    383.89    387.48     16.23 o
  11   2   2    565.99    569.18     19.26 o
  11   2   3    315.45    298.65     20.06 o
  11   2   4    423.18    397.67     20.47 o
  11   2   5    218.20    203.57     23.90 o
  11   2   6    556.63    538.83     28.03 o
  11   2   7    232.93    220.41     27.53 o
  11   2   8      7.47      7.66     28.13 <
  11   2   9   1059.22   1082.60     40.13 o
  11   2  10    171.48    105.37     36.00 <
  11   2  11   1225.90   1285.77     54.65 o
  11   2  12      8.65    -15.63     39.93 <
  11   3 -18      3.53    110.00     46.08 <
  11   3 -17     49.27    156.69     42.65 o
  11   3 -16    450.16    558.59     40.13 o
  11   3 -15     83.46    114.94     34.58 o
  11   3 -14     24.36     72.50     28.64 <
  11   3 -13   1148.42   1133.31     41.24 o
  11   3 -12    663.93    681.70     28.74 o
  11   3 -11    748.98    796.95     29.04 o
  11   3 -10    786.38    763.17     22.08 o
  11   3  -9   1020.35    937.71     25.11 o
  11   3  -8    148.75    153.56     14.92 o
  11   3  -7    578.36    612.94     17.04 o
  11   3  -6    806.20    787.37     21.17 o
  11   3  -5  11089.20  10692.10    102.44 o
  11   3  -4      9.37      2.02     12.81 <
  11   3  -3   3063.47   2944.80     36.20 o
  11   3  -2    122.04    106.17     13.41 o
  11   3  -1    562.96    555.57     17.04 o
  11   3   0    746.67    757.73     20.37 o
  11   3   1   1812.04   1681.82     29.74 o
  11   3   2   1940.47   1961.22     35.29 o
  11   3   3   1572.10   1464.23     30.35 o
  11   3   4     46.86     25.91     18.85 <
  11   3   5    574.78    593.48     25.71 o
  11   3   6   3111.20   3264.43     63.02 o
  11   3   7    545.69    507.27     29.85 o
  11   3   8    301.65    374.28     32.97 o
  11   3   9    135.79    148.92     33.98 o
  11   3  10    222.34    144.69     36.90 o
  11   3  11   1063.89    966.04     49.81 o
  11   3  12    138.86     86.91     49.00 <
  11   4 -17    116.51    181.09     40.43 o
  11   4 -16    148.49    182.60     37.91 o
  11   4 -15     60.59    152.96     35.19 o
  11   4 -14   2413.50   2376.63     60.90 o
  11   4 -13    206.20    249.95     28.03 o
  11   4 -12    522.00    583.19     26.82 o
  11   4 -11    369.48    358.04     19.76 o
  11   4 -10     65.61     83.59     17.24 o
  11   4  -9    210.12    243.20     16.03 o
  11   4  -8    107.80    134.91     13.11 o
  11   4  -7    866.47    752.28     20.06 o
  11   4  -6   2517.51   2399.62     33.68 o
  11   4  -5     25.88     25.11     13.81 <
  11   4  -4   2243.44   2134.04     31.56 o
  11   4  -3   1049.72   1012.52     24.70 o
  11   4  -2   2056.97   1923.11     28.94 o
  11   4  -1   1400.02   1338.80     26.01 o
  11   4   0    126.40    120.59     13.41 o
  11   4   1    815.67    765.69     23.49 o
  11   4   2   3528.46   3332.99     44.36 o
  11   4   3      6.05    -12.40     16.54 <
  11   4   4   9464.59   9591.93    115.45 o
  11   4   5   1681.55   1643.10     42.25 o
  11   4   6   1137.12   1123.53     41.04 o
  11   4   7    494.88    496.18     30.15 o
  11   4   8   2535.43   2398.71     69.77 o
  11   4   9    184.12    161.83     35.90 o
  11   4  10   1832.46   1603.18     72.29 o
  11   4  11     59.40    -53.24     45.57 <
  11   4  12    141.80     33.98     49.61 <
  11   5 -17     12.17    143.38     41.14 o
  11   5 -16    431.18    599.63     41.74 o
  11   5 -15      1.45     58.68     35.19 <
  11   5 -14    555.40    605.17     33.07 o
  11   5 -13    181.72    234.23     28.53 o
  11   5 -12     16.24     30.85     23.59 <
  11   5 -11    361.64    351.99     23.69 o
  11   5 -10   1241.61   1230.21     31.76 o
  11   5  -9    628.85    620.20     20.77 o
  11   5  -8   1751.61   1667.50     30.95 o
  11   5  -7    825.73    803.40     23.69 o
  11   5  -6      8.62     12.70     16.44 <
  11   5  -5   1482.58   1391.64     28.94 o
  11   5  -4   1954.10   1864.42     32.06 o
  11   5  -3   2886.71   2845.69     37.21 o
  11   5  -2   1276.76   1284.76     27.02 o
  11   5  -1   2543.09   2467.98     34.48 o
  11   5   0   8678.65   8476.46     82.98 o
  11   5   1   1365.06   1306.44     28.94 o
  11   5   2   2342.54   2222.06     38.01 o
  11   5   3    308.76    273.75     19.66 o
  11   5   4    998.90    941.24     29.44 o
  11   5   5     47.50      3.73     24.30 <
  11   5   6   1602.90   1468.97     56.46 o
  11   5   7    558.81    502.33     36.10 o
  11   5   8    238.42    202.97     40.53 o
  11   5   9    859.18    646.92     46.78 o
  11   5  10    255.25    329.91     53.64 o
  11   5  11    742.97    631.79     53.24 o
  11   6 -17     38.99    108.79     47.99 <
  11   6 -16    110.96    179.98     46.08 o
  11   6 -15    163.75    205.09     36.40 o
  11   6 -14     28.23    107.58     33.58 o
  11   6 -13    254.86    352.09     29.85 o
  11   6 -12     70.47    101.74     24.50 o
  11   6 -11    293.79    271.83     23.59 o
  11   6 -10     31.47     48.70     19.16 <
  11   6  -9   2353.15   2339.12     38.52 o
  11   6  -8     43.97     56.56     16.44 o
  11   6  -7   4504.58   4343.09     51.93 o
  11   6  -6    440.27    415.01     17.44 o
  11   6  -5   1045.35   1030.27     29.44 o
  11   6  -4   2844.96   2822.09     42.85 o
  11   6  -3   4578.19   4839.57     61.10 o
  11   6  -2   1153.39   1167.60     30.95 o
  11   6  -1   2539.60   2472.72     40.13 o
  11   6   0   1883.58   1943.78     34.48 o
  11   6   1     62.26     38.11     17.95 <
  11   6   2    291.57    275.77     21.07 o
  11   6   3    203.28    209.32     23.69 o
  11   6   4    211.03    175.95     25.71 o
  11   6   5      9.91    -41.24     28.84 <
  11   6   6    339.76    275.46     36.10 o
  11   6   7     36.34    -11.80     37.10 <
  11   6   8     47.48     24.10     40.13 <
  11   6   9    871.32    749.86     48.60 o
  11   6  10     30.37     14.22     51.52 <
  11   6  11    184.16    111.72     49.20 <
  11   7 -16      8.19     43.26     46.18 <
  11   7 -15    323.73    403.01     44.97 o
  11   7 -14    156.81    252.68     40.84 o
  11   7 -13    537.00    561.41     36.20 o
  11   7 -12   1940.22   1860.49     53.74 o
  11   7 -11     17.23     55.46     20.77 <
  11   7 -10    439.36    432.05     22.18 o
  11   7  -9     38.77     46.28     17.85 <
  11   7  -8   1287.49   1303.41     30.95 o
  11   7  -7    752.27    756.52     24.60 o
  11   7  -6   1357.56   1317.63     30.85 o
  11   7  -5   1770.53   1810.98     34.28 o
  11   7  -4   1078.34   1077.05     29.44 o
  11   7  -3   1479.89   1424.41     30.05 o
  11   7  -2    638.09    644.40     21.27 o
  11   7  -1     15.99      0.50     16.64 <
  11   7   0   1169.26   1226.88     31.26 o
  11   7   1   1363.32   1354.73     36.90 o
  11   7   2   1755.35   1718.83     40.53 o
  11   7   3    467.25    506.66     27.83 o
  11   7   4    190.37    163.85     29.24 o
  11   7   5   1734.90   1518.98     57.07 o
  11   7   6    954.44    858.56     48.70 o
  11   7   7     94.09     40.23     38.72 <
  11   7   8     10.82     13.91     48.50 <
  11   7   9    232.78    179.68     44.67 o
  11   7  10    157.41    119.28     53.14 <
  11   7  11    167.00    197.93     57.17 o
  11   8 -16     27.05    119.28     47.09 <
  11   8 -15     22.89    108.39     44.06 <
  11   8 -14    141.03    194.90     41.54 o
  11   8 -13     55.68     69.87     33.98 <
  11   8 -12     10.06     61.81     32.16 <
  11   8 -11    407.50    481.36     29.24 o
  11   8 -10      7.29     25.81     24.20 <
  11   8  -9     12.19     28.33     21.48 <
  11   8  -8     99.72     97.70     19.96 o
  11   8  -7      0.80     -3.93     18.55 <
  11   8  -6    119.65    101.43     19.36 o
  11   8  -5     93.10     86.31     19.26 o
  11   8  -4    114.62    105.26     19.56 o
  11   8  -3    217.16    207.81     18.55 o
  11   8  -2   1647.81   1692.61     34.48 o
  11   8  -1    392.45    419.55     20.06 o
  11   8   0    148.38    116.25     19.86 o
  11   8   1   2755.73   2891.36     49.71 o
  11   8   2   1650.32   1771.06     44.47 o
  11   8   3     21.47     16.33     28.23 <
  11   8   4   2987.86   2914.65     62.72 o
  11   8   5   1229.30   1173.44     55.76 o
  11   8   6     50.40     10.08     37.51 <
  11   8   7   1978.07   2070.11     80.97 o
  11   8   8    797.66    605.78     44.97 o
  11   8   9     33.26     14.52     44.77 <
  11   8  10    130.96    137.03     54.35 <
  11   9 -15     27.69    115.75     44.97 <
  11   9 -14     42.99     98.01     42.45 <
  11   9 -13    603.55    728.28     41.14 o
  11   9 -12     14.16     54.15     33.17 <
  11   9 -11    275.27    267.40     28.74 o
  11   9 -10    466.56    442.13     28.74 o
  11   9  -9    594.84    621.10     30.25 o
  11   9  -8    645.65    632.40     27.43 o
  11   9  -7    252.14    220.31     21.68 o
  11   9  -6   1321.61   1291.51     35.79 o
  11   9  -5    396.50    410.78     21.98 o
  11   9  -4    312.13    319.73     21.68 o
  11   9  -3    251.21    235.84     19.76 o
  11   9  -2   3080.63   3132.95     46.89 o
  11   9  -1   1213.33   1188.06     32.06 o
  11   9   0   1736.17   1755.83     45.07 o
  11   9   1    134.00    122.71     24.90 o
  11   9   2     15.16     31.56     28.03 <
  11   9   3   1709.26   1636.45     50.31 o
  11   9   4     75.75     40.63     30.35 <
  11   9   5    452.81    408.36     40.23 o
  11   9   6    659.72    597.01     43.76 o
  11   9   7    450.00    386.78     43.86 o
  11   9   8    321.42    251.77     45.07 o
  11   9   9    357.10    305.61     47.99 o
  11   9  10     94.46     47.29     48.60 <
  11  10 -15      5.65     51.12     45.57 <
  11  10 -14     45.11    136.42     44.16 o
  11  10 -13     82.32    124.93     36.70 o
  11  10 -12    651.72    716.79     35.59 o
  11  10 -11     51.88     65.24     28.43 <
  11  10 -10    777.40    802.19     35.29 o
  11  10  -9    271.40    283.83     27.73 o
  11  10  -8      0.61     10.18     22.99 <
  11  10  -7    472.49    461.69     26.52 o
  11  10  -6   4054.32   4053.41     69.27 o
  11  10  -5     55.52     83.99     22.59 o
  11  10  -4   2274.46   2372.30     41.74 o
  11  10  -3   1815.83   1859.18     40.03 o
  11  10  -2    403.58    394.44     23.29 o
  11  10  -1   1097.02   1077.96     33.27 o
  11  10   0   1550.27   1728.20     46.38 o
  11  10   1     34.25     12.40     23.90 <
  11  10   2    661.45    702.78     37.00 o
  11  10   3     40.64     39.73     30.75 <
  11  10   4    109.77     86.81     32.06 <
  11  10   5     14.42    -15.93     38.01 <
  11  10   6     28.24    -36.40     39.83 <
  11  10   7    107.63    103.25     42.85 <
  11  10   8     30.50     42.15     44.47 <
  11  10   9     97.86     57.77     47.39 <
  11  11 -14    106.56    200.95     45.57 o
  11  11 -13    648.59    700.15     47.19 o
  11  11 -12    654.03    674.34     36.30 o
  11  11 -11    625.97    657.91     34.28 o
  11  11 -10    181.70    190.67     29.24 o
  11  11  -9    134.73    140.55     27.22 o
  11  11  -8   1339.44   1396.78     43.26 o
  11  11  -7    425.31    414.30     27.22 o
  11  11  -6     10.18     24.50     24.40 <
  11  11  -5    196.50    188.04     25.71 o
  11  11  -4     15.67      4.84     25.81 <
  11  11  -3   1017.64   1086.63     37.81 o
  11  11  -2   1132.93   1135.53     36.70 o
  11  11  -1   1018.85   1029.76     37.21 o
  11  11   0     27.45     19.86     27.53 <
  11  11   1    311.16    317.11     27.22 o
  11  11   2    311.51    354.41     33.68 o
  11  11   3   1829.13   1926.13     55.35 o
  11  11   4     60.24     13.71     33.07 <
  11  11   5   1345.63   1351.41     60.40 o
  11  11   6    228.20    202.77     42.95 o
  11  11   7     12.48    -14.82     43.05 <
  11  11   8      7.47     26.11     45.68 <
  11  12 -13      6.81     62.21     55.15 <
  11  12 -12     55.16     76.33     35.90 <
  11  12 -11    538.22    621.10     40.13 o
  11  12 -10     25.28     66.85     33.58 <
  11  12  -9    260.92    348.97     35.09 o
  11  12  -8    438.53    429.13     35.49 o
  11  12  -7     97.92    106.78     29.64 o
  11  12  -6    379.75    349.17     31.96 o
  11  12  -5     23.02      8.27     28.94 <
  11  12  -4      2.73     -1.11     28.84 <
  11  12  -3      4.43      4.74     27.12 <
  11  12  -2    749.47    724.76     32.16 o
  11  12  -1    701.82    759.14     34.08 o
  11  12   0     97.72    107.99     29.04 o
  11  12   1   2349.10   2461.63     56.06 o
  11  12   2    597.80    591.46     37.10 o
  11  12   3    143.38    131.18     34.28 o
  11  12   4    499.67    435.78     37.91 o
  11  12   5   1926.38   1880.15     80.16 o
  11  12   6     40.41     30.35     43.05 <
  11  12   7   1439.68   1587.65     91.45 o
  11  13 -12     69.20    126.54     38.31 o
  11  13 -11      7.22     28.74     36.40 <
  11  13 -10    183.95    215.47     37.00 o
  11  13  -9     41.23     57.98     34.18 <
  11  13  -8    588.91    585.01     38.11 o
  11  13  -7      8.93     58.38     30.95 <
  11  13  -6    555.10    580.97     36.50 o
  11  13  -5     12.24     19.06     30.35 <
  11  13  -4    180.99    167.27     31.96 o
  11  13  -3      4.25     -2.82     30.75 <
  11  13  -2   1008.76    944.86     38.52 o
  11  13  -1     51.76     28.43     33.07 <
  11  13   0   1015.22   1013.33     43.86 o
  11  13   1    194.54    243.80     41.24 o
  11  13   2      5.59     -1.81     34.38 <
  11  13   3    143.78    149.63     36.30 o
  11  13   4    166.84    120.29     37.21 o
  11  13   5    482.17    417.63     46.28 o
  11  13   6     18.78      4.54     42.45 <
  11  14 -10   1046.22   1091.87     61.91 o
  11  14  -9      3.06     -4.84     35.19 <
  11  14  -8     67.77     89.43     35.29 <
  11  14  -7    144.85    123.82     32.87 o
  11  14  -6   1934.83   1987.64     59.89 o
  11  14  -5      4.14     27.63     32.06 <
  11  14  -4   1346.05   1333.26     54.15 o
  11  14  -3    110.20     67.86     32.67 <
  11  14  -2    409.14    334.65     35.49 o
  11  14  -1     16.51     -5.75     34.99 <
  11  14   0   1940.33   2027.87     69.37 o
  11  14   1      9.12    -24.00     41.34 <
  11  14   2     67.41     55.35     42.45 <
  11  14   3   1085.71   1115.97     64.73 o
  11  14   4     16.67    -33.68     43.26 <
  11  14   5     24.58    -19.86     56.67 <
  11  15  -8     31.90     65.34     38.42 <
  11  15  -7    408.76    357.94     40.13 o
  11  15  -6    351.09    367.72     39.02 o
  11  15  -5      1.74    -20.06     33.37 <
  11  15  -4    104.02    115.25     33.98 o
  11  15  -3     84.85     80.26     34.58 <
  11  15  -2     67.21     43.15     34.58 <
  11  15  -1    125.95     98.91     35.69 <
  11  15   0      6.07    -75.12     43.05 <
  11  15   1     81.77    -15.93     53.54 <
  11  15   2      1.55    -98.01     66.85 <
  11  15   3    323.62    340.20     87.92 o
  11  16  -5     32.98     20.77     46.48 <
  11  16  -4     12.35     -2.92     46.78 <
  11  16  -3     51.61     39.12     47.49 <
  11  16  -2     19.64    -71.59     48.40 <
  11  16  -1    321.53    274.76     57.27 o
  12   0 -18    128.46    285.04     92.46 o
  12   0 -16    401.18    494.57     84.70 o
  12   0 -14    127.72    177.36     37.51 o
  12   0 -12   1371.57   1353.83     48.80 o
  12   0 -10    701.02    738.27     37.10 o
  12   0  -8   1878.51   1757.65     48.50 o
  12   0  -6   8195.43   7737.09    125.33 o
  12   0  -4    434.64    359.66     26.92 o
  12   0  -2   3009.45   3026.68     62.41 o
  12   0   0   5597.61   5695.51     97.40 o
  12   0   2     24.05      7.06     22.28 <
  12   0   4     25.77     -7.06     32.87 <
  12   0   6    316.59    384.26     47.89 o
  12   0   8     10.00     44.87     51.12 <
  12   0  10   1383.50   1277.70     78.55 o
  12   1 -18     27.02    199.64     89.94 <
  12   1 -17      3.87     37.10     59.49 <
  12   1 -16      7.72     47.69     41.44 <
  12   1 -15    624.65    674.65     44.57 o
  12   1 -14    240.46    300.97     33.88 o
  12   1 -13   1222.60   1295.25     37.21 o
  12   1 -12    106.07    117.16     20.77 o
  12   1 -11     97.57     90.85     19.36 o
  12   1 -10    800.65    820.34     27.02 o
  12   1  -9    154.16    194.10     18.05 o
  12   1  -8   1661.86   1757.65     33.98 o
  12   1  -7    151.57    169.39     17.44 o
  12   1  -6    212.26    194.20     17.65 o
  12   1  -5      2.01    -10.18     16.94 <
  12   1  -4   4483.01   4155.75     54.45 o
  12   1  -3   2088.24   1908.38     35.39 o
  12   1  -2   3048.92   2988.26     44.06 o
  12   1  -1   1715.51   1741.21     32.06 o
  12   1   0      2.97     -1.41     15.93 <
  12   1   1   3078.53   3051.88     42.55 o
  12   1   2    435.38    420.66     19.26 o
  12   1   3   5637.42   5624.32     65.84 o
  12   1   4    125.91     80.16     22.18 o
  12   1   5    666.43    660.43     32.16 o
  12   1   6    365.53    292.00     30.15 o
  12   1   7   1362.54   1366.93     45.27 o
  12   1   8    645.54    720.02     34.79 o
  12   1   9   1103.52   1033.70     42.35 o
  12   1  10    241.06    187.74     37.81 o
  12   1  11     93.60     46.48     40.13 <
  12   2 -18      4.74    151.14     63.52 <
  12   2 -17    620.44    692.09     48.80 o
  12   2 -16      6.03    123.21     41.44 <
  12   2 -15    195.25    297.85     39.52 o
  12   2 -14     76.65    114.94     30.15 o
  12   2 -13   1154.43   1085.82     40.13 o
  12   2 -12      7.89     42.15     20.57 <
  12   2 -11    497.11    487.61     22.18 o
  12   2 -10     80.21     78.44     18.35 o
  12   2  -9    196.39    208.31     18.45 o
  12   2  -8    379.85    354.71     17.75 o
  12   2  -7    364.95    346.14     17.65 o
  12   2  -6      6.46     12.91     16.13 <
  12   2  -5    260.53    236.75     17.04 o
  12   2  -4     10.60     -5.24     15.93 <
  12   2  -3     18.90      2.32     16.13 <
  12   2  -2    512.35    492.45     18.45 o
  12   2  -1   5653.95   5592.97     64.43 o
  12   2   0     15.86      5.55     16.23 <
  12   2   1   1631.96   1585.63     31.56 o
  12   2   2   1112.81   1055.98     26.42 o
  12   2   3    253.02    229.49     20.17 o
  12   2   4     39.30     -2.42     21.27 <
  12   2   5  10711.00  10894.20    131.58 o
  12   2   6     64.18     63.93     26.52 <
  12   2   7   1132.24   1218.31     44.97 o
  12   2   8    290.77    272.94     31.36 o
  12   2   9   1009.76    908.87     43.86 o
  12   2  10     22.92    -72.90     36.30 <
  12   2  11    654.34    596.00     43.66 o
  12   3 -17      4.32     64.73     44.26 <
  12   3 -16    100.46    155.68     38.92 o
  12   3 -15    545.11    641.17     40.94 o
  12   3 -14     82.69    155.88     30.65 o
  12   3 -13    491.72    591.16     29.64 o
  12   3 -12      6.49     43.05     23.19 <
  12   3 -11      8.93     17.54     21.58 <
  12   3 -10    819.86    802.09     25.11 o
  12   3  -9    231.04    246.22     18.96 o
  12   3  -8   2160.06   2107.02     37.21 o
  12   3  -7    430.95    409.46     19.36 o
  12   3  -6      8.74      4.94     16.33 <
  12   3  -5    580.14    552.34     17.85 o
  12   3  -4   1754.93   1693.01     28.84 o
  12   3  -3    949.25    921.17     23.59 o
  12   3  -2   2846.63   2759.38     37.91 o
  12   3  -1     65.63     52.73     16.74 o
  12   3   0     31.42     23.69     16.74 <
  12   3   1   2109.26   2069.61     33.27 o
  12   3   2   1045.30   1028.75     30.35 o
  12   3   3   4591.35   4524.38     63.52 o
  12   3   4      8.11     -8.97     20.37 <
  12   3   5     70.91     43.96     24.00 <
  12   3   6     47.11     39.22     27.22 <
  12   3   7    561.52    498.50     31.76 o
  12   3   8    327.76    343.22     35.69 o
  12   3   9    956.72    874.69     47.09 o
  12   3  10    798.77    772.85     53.14 o
  12   3  11     95.61      6.35     48.40 <
  12   4 -17      4.09     69.37     44.36 <
  12   4 -16      9.06    123.31     39.63 o
  12   4 -15     43.20     93.27     36.60 <
  12   4 -14     13.84     93.57     31.16 o
  12   4 -13     97.87    129.67     27.12 o
  12   4 -12    601.52    692.69     29.44 o
  12   4 -11     21.74     41.74     22.18 <
  12   4 -10    639.77    714.47     25.81 o
  12   4  -9   1884.33   1731.03     35.09 o
  12   4  -8   2216.59   2047.93     38.01 o
  12   4  -7     34.34     27.93     16.33 <
  12   4  -6   7209.50   6994.38     73.71 o
  12   4  -5    573.45    554.46     18.85 o
  12   4  -4    208.45    187.14     15.93 o
  12   4  -3   3212.12   3044.02     39.93 o
  12   4  -2   3731.81   3732.17     45.37 o
  12   4  -1     28.02     -1.51     16.54 <
  12   4   0   1414.45   1445.48     33.17 o
  12   4   1   2375.73   2280.44     36.90 o
  12   4   2     21.99      1.81     22.08 <
  12   4   3     11.48    -10.18     21.17 <
  12   4   4    146.84    115.85     22.69 o
  12   4   5     87.70     51.93     26.01 <
  12   4   6     93.88     74.11     28.13 <
  12   4   7     14.26     11.70     32.16 <
  12   4   8     95.38     52.03     37.00 <
  12   4   9    102.16    246.83     62.72 o
  12   4  10    520.13    425.50     51.02 o
  12   4  11     84.69     24.70     49.81 <
  12   5 -17      2.40     79.45     42.35 <
  12   5 -16    744.76    921.07     46.68 o
  12   5 -15   1700.28   1691.30     58.98 o
  12   5 -14    146.76    235.84     31.96 o
  12   5 -13     13.36     56.06     27.02 <
  12   5 -12     92.48    105.67     25.81 o
  12   5 -11    442.87    446.57     24.70 o
  12   5 -10    537.87    600.43     25.21 o
  12   5  -9   1077.72   1019.88     30.55 o
  12   5  -8   1315.68   1284.36     30.55 o
  12   5  -7    106.07     84.19     18.65 o
  12   5  -6    848.79    810.97     27.43 o
  12   5  -5   1116.98   1070.60     31.96 o
  12   5  -4    610.63    628.26     22.79 o
  12   5  -3   1107.25   1052.05     31.16 o
  12   5  -2   6224.81   6080.17     74.01 o
  12   5  -1     39.24      9.78     17.34 <
  12   5   0    557.64    540.44     20.87 o
  12   5   1    235.10    232.71     19.06 o
  12   5   2    233.32    207.40     23.69 o
  12   5   3   1869.86   1937.22     41.54 o
  12   5   4    311.48    273.25     27.22 o
  12   5   5     68.22     27.93     33.98 <
  12   5   6    909.67    838.29     40.84 o
  12   5   7   1742.82   1660.45     77.34 o
  12   5   8    722.82    660.02     48.10 o
  12   5   9    168.41    204.38     52.63 o
  12   5  10    155.86    124.93     54.45 <
  12   5  11     73.34     14.72     50.31 <
  12   6 -17     40.66    121.10     63.82 <
  12   6 -16    427.46    485.09     49.20 o
  12   6 -15    260.52    301.28     45.07 o
  12   6 -14     27.78    115.15     31.66 o
  12   6 -13    349.51    361.77     31.66 o
  12   6 -12    169.57    198.53     26.52 o
  12   6 -11    509.14    541.25     27.43 o
  12   6 -10    115.50    133.20     22.59 o
  12   6  -9      1.86     21.07     18.35 <
  12   6  -8    160.43    143.08     18.75 o
  12   6  -7     26.20     24.80     18.96 <
  12   6  -6    666.87    619.79     22.99 o
  12   6  -5    177.79    171.21     19.46 o
  12   6  -4    157.18    138.03     19.16 o
  12   6  -3    192.77    163.44     19.66 o
  12   6  -2    163.73    167.27     19.96 o
  12   6  -1   1408.75   1413.92     34.38 o
  12   6   0     28.93    -21.17     18.35 <
  12   6   1   1893.21   1872.89     40.84 o
  12   6   2   2607.36   2511.04     49.71 o
  12   6   3   1008.74    963.42     38.31 o
  12   6   4    724.43    686.24     32.67 o
  12   6   5   3254.34   3150.09     85.91 o
  12   6   6     66.24     22.38     39.02 <
  12   6   7    449.91    401.70     44.47 o
  12   6   8   1036.21    866.42     53.24 o
  12   6   9    145.91    109.70     53.44 <
  12   6  10    169.05    254.39     57.17 o
  12   7 -16     30.75    123.41     48.10 <
  12   7 -15    137.39    253.89     45.47 o
  12   7 -14      1.39     56.06     35.09 <
  12   7 -13    205.74    249.65     35.69 o
  12   7 -12    286.73    330.42     34.58 o
  12   7 -11    796.52    832.84     33.78 o
  12   7 -10      3.34     15.12     21.58 <
  12   7  -9     16.45     30.15     19.06 <
  12   7  -8   1256.88   1153.88     32.57 o
  12   7  -7   3559.07   3435.03     49.00 o
  12   7  -6    110.60    121.80     19.16 o
  12   7  -5    695.93    687.15     23.69 o
  12   7  -4   1292.82   1248.16     32.57 o
  12   7  -3    282.70    273.25     20.37 o
  12   7  -2    405.33    409.06     23.80 o
  12   7  -1    740.81    790.80     28.53 o
  12   7   0   1543.39   1541.97     35.69 o
  12   7   1   1830.96   1730.02     40.13 o
  12   7   2   1015.52    995.18     38.82 o
  12   7   3    657.91    553.15     33.98 o
  12   7   4    417.35    367.02     33.88 o
  12   7   5    118.01     75.42     37.71 <
  12   7   6    707.26    581.78     45.07 o
  12   7   7    346.03    262.96     44.47 o
  12   7   8    485.39    428.72     48.40 o
  12   7   9    252.48    223.03     55.86 o
  12   7  10    230.06    281.92     59.49 o
  12   8 -16      6.62     82.88     48.60 <
  12   8 -15     96.86    208.71     46.48 o
  12   8 -14      6.58     55.25     39.73 <
  12   8 -13     19.82     31.56     35.69 <
  12   8 -12    391.88    415.31     36.80 o
  12   8 -11    818.14    816.51     42.45 o
  12   8 -10   1095.08   1196.43     44.16 o
  12   8  -9    859.63    822.46     32.57 o
  12   8  -8    180.29    179.27     21.38 o
  12   8  -7    819.13    774.57     27.83 o
  12   8  -6   2255.87   2288.00     43.66 o
  12   8  -5    944.33    883.46     30.85 o
  12   8  -4   1242.35   1206.82     35.59 o
  12   8  -3   3805.43   3812.63     57.07 o
  12   8  -2    653.59    674.14     26.62 o
  12   8  -1    728.86    716.99     28.33 o
  12   8   0    753.53    773.46     28.84 o
  12   8   1    588.15    642.98     32.27 o
  12   8   2      3.47    -22.99     30.05 <
  12   8   3    239.56    148.92     31.86 o
  12   8   4    644.98    566.15     36.30 o
  12   8   5     19.11    -42.75     38.72 <
  12   8   6    145.71    121.90     42.05 <
  12   8   7      6.07    -21.38     43.26 <
  12   8   8      1.37     18.45     46.28 <
  12   8   9    498.63    523.30     58.98 o
  12   9 -15    141.76    241.18     47.19 o
  12   9 -14     37.29     98.81     41.84 <
  12   9 -13    176.42    223.74     37.81 o
  12   9 -12    576.47    529.96     38.92 o
  12   9 -11    662.14    725.36     34.38 o
  12   9 -10    892.33    921.47     38.31 o
  12   9  -9    242.34    261.35     28.23 o
  12   9  -8    203.01    215.27     25.61 o
  12   9  -7    529.01    581.48     25.01 o
  12   9  -6    130.02    136.02     22.18 o
  12   9  -5    821.23    865.31     30.05 o
  12   9  -4    334.70    329.81     23.69 o
  12   9  -3     64.37     30.15     22.38 <
  12   9  -2   1141.03   1243.02     37.81 o
  12   9  -1    740.20    819.53     33.17 o
  12   9   0   1151.08   1138.46     39.63 o
  12   9   1     87.74     76.63     28.13 <
  12   9   2    159.74    133.50     31.36 o
  12   9   3    471.33    458.87     35.09 o
  12   9   4    751.99    720.52     40.03 o
  12   9   5     27.00      0.10     40.13 <
  12   9   6   1129.00   1037.02     56.56 o
  12   9   7    438.87    406.34     47.49 o
  12   9   8     54.75     36.70     47.09 <
  12   9   9      6.52    -60.40     48.20 <
  12  10 -14    250.18    351.59     47.09 o
  12  10 -13     32.02     99.62     37.10 <
  12  10 -12     86.24    185.52     38.21 o
  12  10 -11     93.58    144.59     30.65 o
  12  10 -10    479.11    470.37     32.27 o
  12  10  -9    174.41    152.05     28.84 o
  12  10  -8     84.45    102.74     26.11 o
  12  10  -7     40.18     30.25     25.81 <
  12  10  -6    424.37    412.69     26.62 o
  12  10  -5    205.84    186.23     24.00 o
  12  10  -4     45.60     64.73     23.29 <
  12  10  -3     29.32     12.91     25.11 <
  12  10  -2    502.28    530.96     28.64 o
  12  10  -1    801.95    869.14     34.99 o
  12  10   0     82.78     34.28     25.81 <
  12  10   1     94.83     75.32     32.87 <
  12  10   2   3402.64   3558.24     76.43 o
  12  10   3     55.34     39.02     33.48 <
  12  10   4   1055.21   1032.59     52.33 o
  12  10   5    993.81    873.78     49.71 o
  12  10   6    266.76    217.18     44.77 o
  12  10   7    196.50    205.89     47.09 o
  12  10   8   1742.27   1419.77     87.22 o
  12  11 -13    205.67    316.90     41.04 o
  12  11 -12    382.78    477.52     41.14 o
  12  11 -11    165.60    156.69     32.37 o
  12  11 -10      5.90     43.05     30.15 <
  12  11  -9      9.96     43.76     29.24 <
  12  11  -8    419.31    444.35     29.85 o
  12  11  -7    446.19    448.79     29.54 o
  12  11  -6      0.44     -3.93     26.92 <
  12  11  -5   1482.48   1430.86     46.28 o
  12  11  -4    466.54    479.94     31.06 o
  12  11  -3    355.08    334.55     30.45 o
  12  11  -2     19.94     12.70     26.72 <
  12  11  -1   1312.36   1381.05     43.86 o
  12  11   0    536.50    585.51     31.16 o
  12  11   1   1286.19   1276.29     50.41 o
  12  11   2    131.98    165.56     32.57 o
  12  11   3     79.39     86.51     35.49 <
  12  11   4    171.33    189.05     42.85 o
  12  11   5      0.30      0.91     43.05 <
  12  11   6    333.04    307.12     46.89 o
  12  11   7     29.72     25.61     46.78 <
  12  12 -12      0.96     20.17     36.40 <
  12  12 -11    112.92    104.96     36.40 <
  12  12 -10     14.45     39.52     36.20 <
  12  12  -9    959.31   1041.66     52.83 o
  12  12  -8    270.78    268.91     35.90 o
  12  12  -7    155.80    153.16     32.37 o
  12  12  -6    167.98    184.32     32.27 o
  12  12  -5    531.65    543.67     35.90 o
  12  12  -4      8.56      9.78     31.46 <
  12  12  -3   2026.56   2032.30     53.04 o
  12  12  -2     10.98      4.84     29.95 <
  12  12  -1     15.91      2.22     30.25 <
  12  12   0    556.18    583.80     34.99 o
  12  12   1     82.87     77.54     36.10 <
  12  12   2    104.41    101.64     37.21 <
  12  12   3     59.98     36.20     36.80 <
  12  12   4    254.23    256.21     44.87 o
  12  12   5      0.22     -2.92     44.57 <
  12  12   6      4.94     20.67     46.48 <
  12  13 -11    611.39    585.41     47.59 o
  12  13 -10     25.88     62.21     37.51 <
  12  13  -9     71.21     52.73     36.50 <
  12  13  -8      1.99     40.73     36.10 <
  12  13  -7    939.54    946.58     43.66 o
  12  13  -6      6.11     27.73     33.68 <
  12  13  -5    546.61    600.74     38.11 o
  12  13  -4     49.69     42.15     32.97 <
  12  13  -3      4.81    -25.01     32.97 <
  12  13  -2    105.48    101.53     36.00 <
  12  13  -1     27.77     39.32     35.69 <
  12  13   0    486.55    543.27     40.33 o
  12  13   1     46.86     55.86     37.51 <
  12  13   2      4.75    -25.21     42.65 <
  12  13   3     41.55     56.46     38.42 <
  12  13   4    438.90    483.78     48.90 o
  12  13   5     70.75      1.61     43.05 <
  12  14  -9    255.02    221.12     41.44 o
  12  14  -8    373.46    339.19     41.84 o
  12  14  -7      6.74     37.41     34.08 <
  12  14  -6     51.81     66.35     34.48 <
  12  14  -5     34.40     28.43     34.38 <
  12  14  -4    243.18    232.61     36.60 o
  12  14  -3     20.39    -25.01     34.58 <
  12  14  -2    363.23    259.84     36.80 o
  12  14  -1     26.77     23.39     37.71 <
  12  14   0     18.40     13.71     38.52 <
  12  14   1    103.62     64.23     45.17 <
  12  14   2   1144.97   1129.79     57.37 o
  12  14   3      1.28    -33.37     45.88 <
  12  15  -7    130.08    127.75     41.94 o
  12  15  -6    159.62    133.90     38.62 o
  12  15  -5    378.98    343.22     41.44 o
  12  15  -4     72.88     14.02     38.42 <
  12  15  -3     39.05    -28.33     39.22 <
  12  15  -2    208.26     82.07     41.04 <
  12  15  -1    262.48    202.16     43.15 o
  12  15   0   1192.83   1188.37     66.45 o
  12  15   1    134.27     56.26     63.02 <
  13   0 -16    453.63    575.83     88.93 o
  13   0 -14   1769.90   1771.26     64.33 o
  13   0 -12    207.96    181.29     34.69 o
  13   0 -10    528.49    614.35     33.17 o
  13   0  -8    533.89    515.54     31.36 o
  13   0  -6    863.05    805.32     37.51 o
  13   0  -4   4379.77   4140.03     78.65 o
  13   0  -2     93.41     92.86     27.02 o
  13   0   0   6029.87   6061.92    103.95 o
  13   0   2   6080.34   6117.78     95.48 o
  13   0   4    560.42    567.26     36.10 o
  13   0   6   3991.87   4068.64     97.20 o
  13   0   8   1176.25   1420.78     68.16 o
  13   0  10     17.42    -45.68     61.20 <
  13   1 -17      3.41    159.31     63.02 <
  13   1 -16     19.05    108.79     43.36 <
  13   1 -15     11.58     39.12     33.17 <
  13   1 -14    676.84    691.38     40.13 o
  13   1 -13    687.20    774.97     27.93 o
  13   1 -12    862.96    906.55     30.05 o
  13   1 -11    549.89    525.12     23.69 o
  13   1 -10     68.26     73.91     19.86 o
  13   1  -9     63.32     69.87     19.56 o
  13   1  -8    107.30     92.96     19.66 o
  13   1  -7   5350.46   5015.92     63.52 o
  13   1  -6      6.97     -3.13     18.85 <
  13   1  -5   3148.48   2832.88     44.16 o
  13   1  -4     51.68     15.12     19.16 <
  13   1  -3    360.48    357.84     20.47 o
  13   1  -2   2936.84   2984.63     43.05 o
  13   1  -1   2169.24   2197.46     36.80 o
  13   1   0    941.36    926.21     26.22 o
  13   1   1     43.86      1.51     18.15 <
  13   1   2    257.86    235.23     19.76 o
  13   1   3     11.75     -9.18     18.05 <
  13   1   4   2236.71   2241.02     45.47 o
  13   1   5    238.45    225.76     26.22 o
  13   1   6    229.13    244.91     30.15 o
  13   1   7     51.10     86.01     33.27 <
  13   1   8    164.49    203.17     36.10 o
  13   1   9    462.71    481.96     42.45 o
  13   1  10     81.18    133.09     40.63 o
  13   1  11    355.27    193.69    109.00 <
  13   2 -17     20.32    100.22     45.88 <
  13   2 -16     90.50    191.37     43.56 o
  13   2 -15     59.57     91.35     40.73 <
  13   2 -14      2.95     70.98     31.96 <
  13   2 -13      0.35     36.90     27.83 <
  13   2 -12    150.11    173.43     25.41 o
  13   2 -11   1416.97   1325.49     34.99 o
  13   2 -10    212.49    247.53     21.17 o
  13   2  -9   4599.83   4707.59     61.91 o
  13   2  -8    868.97    826.59     26.82 o
  13   2  -7    168.51    145.90     18.75 o
  13   2  -6    871.14    829.32     24.60 o
  13   2  -5   4803.59   4643.66     57.07 o
  13   2  -4   1087.92    988.83     27.93 o
  13   2  -3   4597.77   4607.77     57.07 o
  13   2  -2    196.84    189.76     18.45 o
  13   2  -1      0.83     11.80     17.65 <
  13   2   0     62.24     71.89     18.15 o
  13   2   1    921.57   1004.35     27.12 o
  13   2   2     22.71    -11.90     18.96 <
  13   2   3     36.91     -2.32     19.56 <
  13   2   4     46.97     11.90     24.00 <
  13   2   5     30.64     21.27     27.22 <
  13   2   6     43.58     24.80     29.14 <
  13   2   7    411.71    538.53     36.30 o
  13   2   8    282.19    287.06     35.69 o
  13   2   9    633.15    666.88     39.93 o
  13   2  10     33.28    -53.44     39.02 <
  13   3 -17      9.17     93.97     45.78 <
  13   3 -16      6.96     65.03     43.15 <
  13   3 -15    134.17    179.48     38.82 o
  13   3 -14    425.31    480.45     34.79 o
  13   3 -13    472.57    518.26     30.85 o
  13   3 -12    328.18    347.15     26.52 o
  13   3 -11     16.84     36.80     23.59 <
  13   3 -10     29.21     47.39     22.48 <
  13   3  -9   2453.73   2321.38     41.64 o
  13   3  -8      4.67     38.52     19.56 <
  13   3  -7   1258.79   1255.01     33.48 o
  13   3  -6      2.17     -4.34     19.66 <
  13   3  -5   1597.81   1479.06     34.58 o
  13   3  -4    137.52    116.86     19.66 o
  13   3  -3   1093.99   1104.48     29.64 o
  13   3  -2   1364.62   1313.90     31.86 o
  13   3  -1   1953.83   1911.71     35.29 o
  13   3   0   1342.90   1348.68     31.86 o
  13   3   1    538.30    551.33     22.08 o
  13   3   2      2.30    -19.76     19.16 <
  13   3   3     24.86      2.32     21.17 <
  13   3   4   2487.22   2586.05     56.36 o
  13   3   5     22.88    -10.28     29.64 <
  13   3   6    237.71    248.85     30.15 o
  13   3   7     94.70     99.42     30.95 o
  13   3   8    558.94    527.74     36.50 o
  13   3   9    568.39    349.77     50.01 o
  13   3  10    164.48     73.10     50.11 <
  13   4 -17    567.64    749.96     50.82 o
  13   4 -16     72.28    167.58     41.04 o
  13   4 -15    112.56    218.70     39.52 o
  13   4 -14    148.25    220.11     33.58 o
  13   4 -13    102.26    158.40     29.14 o
  13   4 -12    161.39    165.36     25.91 o
  13   4 -11      8.98     64.03     24.30 <
  13   4 -10    492.96    498.30     25.51 o
  13   4  -9      3.96     -7.46     19.96 <
  13   4  -8    750.86    666.78     26.82 o
  13   4  -7     69.98     56.16     21.78 <
  13   4  -6     87.66     63.52     22.28 <
  13   4  -5    125.40    106.27     20.17 o
  13   4  -4     49.08     46.08     19.76 <
  13   4  -3    110.98    104.06     20.06 o
  13   4  -2    492.86    477.32     22.18 o
  13   4  -1    299.79    298.55     20.87 o
  13   4   0    835.53    837.38     27.43 o
  13   4   1     68.08     59.89     20.77 <
  13   4   2   5818.98   6047.60     74.81 o
  13   4   3    559.67    570.39     29.34 o
  13   4   4    304.86    312.77     30.95 o
  13   4   5    430.20    435.18     30.95 o
  13   4   6   3732.67   3893.50     81.77 o
  13   4   7     11.06     25.21     39.52 <
  13   4   8   1476.40   1296.15     79.65 o
  13   4   9    265.40    144.39     49.31 <
  13   4  10    508.72    322.25     53.34 o
  13   5 -17    146.44    184.52     62.51 <
  13   5 -16    484.52    632.20     44.77 o
  13   5 -15     10.94    139.24     39.42 o
  13   5 -14   1139.12   1201.17     49.00 o
  13   5 -13      6.48     73.50     29.24 <
  13   5 -12    847.29    938.82     37.51 o
  13   5 -11    932.97    929.34     33.48 o
  13   5 -10    886.86    845.95     30.55 o
  13   5  -9    168.75    144.89     23.29 o
  13   5  -8    107.10     88.23     20.37 o
  13   5  -7    825.56    797.15     25.71 o
  13   5  -6     43.79     34.48     20.27 <
  13   5  -5    426.82    385.97     22.38 o
  13   5  -4   1715.79   1689.99     37.21 o
  13   5  -3    176.51    173.53     21.17 o
  13   5  -2   6169.56   6148.13     80.26 o
  13   5  -1   1770.38   1692.21     40.53 o
  13   5   0     86.98     63.12     22.89 <
  13   5   1    168.52    155.28     24.00 o
  13   5   2   1184.81   1165.58     37.41 o
  13   5   3    696.27    707.21     34.89 o
  13   5   4   1256.52   1196.03     46.58 o
  13   5   5     27.37    -20.27     36.70 <
  13   5   6    796.51    772.15     46.89 o
  13   5   7    528.07    437.70     46.58 o
  13   5   8     70.55     40.13     45.88 <
  13   5   9      6.54   -114.54     46.99 <
  13   5  10    158.31     68.36     51.32 <
  13   6 -16    138.52    221.82     49.51 o
  13   6 -15    135.84    168.79     43.36 o
  13   6 -14    621.42    737.16     38.31 o
  13   6 -13    197.15    206.80     30.15 o
  13   6 -12    383.99    419.25     29.85 o
  13   6 -11    938.30    952.33     38.11 o
  13   6 -10      1.60     49.71     24.30 <
  13   6  -9   1082.88   1088.65     35.49 o
  13   6  -8    285.76    295.33     22.48 o
  13   6  -7     48.62     30.85     21.17 <
  13   6  -6    892.67    897.27     30.95 o
  13   6  -5   3976.00   3964.58     56.56 o
  13   6  -4     23.52     27.32     21.27 <
  13   6  -3   2582.64   2655.42     44.26 o
  13   6  -2    440.87    435.48     23.29 o
  13   6  -1    701.29    697.53     28.03 o
  13   6   0    288.62    271.33     24.90 o
  13   6   1    396.63    422.07     26.72 o
  13   6   2     25.61      9.68     29.95 <
  13   6   3     23.44     -1.11     34.08 <
  13   6   4      3.67    -31.06     33.78 <
  13   6   5      6.20    -38.11     39.12 <
  13   6   6    144.63     49.61     42.95 <
  13   6   7    806.68    785.66     51.93 o
  13   6   8      4.82    -26.92     46.78 <
  13   6   9    106.86    130.67     56.77 <
  13   7 -16    207.92    339.49     50.62 o
  13   7 -15    658.37    718.61     52.23 o
  13   7 -14    706.87    736.55     43.86 o
  13   7 -13    607.99    691.89     41.84 o
  13   7 -12    349.46    439.61     38.01 o
  13   7 -11      2.12     36.70     30.15 <
  13   7 -10    747.19    838.39     32.16 o
  13   7  -9   1233.33   1268.42     35.49 o
  13   7  -8    663.47    652.46     25.01 o
  13   7  -7   2532.72   2529.69     43.86 o
  13   7  -6   1476.75   1455.16     36.70 o
  13   7  -5    350.38    331.02     22.08 o
  13   7  -4    527.36    565.04     24.20 o
  13   7  -3     13.13     20.37     22.48 <
  13   7  -2    344.86    365.00     25.61 o
  13   7  -1    448.35    476.42     26.72 o
  13   7   0   1558.87   1598.64     45.78 o
  13   7   1   1580.89   1589.46     46.38 o
  13   7   2     52.71     31.86     29.74 <
  13   7   3   1361.75   1340.01     53.64 o
  13   7   4    381.17    331.42     41.84 o
  13   7   5      0.30    -32.47     41.04 <
  13   7   6      5.37     -9.28     43.66 <
  13   7   7    882.74    849.48     54.35 o
  13   7   8    123.67     99.32     49.10 <
  13   7   9    535.41    558.39     62.21 o
  13   8 -15      0.36     81.47     44.67 <
  13   8 -14    254.43    317.11     41.34 o
  13   8 -13     28.46     62.92     36.80 <
  13   8 -12    140.65    207.71     37.61 o
  13   8 -11    167.66    221.22     36.10 o
  13   8 -10    238.35    306.52     35.19 o
  13   8  -9     18.26     44.87     24.90 <
  13   8  -8   1143.60   1056.58     37.00 o
  13   8  -7     20.77     36.40     22.99 <
  13   8  -6      3.26     -1.31     22.99 <
  13   8  -5     69.65     30.75     23.19 <
  13   8  -4   1439.58   1437.11     39.32 o
  13   8  -3    140.14    136.02     23.29 o
  13   8  -2     87.96     90.34     23.19 o
  13   8  -1   1821.80   1865.94     43.86 o
  13   8   0    755.73    764.99     32.97 o
  13   8   1    212.31    178.16     31.36 o
  13   8   2   2279.57   2222.97     60.30 o
  13   8   3    993.61   1025.83     47.69 o
  13   8   4    481.61    420.66     43.36 o
  13   8   5   1199.53   1156.91     58.78 o
  13   8   6   1031.92    896.37     53.34 o
  13   8   7     17.50     20.57     47.29 <
  13   8   8    265.97    274.56     51.52 o
  13   9 -15     71.86    163.75     65.14 <
  13   9 -14      4.64     77.44     43.56 <
  13   9 -13      6.86     85.60     38.11 <
  13   9 -12    280.64    267.70     37.91 o
  13   9 -11    675.03    686.44     41.44 o
  13   9 -10    669.30    645.40     35.09 o
  13   9  -9      0.08     32.57     29.44 <
  13   9  -8   1008.94    962.61     37.41 o
  13   9  -7   1485.37   1449.31     41.74 o
  13   9  -6    636.23    560.91     27.02 o
  13   9  -5     16.48    -17.95     24.00 <
  13   9  -4   1532.56   1546.51     41.14 o
  13   9  -3    399.72    405.94     26.22 o
  13   9  -2   1456.09   1475.73     41.04 o
  13   9  -1     27.99     21.58     26.22 <
  13   9   0     28.89     11.90     26.72 <
  13   9   1    673.06    600.74     34.99 o
  13   9   2    157.63    129.87     35.90 o
  13   9   3    192.52    175.64     36.00 o
  13   9   4    876.06    827.10     49.71 o
  13   9   5    490.20    429.53     47.19 o
  13   9   6    279.15    261.35     47.99 o
  13   9   7    582.11    450.91     51.62 o
  13   9   8     70.61     29.64     46.18 <
  13  10 -14    118.92    166.27     45.17 o
  13  10 -13    159.43    170.80     39.63 o
  13  10 -12     94.20    135.41     38.31 o
  13  10 -11    338.25    408.66     40.43 o
  13  10 -10     10.84     70.58     31.46 <
  13  10  -9    222.83    230.90     31.86 o
  13  10  -8    961.34    908.47     37.21 o
  13  10  -7    152.44    121.60     29.04 o
  13  10  -6   1147.65   1149.35     41.74 o
  13  10  -5    299.82    301.68     26.62 o
  13  10  -4    465.86    450.91     29.44 o
  13  10  -3     30.54     41.14     27.22 <
  13  10  -2   1609.47   1747.86     47.49 o
  13  10  -1      2.26    -11.60     27.63 <
  13  10   0    164.00    123.01     28.94 o
  13  10   1      4.62    -29.24     31.46 <
  13  10   2    349.68    335.56     38.72 o
  13  10   3    240.13    210.13     37.71 o
  13  10   4      5.55     -2.42     42.95 <
  13  10   5     58.12     37.31     45.37 <
  13  10   6     12.37    -10.39     46.48 <
  13  10   7     57.06    -53.94     44.87 <
  13  11 -13     37.69     97.20     44.57 <
  13  11 -12     40.95     87.02     39.42 <
  13  11 -11    143.28    162.13     38.82 o
  13  11 -10     67.34    128.46     33.27 o
  13  11  -9    368.06    365.91     34.08 o
  13  11  -8    145.06    175.64     30.15 o
  13  11  -7    333.63    304.91     31.26 o
  13  11  -6     94.61     82.07     29.44 <
  13  11  -5    413.61    393.64     32.16 o
  13  11  -4    750.87    760.35     36.50 o
  13  11  -3    144.95    128.05     30.95 o
  13  11  -2    111.88    112.83     29.24 o
  13  11  -1    976.18   1074.23     41.44 o
  13  11   0    641.31    661.54     33.98 o
  13  11   1    986.37   1015.04     42.75 o
  13  11   2    988.61    922.38     47.39 o
  13  11   3    465.02    479.84     42.15 o
  13  11   4    278.98    252.07     46.68 o
  13  11   5     40.90     15.53     46.18 <
  13  11   6     34.11    -41.84     44.57 <
  13  12 -12    155.90    124.12     55.15 <
  13  12 -11     34.79     64.73     40.33 <
  13  12 -10      2.48     24.00     36.80 <
  13  12  -9     32.77     40.84     37.51 <
  13  12  -8     69.11     39.52     36.20 <
  13  12  -7      9.82     13.41     34.28 <
  13  12  -6      1.17     24.50     33.58 <
  13  12  -5      9.72      5.04     33.58 <
  13  12  -4     18.65      6.15     30.35 <
  13  12  -3    316.34    335.15     34.08 o
  13  12  -2      0.27      0.50     32.27 <
  13  12  -1    907.21    924.70     41.04 o
  13  12   0     77.73     91.96     33.88 <
  13  12   1    127.41    108.39     35.19 o
  13  12   2     15.01    -12.91     39.12 <
  13  12   3   1333.69   1477.24     63.42 o
  13  12   4      1.22    -42.95     45.88 <
  13  12   5   1203.10   1087.74     60.50 o
  13  13 -10    260.20    268.81     45.07 o
  13  13  -9     66.81     65.14     40.03 <
  13  13  -8     49.06     51.22     37.91 <
  13  13  -7    110.41    133.09     36.00 o
  13  13  -6     59.74     50.72     35.69 <
  13  13  -5    101.90    107.48     36.10 <
  13  13  -4   1495.64   1506.48     59.69 o
  13  13  -3      7.17    -36.50     35.19 <
  13  13  -2    927.03    814.29     44.06 o
  13  13  -1     54.07     55.96     38.62 <
  13  13   0     26.57     44.77     35.29 <
  13  13   1   1589.37   1721.75     64.93 o
  13  13   2    895.88    941.34     49.10 o
  13  13   3    489.29    453.63     59.79 o
  13  14  -8   1456.14   1450.02     87.72 o
  13  14  -7      4.33     21.27     39.42 <
  13  14  -6    349.12    292.10     42.75 o
  13  14  -5    206.79    165.76     41.14 o
  13  14  -4     13.86    -44.67     40.53 <
  13  14  -3      0.40    -73.10     36.90 <
  13  14  -2    902.98    797.76     45.57 o
  13  14  -1      1.76      7.86     40.43 <
  13  14   0    124.18     79.86     47.09 <
  13  14   1    255.26    235.23     57.98 o
  13  15  -5     46.37     26.82     61.61 <
  13  15  -4    794.00    751.48     49.00 o
  13  15  -3    201.53     67.56     42.95 <
  13  15  -2     22.84   -147.61     56.77 <
  14   0 -16     18.38    160.92     88.02 <
  14   0 -14     90.39    167.58     42.05 o
  14   0 -12    263.00    304.30     38.82 o
  14   0 -10   1415.62   1255.32     51.02 o
  14   0  -8   7190.18   6699.86    130.07 o
  14   0  -6    153.29     76.43     30.15 <
  14   0  -4   2566.70   2476.05     61.40 o
  14   0  -2   4036.32   4198.91     81.27 o
  14   0   0    108.18     84.90     25.91 o
  14   0   2     84.24     56.46     27.02 <
  14   0   4      1.03    -11.49     34.28 <
  14   0   6      0.45      7.97     38.42 <
  14   0   8    310.77    417.23     49.91 o
  14   0  10   1051.53   1502.75     87.62 o
  14   1 -17    141.08    256.61     66.35 o
  14   1 -16     25.71    127.25     62.11 <
  14   1 -15    232.88    281.82     36.50 o
  14   1 -14     55.39    151.55     33.68 o
  14   1 -13    167.36    181.29     30.35 o
  14   1 -12    172.55    181.59     24.30 o
  14   1 -11    920.92    960.29     32.47 o
  14   1 -10   1180.00   1232.83     36.60 o
  14   1  -9    228.75    251.16     23.39 o
  14   1  -8      1.29     17.65     21.68 <
  14   1  -7    161.93    134.30     21.68 o
  14   1  -6   2175.13   2061.44     41.04 o
  14   1  -5    128.80     86.51     21.58 o
  14   1  -4   4886.61   4688.84     62.11 o
  14   1  -3     18.11     31.66     19.46 <
  14   1  -2      0.92     -0.10     19.16 <
  14   1  -1   1403.02   1436.61     33.58 o
  14   1   0   2518.97   2524.85     40.94 o
  14   1   1   2817.02   2884.10     43.96 o
  14   1   2    160.03    134.91     19.56 o
  14   1   3     42.19     -5.55     23.09 <
  14   1   4     76.93     63.12     24.70 <
  14   1   5   1795.22   1876.32     44.06 o
  14   1   6    416.37    440.52     30.95 o
  14   1   7   1360.84   1507.39     45.68 o
  14   1   8    317.32    447.28     36.00 o
  14   1   9     18.79    129.36     38.82 o
  14   1  10    443.47    449.80     45.17 o
  14   2 -17     31.22     96.59     64.63 <
  14   2 -16     67.63    159.81     45.57 o
  14   2 -15     58.55     80.76     38.42 <
  14   2 -14     45.02    118.78     33.88 o
  14   2 -13    335.81    377.30     29.54 o
  14   2 -12      7.50     29.44     26.92 <
  14   2 -11     59.89     98.41     25.71 o
  14   2 -10    102.88    120.89     22.69 o
  14   2  -9     24.06     28.74     21.78 <
  14   2  -8     92.34     89.54     22.18 o
  14   2  -7     17.77      9.48     21.48 <
  14   2  -6     93.97     60.80     20.47 <
  14   2  -5     62.55     35.49     19.96 <
  14   2  -4    215.37    209.12     20.67 o
  14   2  -3   4037.56   3997.86     52.94 o
  14   2  -2    137.87    134.91     19.96 o
  14   2  -1   1428.35   1481.68     34.18 o
  14   2   0    849.83    867.53     27.32 o
  14   2   1    139.52    114.54     20.57 o
  14   2   2    455.49    405.63     22.69 o
  14   2   3   4815.62   4978.11     66.65 o
  14   2   4     38.33     -4.34     24.70 <
  14   2   5   2438.57   2594.42     55.05 o
  14   2   6    210.39    190.97     31.66 o
  14   2   7    364.00    383.55     34.48 o
  14   2   8     24.66    101.53     33.98 <
  14   2   9    368.42    463.51     43.36 o
  14   3 -17    352.91    528.04     50.52 o
  14   3 -16     26.39    115.75     45.37 <
  14   3 -15    617.54    688.16     44.06 o
  14   3 -14      1.21     52.03     32.06 <
  14   3 -13     16.35     43.56     28.23 <
  14   3 -12    204.97    212.65     27.93 o
  14   3 -11    581.10    624.84     29.44 o
  14   3 -10    588.67    630.38     28.43 o
  14   3  -9   1048.95   1017.16     35.29 o
  14   3  -8    358.87    319.93     22.89 o
  14   3  -7    379.75    371.86     23.49 o
  14   3  -6   2186.85   2078.08     40.84 o
  14   3  -5     58.34     50.82     21.68 <
  14   3  -4   2133.00   1944.08     39.42 o
  14   3  -3     22.11      7.76     21.07 <
  14   3  -2    309.12    328.80     22.48 o
  14   3  -1   2964.89   3041.40     47.79 o
  14   3   0   2550.80   2591.70     44.36 o
  14   3   1   4803.79   4845.22     63.62 o
  14   3   2     12.19    -30.65     22.18 <
  14   3   3     69.79     38.21     23.39 <
  14   3   4     22.34     -5.55     26.62 <
  14   3   5    900.43    902.52     37.21 o
  14   3   6     45.47     80.76     33.78 <
  14   3   7    651.36    810.46     41.54 o
  14   3   8    646.07    570.59     63.82 o
  14   3   9     63.73     43.76     60.09 <
  14   4 -16     11.75     85.91     45.37 <
  14   4 -15    100.13    152.76     37.31 o
  14   4 -14    261.62    380.53     34.08 o
  14   4 -13     31.71     82.68     30.85 <
  14   4 -12    521.01    639.05     30.65 o
  14   4 -11     85.57     72.39     26.32 <
  14   4 -10    295.08    298.86     26.62 o
  14   4  -9      4.35     20.37     25.01 <
  14   4  -8   2885.56   2865.25     52.53 o
  14   4  -7      9.74     14.12     24.20 <
  14   4  -6    930.40    926.82     33.17 o
  14   4  -5    911.96    866.22     30.95 o
  14   4  -4   1258.87   1306.54     39.42 o
  14   4  -3     88.25    109.30     21.88 o
  14   4  -2   1184.70   1272.16     33.48 o
  14   4  -1    764.30    786.77     28.03 o
  14   4   0    168.70    135.71     22.38 o
  14   4   1      4.21     10.49     22.38 <
  14   4   2     46.93     36.50     22.99 <
  14   4   3    137.12    109.60     24.50 o
  14   4   4    362.45    352.50     35.09 o
  14   4   5    217.21    177.36     38.92 o
  14   4   6    269.94    349.88     47.49 o
  14   4   7     16.41     39.12     60.09 <
  14   4   8    782.22    686.14     70.38 o
  14   4   9     14.94    -32.37     59.99 <
  14   5 -16      7.83    107.58     43.36 <
  14   5 -15     17.16    129.67     39.83 o
  14   5 -14    460.53    505.45     35.19 o
  14   5 -13    396.94    448.28     33.27 o
  14   5 -12    489.57    545.18     30.45 o
  14   5 -11    110.35    126.14     27.43 o
  14   5 -10   1053.63    962.81     35.09 o
  14   5  -9      9.77     29.85     25.21 <
  14   5  -8    104.96     99.62     25.41 o
  14   5  -7   1203.86   1139.67     38.21 o
  14   5  -6   1079.62   1075.44     38.11 o
  14   5  -5    890.28    883.66     31.56 o
  14   5  -4   4574.02   4578.23     66.14 o
  14   5  -3    392.25    409.46     26.32 o
  14   5  -2    536.06    542.76     27.22 o
  14   5  -1    405.98    415.01     26.52 o
  14   5   0    499.47    527.43     27.63 o
  14   5   1    988.49   1068.18     35.19 o
  14   5   2    703.63    714.37     31.06 o
  14   5   3    649.25    624.33     31.26 o
  14   5   4   1897.68   1914.23     71.89 o
  14   5   5    818.99    907.26     55.46 o
  14   5   6    417.90    405.53     52.03 o
  14   5   7    121.20     73.50     46.58 <
  14   5   8     70.87    -10.79     44.26 <
  14   5   9      8.06    -84.60     50.11 <
  14   6 -16     12.14    107.08     47.59 <
  14   6 -15    220.97    244.01     49.41 o
  14   6 -14     34.70     97.70     39.32 <
  14   6 -13    238.75    270.12     32.67 o
  14   6 -12     72.91     97.40     29.64 o
  14   6 -11    107.37    144.39     27.83 o
  14   6 -10      8.78     21.07     26.52 <
  14   6  -9     28.17     19.46     24.40 <
  14   6  -8      6.21     13.41     25.61 <
  14   6  -7    127.04    107.68     25.81 o
  14   6  -6     37.23      5.75     24.80 <
  14   6  -5    493.10    439.01     26.82 o
  14   6  -4    363.81    401.40     27.22 o
  14   6  -3    713.31    714.27     29.54 o
  14   6  -2     12.62    -14.92     25.21 <
  14   6  -1   1329.69   1344.75     39.12 o
  14   6   0   1344.39   1373.99     39.63 o
  14   6   1    245.15    277.48     30.55 o
  14   6   2   1304.73   1393.05     47.29 o
  14   6   3   3119.87   3311.31     69.67 o
  14   6   4    606.26    545.68     51.42 o
  14   6   5   1578.30   1563.95     76.33 o
  14   6   6   1115.37   1077.35     60.40 o
  14   6   7    177.73    168.69     48.50 o
  14   6   8    115.92      3.73     45.78 <
  14   7 -15    210.24    247.84     46.99 o
  14   7 -14    458.65    536.91     44.57 o
  14   7 -13      1.50     46.68     38.21 <
  14   7 -12     58.53    100.12     36.90 <
  14   7 -11    386.40    404.32     34.99 o
  14   7 -10    372.69    344.23     31.56 o
  14   7  -9    650.94    594.79     31.06 o
  14   7  -8    184.67    196.11     27.93 o
  14   7  -7    629.63    575.73     30.05 o
  14   7  -6    947.88    873.78     30.95 o
  14   7  -5     66.17     66.95     25.61 <
  14   7  -4    257.79    255.60     26.11 o
  14   7  -3    528.02    527.43     30.45 o
  14   7  -2    538.42    536.11     31.46 o
  14   7  -1   2366.42   2415.55     53.84 o
  14   7   0     54.70     44.67     29.54 <
  14   7   1   1097.67   1083.10     41.24 o
  14   7   2     77.19     32.27     32.87 <
  14   7   3      6.89    -27.02     37.71 <
  14   7   4    350.76    314.79     52.03 o
  14   7   5    728.09    583.29     49.91 o
  14   7   6    392.36    350.58     48.90 o
  14   7   7    358.55    290.69     50.41 o
  14   7   8    611.84    413.40     49.71 o
  14   8 -15     36.86     93.97     46.68 <
  14   8 -14      3.43     64.93     40.53 <
  14   8 -13    307.87    309.54     42.75 o
  14   8 -12     23.84     96.90     39.22 <
  14   8 -11    111.72    161.12     38.31 o
  14   8 -10    910.88    865.11     44.67 o
  14   8  -9     89.74     88.93     30.55 <
  14   8  -8   1474.46   1410.29     46.28 o
  14   8  -7    504.55    451.51     27.63 o
  14   8  -6      9.51     -5.14     25.41 <
  14   8  -5   1123.07   1137.55     39.52 o
  14   8  -4    255.29    277.68     26.52 o
  14   8  -3    163.98    143.58     25.61 o
  14   8  -2   2125.46   2213.49     52.03 o
  14   8  -1    528.45    539.33     32.06 o
  14   8   0    300.25    271.33     33.37 o
  14   8   1    517.87    508.18     37.61 o
  14   8   2     56.66     -8.07     33.48 <
  14   8   3     17.85    -17.75     43.46 <
  14   8   4      8.63      8.87     52.23 <
  14   8   5      3.45    -41.34     45.57 <
  14   8   6    247.50    210.03     49.10 o
  14   8   7    159.96    176.35     51.32 o
  14   9 -14    359.91    404.52     45.27 o
  14   9 -13    610.41    682.81     46.68 o
  14   9 -12    169.47    254.29     41.54 o
  14   9 -11    656.58    639.05     43.36 o
  14   9 -10      4.61     77.94     37.10 <
  14   9  -9    291.22    286.45     39.42 o
  14   9  -8     14.38      9.58     28.03 <
  14   9  -7   1663.10   1567.18     44.77 o
  14   9  -6     42.38     28.13     26.22 <
  14   9  -5      5.21    -17.04     25.91 <
  14   9  -4   1289.81   1318.54     40.73 o
  14   9  -3    302.04    305.41     27.43 o
  14   9  -2    552.01    571.60     34.58 o
  14   9  -1      0.88    -20.17     31.16 <
  14   9   0     27.80     11.29     31.76 <
  14   9   1    287.90    278.59     34.28 o
  14   9   2    349.57    339.49     36.20 o
  14   9   3     12.70     49.61     44.97 <
  14   9   4   1161.65   1190.58     72.60 o
  14   9   5    355.08    363.79     50.01 o
  14   9   6    146.50    157.19     49.91 o
  14   9   7     22.39    -50.11     46.08 <
  14  10 -13     70.56     98.71     45.98 <
  14  10 -12     61.47    109.00     40.53 <
  14  10 -11     45.05     96.69     39.73 <
  14  10 -10     65.73    177.76     39.32 o
  14  10  -9      0.51    -18.65     32.37 <
  14  10  -8    201.95    130.27     31.06 o
  14  10  -7    365.85    253.89     29.74 o
  14  10  -6     12.01     -3.73     28.23 <
  14  10  -5      2.24     -1.71     29.04 <
  14  10  -4     70.85     69.27     29.14 <
  14  10  -3    547.29    573.21     32.47 o
  14  10  -2      1.92    -15.83     29.14 <
  14  10  -1    132.26     76.23     33.58 <
  14  10   0   1484.42   1604.89     54.75 o
  14  10   1    238.40    216.78     35.90 o
  14  10   2    855.91   1012.92     46.78 o
  14  10   3   1287.32   1463.83     74.01 o
  14  10   4    337.09    308.64     58.18 o
  14  10   5     72.89     80.97     49.20 <
  14  10   6   1094.61    951.22     55.86 o
  14  11 -12    151.41    196.11     46.28 o
  14  11 -11      5.52     71.89     41.04 <
  14  11 -10      1.73     -7.86     39.42 <
  14  11  -9    602.34    623.22     44.87 o
  14  11  -8      4.74      2.12     31.16 <
  14  11  -7    670.48    568.47     36.10 o
  14  11  -6     93.85     48.10     31.86 <
  14  11  -5    231.63    191.68     32.77 o
  14  11  -4     30.75     32.06     32.37 <
  14  11  -3    379.81    379.42     34.69 o
  14  11  -2    168.62    169.19     31.56 o
  14  11  -1   1178.41   1123.23     48.30 o
  14  11   0    178.32    172.42     36.40 o
  14  11   1    150.43    109.00     36.30 o
  14  11   2     84.76     97.10     36.90 <
  14  11   3    181.96    243.50     43.76 o
  14  11   4    457.72    421.36     52.83 o
  14  11   5    119.53     54.04     54.75 <
  14  12 -11    679.32    815.91     71.79 o
  14  12 -10     31.90     49.20     55.15 <
  14  12  -9    506.75    568.47     53.64 o
  14  12  -8    135.12    104.56     39.32 <
  14  12  -7    224.46    177.26     37.31 o
  14  12  -6      2.48     -3.93     36.20 <
  14  12  -5   2028.73   1950.23     58.18 o
  14  12  -4     53.52     39.02     32.87 <
  14  12  -3    134.34    129.57     34.58 o
  14  12  -2    270.55    222.23     36.30 o
  14  12  -1    300.88    335.05     41.84 o
  14  12   0     42.54     78.14     40.23 <
  14  12   1    181.31    186.63     38.11 o
  14  12   2    363.77    382.75     40.63 o
  14  12   3    142.18    156.38     44.36 o
  14  13  -9    362.45    268.61     44.77 o
  14  13  -8     22.35     -1.21     42.75 <
  14  13  -7    467.63    436.18     45.07 o
  14  13  -6    196.23    148.62     42.35 o
  14  13  -5     69.18     49.51     38.72 <
  14  13  -4     87.14     27.02     37.91 <
  14  13  -3    356.93    286.96     40.13 o
  14  13  -2    428.56    315.39     41.24 o
  14  13  -1     52.19     26.52     47.29 <
  14  13   0     57.96     71.39     42.55 <
  14  13   1     52.81     20.77     42.65 <
  14  13   2    642.91    778.09     61.00 o
  14  14  -6     13.45    -22.99     41.74 <
  14  14  -5     43.94    -38.52     42.85 <
  14  14  -4    178.18     79.96     43.86 <
  14  14  -3     63.87    -56.26     43.26 <
  14  14  -2    123.76     19.16     44.26 <
  14  14  -1     17.65    -21.27     58.28 <
  15   0 -16    538.73    684.63     98.71 o
  15   0 -14    425.46    473.89     52.94 o
  15   0 -12    698.16    699.55     47.29 o
  15   0 -10    417.17    420.56     36.70 o
  15   0  -8    296.43    273.45     35.90 o
  15   0  -6     85.43     82.48     33.48 <
  15   0  -4    119.42     91.05     32.87 <
  15   0  -2   2937.40   3038.57     69.47 o
  15   0   0   1510.03   1603.18     48.40 o
  15   0   2     40.53     19.76     29.14 <
  15   0   4   3321.96   3453.58     78.95 o
  15   0   6   2228.82   2464.56     73.00 o
  15   0   8     24.71    173.63     49.51 o
  15   1 -16    251.85    371.65     66.95 o
  15   1 -15    215.14    312.27     38.52 o
  15   1 -14    415.14    461.49     35.69 o
  15   1 -13     44.23    102.34     31.76 o
  15   1 -12    233.27    310.45     31.56 o
  15   1 -11     66.73    103.35     24.80 o
  15   1 -10      2.74     40.63     24.80 <
  15   1  -9   2384.98   2296.68     45.57 o
  15   1  -8     25.94     43.05     25.81 <
  15   1  -7    860.58    832.14     28.84 o
  15   1  -6    208.02    139.65     24.10 o
  15   1  -5    774.68    743.71     26.32 o
  15   1  -4    757.62    759.44     26.11 o
  15   1  -3   2328.03   2385.61     41.44 o
  15   1  -2    608.69    645.20     24.70 o
  15   1  -1      8.45     27.63     20.97 <
  15   1   0     12.01     -9.88     21.07 <
  15   1   1      4.34    -12.70     19.86 <
  15   1   2   3461.94   3517.11     48.20 o
  15   1   3     19.81    -33.27     25.01 <
  15   1   4    698.41    752.08     30.85 o
  15   1   5     26.49     14.32     27.32 <
  15   1   6     56.04     85.20     30.95 <
  15   1   7    569.09    671.52     35.19 o
  15   1   8    507.49    658.51     36.70 o
  15   1   9    328.47    311.86     43.56 o
  15   2 -16      3.17    157.49     48.40 o
  15   2 -15    113.62    161.23     41.04 o
  15   2 -14    154.20    208.71     36.50 o
  15   2 -13    197.44    257.32     30.95 o
  15   2 -12      1.76     76.53     28.84 <
  15   2 -11   2016.03   2156.52     49.71 o
  15   2 -10    233.92    256.91     28.33 o
  15   2  -9     82.90     67.56     24.30 <
  15   2  -8     63.64     44.06     24.30 <
  15   2  -7   3268.86   3218.65     51.12 o
  15   2  -6     13.36      2.12     23.49 <
  15   2  -5   1110.32   1135.83     34.38 o
  15   2  -4    113.61    122.20     23.29 o
  15   2  -3     14.70     33.88     21.48 <
  15   2  -2     44.66     75.92     21.68 o
  15   2  -1   1905.41   2029.38     39.12 o
  15   2   0      8.27     -4.13     21.27 <
  15   2   1     14.89     -8.97     21.78 <
  15   2   2     34.03     30.15     24.00 <
  15   2   3    129.99     71.89     27.43 <
  15   2   4     16.72     16.84     28.43 <
  15   2   5    344.83    355.72     31.26 o
  15   2   6      0.42     14.82     31.06 <
  15   2   7    166.21    285.35     35.49 o
  15   2   8     19.29     -6.96     50.21 <
  15   2   9    395.44    620.40    109.20 o
  15   3 -16    623.41    592.17     51.12 o
  15   3 -15    867.09    920.57     48.10 o
  15   3 -14    832.06    888.00     39.83 o
  15   3 -13     18.88     49.41     29.95 <
  15   3 -12      6.14     42.35     28.94 <
  15   3 -11    526.37    528.95     30.75 o
  15   3 -10    383.48    409.26     29.64 o
  15   3  -9    426.64    438.71     29.24 o
  15   3  -8    211.24    193.99     27.63 o
  15   3  -7    849.70    845.45     31.96 o
  15   3  -6    585.91    560.10     26.72 o
  15   3  -5     19.57     18.96     23.59 <
  15   3  -4    392.43    379.82     25.01 o
  15   3  -3   1528.11   1570.91     38.82 o
  15   3  -2    494.51    530.26     25.41 o
  15   3  -1   1887.28   1927.04     40.73 o
  15   3   0     38.03     46.18     23.29 <
  15   3   1     48.99     43.05     23.80 <
  15   3   2   1233.76   1314.91     36.50 o
  15   3   3    195.44    168.38     28.13 o
  15   3   4    525.89    534.39     31.76 o
  15   3   5     74.17     61.30     30.25 <
  15   3   6    329.31    419.55     39.63 o
  15   3   7    335.20    503.94     46.28 o
  15   3   8    328.57    220.41     53.14 o
  15   4 -16    116.77    228.28     48.60 o
  15   4 -15     54.31    107.89     38.11 <
  15   4 -14    540.69    612.43     37.71 o
  15   4 -13     83.82    160.42     31.16 o
  15   4 -12    162.60    183.31     29.95 o
  15   4 -11    352.73    360.56     29.95 o
  15   4 -10    438.51    462.10     30.25 o
  15   4  -9      1.07     20.77     27.43 <
  15   4  -8     19.11     27.02     26.82 <
  15   4  -7    166.79    182.80     27.93 o
  15   4  -6    411.31    410.17     28.64 o
  15   4  -5     23.26      9.78     26.42 <
  15   4  -4    140.64    133.70     26.82 o
  15   4  -3    226.92    220.61     27.02 o
  15   4  -2    160.80    192.48     26.62 o
  15   4  -1      6.95     25.61     25.91 <
  15   4   0   5494.02   5766.59     79.25 o
  15   4   1     18.40      3.83     26.82 <
  15   4   2    443.21    471.58     30.15 o
  15   4   3    531.08    526.53     34.38 o
  15   4   4   2866.99   2990.18     62.01 o
  15   4   5     66.12     80.76     38.01 <
  15   4   6   1804.19   2068.50     69.27 o
  15   4   7    438.49    452.92     50.31 o
  15   4   8      7.12     92.96     53.94 <
  15   5 -16    849.86    877.41     52.83 o
  15   5 -15     49.79    146.40     38.62 o
  15   5 -14     27.67     60.30     34.18 <
  15   5 -13    475.24    477.22     35.90 o
  15   5 -12     72.06     84.80     29.34 <
  15   5 -11     16.52     12.20     28.74 <
  15   5 -10    112.30    111.42     28.23 o
  15   5  -9   1579.44   1498.31     44.77 o
  15   5  -8     24.43     28.74     27.83 <
  15   5  -7     70.76     85.30     27.02 o
  15   5  -6   1462.22   1372.18     43.36 o
  15   5  -5     20.44      3.53     27.22 <
  15   5  -4   1521.35   1546.81     44.16 o
  15   5  -3   1153.22   1152.27     37.31 o
  15   5  -2     32.39      7.86     26.42 <
  15   5  -1      2.08      5.44     26.62 <
  15   5   0   1282.99   1296.76     38.31 o
  15   5   1    721.59    725.46     32.16 o
  15   5   2   1012.14   1030.77     36.60 o
  15   5   3    336.08    321.24     37.61 o
  15   5   4    269.29    299.76     39.22 o
  15   5   5    136.53    217.99     49.51 o
  15   5   6     60.21    105.06     46.48 <
  15   5   7     18.70     92.26     55.56 <
  15   5   8    253.41    128.66     62.01 <
  15   6 -15      1.61     64.43     42.85 <
  15   6 -14    185.75    226.36     42.35 o
  15   6 -13     36.41     44.47     36.50 <
  15   6 -12     64.41    100.02     32.16 o
  15   6 -11    569.00    654.58     33.27 o
  15   6 -10    471.54    423.28     30.95 o
  15   6  -9    102.73    134.51     28.33 o
  15   6  -8    471.95    469.96     30.45 o
  15   6  -7   1600.10   1609.33     46.28 o
  15   6  -6    107.15    117.97     27.73 o
  15   6  -5   1415.76   1542.88     44.06 o
  15   6  -4    651.12    743.91     32.47 o
  15   6  -3    704.73    747.54     32.57 o
  15   6  -2    980.51   1006.17     35.79 o
  15   6  -1    328.48    392.32     32.27 o
  15   6   0      0.85     -4.34     30.45 <
  15   6   1      7.20      3.43     31.16 <
  15   6   2    144.31    134.00     32.87 o
  15   6   3      3.59    -39.02     41.24 <
  15   6   4     47.27     25.51     40.33 <
  15   6   5    156.56    227.17     46.78 o
  15   6   6      2.84     54.04     55.15 <
  15   6   7    111.09    183.71     58.38 o
  15   7 -15     65.42    172.21     49.20 o
  15   7 -14    181.75    202.57     42.55 o
  15   7 -13     22.99     64.93     41.04 <
  15   7 -12     29.35     96.29     39.52 <
  15   7 -11    587.05    625.24     36.80 o
  15   7 -10    298.82    340.50     34.28 o
  15   7  -9    952.91    925.71     38.52 o
  15   7  -8    429.63    425.30     31.86 o
  15   7  -7     18.40    -20.06     28.94 <
  15   7  -6    412.61    440.12     33.37 o
  15   7  -5     70.99    100.73     30.45 o
  15   7  -4     43.67     51.62     29.74 <
  15   7  -3   1339.10   1408.58     48.70 o
  15   7  -2    973.34   1075.14     40.23 o
  15   7  -1    639.53    694.00     35.59 o
  15   7   0      3.29    -19.36     31.76 <
  15   7   1     20.57      2.62     33.48 <
  15   7   2    249.29    223.94     35.90 o
  15   7   3    147.15    143.28     41.74 o
  15   7   4    211.67    220.31     43.36 o
  15   7   5   1002.71   1069.29     64.33 o
  15   7   6    100.83    107.58     57.57 <
  15   7   7    220.02    107.99     55.35 <
  15   8 -14     48.33    119.18     48.10 <
  15   8 -13    205.01    297.75     44.87 o
  15   8 -12     27.03     59.79     40.63 <
  15   8 -11     16.49     38.82     39.32 <
  15   8 -10     92.53    111.92     35.69 o
  15   8  -9     32.32     46.78     32.67 <
  15   8  -8     18.21    -27.12     29.85 <
  15   8  -7     34.94    -20.37     29.74 <
  15   8  -6    172.91    152.55     30.55 o
  15   8  -5    377.79    339.69     31.56 o
  15   8  -4     35.03     45.07     29.64 <
  15   8  -3   1302.04   1406.66     48.70 o
  15   8  -2   1099.86   1198.75     45.07 o
  15   8  -1     86.24     89.23     32.06 <
  15   8   0    856.80    965.84     44.36 o
  15   8   1   1338.16   1406.06     52.03 o
  15   8   2      2.70      5.34     35.69 <
  15   8   3   1569.02   1682.83     69.37 o
  15   8   4   1248.65   1269.43     60.60 o
  15   8   5      0.75    -28.53     56.87 <
  15   8   6    301.59    311.96     61.10 o
  15   9 -13    150.99    246.32     48.30 o
  15   9 -12    385.93    370.34     43.96 o
  15   9 -11      6.53     66.04     41.04 <
  15   9 -10    203.27    200.25     41.04 o
  15   9  -9     56.32     51.93     35.69 <
  15   9  -8    623.83    501.72     36.80 o
  15   9  -7     92.37     65.14     31.16 <
  15   9  -6    786.66    764.28     35.59 o
  15   9  -5    524.19    522.70     33.68 o
  15   9  -4   1228.46   1327.41     48.40 o
  15   9  -3    319.52    319.02     35.09 o
  15   9  -2     94.75    103.55     33.48 o
  15   9  -1    685.08    677.97     37.71 o
  15   9   0    789.84    882.25     43.56 o
  15   9   1    534.93    593.17     40.43 o
  15   9   2    849.99    938.11     46.18 o
  15   9   3     35.97     32.67     42.55 <
  15   9   4    124.21    146.81     44.57 o
  15   9   5    751.73    748.75     66.35 o
  15  10 -12     17.55     62.41     47.09 <
  15  10 -11    285.98    392.93     45.78 o
  15  10 -10    496.60    569.48     46.68 o
  15  10  -9     16.43     39.63     40.73 <
  15  10  -8   1030.20    867.23     45.37 o
  15  10  -7    211.11    164.55     35.19 o
  15  10  -6      4.27    -27.43     34.28 <
  15  10  -5    195.01    164.45     35.09 o
  15  10  -4   1378.67   1492.06     56.26 o
  15  10  -3     60.30     62.01     34.89 <
  15  10  -2     60.58     93.77     35.49 <
  15  10  -1     93.81     75.62     35.19 <
  15  10   0     15.42     -4.13     35.29 <
  15  10   1      4.23     17.04     35.90 <
  15  10   2     22.13     35.49     37.21 <
  15  10   3    151.80    168.59     44.26 o
  15  10   4     19.00     64.33     50.92 <
  15  11 -11    104.36    166.37     48.40 o
  15  11 -10     57.47     53.84     46.78 <
  15  11  -9    266.59    228.18     43.76 o
  15  11  -8     33.91     53.74     39.02 <
  15  11  -7      2.94    -47.89     38.92 <
  15  11  -6    491.80    483.67     43.15 o
  15  11  -5     47.09     -7.97     39.12 <
  15  11  -4     11.35    -20.47     38.01 <
  15  11  -3    656.72    684.53     43.96 o
  15  11  -2    187.02    229.18     37.10 o
  15  11  -1    546.65    545.89     40.43 o
  15  11   0    138.00    138.84     37.71 o
  15  11   1    131.33    195.00     39.32 o
  15  11   2    321.93    298.45     45.07 o
  15  11   3     64.35     74.01     50.62 <
  15  12 -10    150.60    150.03     60.30 <
  15  12  -9     52.75     79.96     58.88 <
  15  12  -8    183.01    164.45     59.69 <
  15  12  -7     40.98      3.53     45.27 <
  15  12  -6     23.91     -0.30     35.29 <
  15  12  -5    164.58     99.42     35.69 <
  15  12  -4      9.50     -6.55     40.03 <
  15  12  -3    654.68    620.80     45.07 o
  15  12  -2    162.44    209.42     42.25 o
  15  12  -1    399.71    425.40     45.17 o
  15  12   0     23.40     54.65     42.95 <
  15  12   1    462.04    484.78     42.35 o
  15  12   2    245.64    269.72     48.30 o
  15  13  -7     72.31     37.91     43.05 <
  15  13  -6    755.95    605.68     51.02 o
  15  13  -5      2.78    -92.26     44.06 <
  15  13  -4    101.22    -15.43     54.55 <
  15  13  -3      5.36    -67.66     55.35 <
  15  13  -2    142.82     61.30     57.07 <
  15  13  -1    493.92    544.58     58.28 o
  16   0 -16    280.26    386.17    100.63 o
  16   0 -14      5.95     58.68     63.93 <
  16   0 -12     88.56    151.45     39.52 o
  16   0 -10   3804.83   3599.28     92.36 o
  16   0  -8    224.52    246.43     39.22 o
  16   0  -6   1059.47   1058.80     53.34 o
  16   0  -4    488.20    628.26     40.23 o
  16   0  -2    722.37    729.09     36.90 o
  16   0   0    225.61    159.71     31.26 o
  16   0   2     15.57    -17.54     36.90 <
  16   0   4     19.84     44.36     39.93 <
  16   0   6    139.01    185.73     49.10 o
  16   0   8    651.34    813.08    110.21 o
  16   1 -16     19.31     77.13     68.97 <
  16   1 -15    102.42    263.97     47.59 o
  16   1 -14    144.85    250.66     33.78 o
  16   1 -13    115.43    149.53     34.18 o
  16   1 -12    258.65    303.49     34.28 o
  16   1 -11     20.53     88.02     32.27 <
  16   1 -10    111.92    127.45     27.63 o
  16   1  -9     56.82     67.45     27.32 <
  16   1  -8    446.49    418.54     28.43 o
  16   1  -7    192.35    168.08     26.62 o
  16   1  -6   2429.51   2307.67     46.38 o
  16   1  -5    177.05    171.01     24.60 o
  16   1  -4     82.44     70.48     23.69 <
  16   1  -3    213.08    268.41     24.50 o
  16   1  -2   1591.48   1664.78     38.62 o
  16   1  -1   1234.01   1349.69     34.99 o
  16   1   0    126.11    131.68     22.08 o
  16   1   1    810.68    775.27     27.32 o
  16   1   2     31.75      3.63     26.01 <
  16   1   3   1319.55   1366.33     42.25 o
  16   1   4     72.85     52.73     30.05 <
  16   1   5    303.80    329.31     32.87 o
  16   1   6     55.03     89.54     31.96 <
  16   1   7      3.71     59.39     35.49 <
  16   2 -16      5.70     47.19     68.77 <
  16   2 -15    414.51    574.02     46.48 o
  16   2 -14     26.64     91.96     35.90 <
  16   2 -13    116.03    190.77     34.79 o
  16   2 -12      4.41     49.61     30.85 <
  16   2 -11    123.54    136.52     30.45 o
  16   2 -10      1.44     38.62     30.25 <
  16   2  -9    451.98    426.00     31.76 o
  16   2  -8    279.29    213.15     27.53 o
  16   2  -7    112.54     59.39     26.42 <
  16   2  -6    249.50    235.94     27.02 o
  16   2  -5   3580.31   3564.09     55.35 o
  16   2  -4     85.29     98.01     25.31 o
  16   2  -3   1583.87   1675.67     40.94 o
  16   2  -2     95.39     97.20     24.80 o
  16   2  -1    390.01    404.52     26.52 o
  16   2   0      8.91    -20.77     24.70 <
  16   2   1   4383.53   4576.71     63.72 o
  16   2   2      8.14    -40.03     28.03 <
  16   2   3   3006.56   3211.19     57.98 o
  16   2   4    125.34    123.01     30.45 o
  16   2   5    391.88    408.05     33.58 o
  16   2   6    287.14    379.92     34.69 o
  16   2   7   1309.97   1346.97     62.92 o
  16   3 -16      5.23     95.08     51.12 <
  16   3 -15    193.55    266.99     40.73 o
  16   3 -14     56.58    166.97     39.02 o
  16   3 -13   1100.98   1178.49     42.95 o
  16   3 -12    132.41    171.41     31.36 o
  16   3 -11    353.06    332.73     32.16 o
  16   3 -10    129.02    133.30     30.75 o
  16   3  -9      6.33      4.94     29.54 <
  16   3  -8    821.81    784.85     34.48 o
  16   3  -7     10.39    -18.85     29.24 <
  16   3  -6    780.06    789.39     33.68 o
  16   3  -5    249.29    232.71     29.44 o
  16   3  -4     13.54     34.18     25.51 <
  16   3  -3   1219.79   1326.70     39.02 o
  16   3  -2   1414.40   1497.81     39.83 o
  16   3  -1   1213.62   1304.82     37.31 o
  16   3   0      6.27    -10.99     25.11 <
  16   3   1     67.67     46.08     25.81 <
  16   3   2    404.90    373.57     30.75 o
  16   3   3   1339.90   1414.02     50.41 o
  16   3   4     39.74      3.73     34.08 <
  16   3   5    227.80    285.85     36.90 o
  16   3   6    303.26    427.61     43.05 o
  16   3   7     36.50    -21.68     49.71 <
  16   4 -15      0.99     62.11     40.53 <
  16   4 -14      4.54     59.09     36.10 <
  16   4 -13    181.07    217.18     33.58 o
  16   4 -12    996.04    989.43     38.82 o
  16   4 -11    265.83    259.23     31.66 o
  16   4 -10   1414.42   1513.14     48.30 o
  16   4  -9    441.24    470.57     32.77 o
  16   4  -8   1225.19   1173.54     40.63 o
  16   4  -7    384.44    351.89     31.36 o
  16   4  -6    926.32    965.84     35.39 o
  16   4  -5      6.70     31.16     29.14 <
  16   4  -4   4053.14   4206.07     65.74 o
  16   4  -3    102.43    133.30     29.14 o
  16   4  -2    409.71    434.37     30.25 o
  16   4  -1    333.77    371.96     30.05 o
  16   4   0      5.58     -1.41     28.23 <
  16   4   1    119.43     97.10     29.34 o
  16   4   2      0.29    -36.40     32.77 <
  16   4   3     78.37     43.26     33.78 <
  16   4   4     51.29     18.45     38.21 <
  16   4   5     13.10      4.54     39.73 <
  16   4   6    619.14    727.48     50.62 o
  16   4   7      8.89     89.03     49.20 <
  16   5 -15    337.73    367.22     42.25 o
  16   5 -14    253.27    341.91     38.82 o
  16   5 -13    336.89    412.79     37.91 o
  16   5 -12    360.47    433.56     34.89 o
  16   5 -11      9.00     42.05     31.16 <
  16   5 -10    394.67    339.39     32.06 o
  16   5  -9    140.21    165.06     30.45 o
  16   5  -8   1456.81   1462.52     48.30 o
  16   5  -7     10.20      5.75     29.24 <
  16   5  -6    665.32    729.49     33.98 o
  16   5  -5    801.54    786.06     35.39 o
  16   5  -4     28.39     40.23     29.54 <
  16   5  -3    596.53    636.93     32.67 o
  16   5  -2    297.83    300.77     30.45 o
  16   5  -1   1595.12   1755.53     46.99 o
  16   5   0    479.33    519.27     32.27 o
  16   5   1      4.50     15.43     32.06 <
  16   5   2    324.37    367.42     39.32 o
  16   5   3    659.12    695.41     42.75 o
  16   5   4    294.01    334.95     45.68 o
  16   5   5    581.36    717.09     50.41 o
  16   5   6    138.10    154.67     49.10 o
  16   5   7    165.45    180.48     59.69 o
  16   6 -14     14.53     82.07     44.26 <
  16   6 -13    306.38    301.17     41.84 o
  16   6 -12     13.77     42.35     35.09 <
  16   6 -11     90.43     96.49     31.96 o
  16   6 -10     47.44     51.93     31.16 <
  16   6  -9    364.58    373.47     32.57 o
  16   6  -8    265.66    256.11     31.56 o
  16   6  -7    337.03    295.23     30.95 o
  16   6  -6     94.14     76.53     29.64 <
  16   6  -5    315.88    308.54     30.85 o
  16   6  -4    110.30     94.78     30.45 o
  16   6  -3    125.07    114.14     33.07 o
  16   6  -2   1346.89   1440.34     47.99 o
  16   6  -1     10.73     59.19     32.87 <
  16   6   0   1260.31   1345.46     49.41 o
  16   6   1   1823.63   1949.93     53.54 o
  16   6   2    418.52    422.67     41.14 o
  16   6   3   1451.96   1545.60     66.14 o
  16   6   4    512.63    530.26     45.68 o
  16   6   5    320.47    325.17     45.57 o
  16   6   6    123.94    154.57     49.91 o
  16   7 -14     37.02     22.38     49.71 <
  16   7 -13    145.84    189.46     44.16 o
  16   7 -12    363.34    324.97     45.57 o
  16   7 -11    374.78    387.48     37.81 o
  16   7 -10     55.65     37.61     34.89 <
  16   7  -9    417.24    359.55     34.28 o
  16   7  -8    718.76    619.90     35.59 o
  16   7  -7     43.58     40.23     32.16 <
  16   7  -6    525.39    529.75     36.10 o
  16   7  -5    248.84    260.24     33.88 o
  16   7  -4     41.41     33.98     32.06 <
  16   7  -3   1616.04   1657.42     51.93 o
  16   7  -2     58.48     78.14     33.48 <
  16   7  -1    341.86    357.54     35.79 o
  16   7   0    107.07    127.14     34.79 o
  16   7   1      3.36      6.15     35.69 <
  16   7   2     89.61     86.41     41.34 <
  16   7   3    189.95    210.63     43.15 o
  16   7   4     22.43      2.62     43.15 <
  16   7   5    103.85    131.88     50.21 <
  16   7   6    369.93    282.02     63.02 o
  16   8 -13    287.59    313.17     50.92 o
  16   8 -12    142.56    138.74     43.46 o
  16   8 -11    289.24    249.85     43.36 o
  16   8 -10    689.01    750.97     43.86 o
  16   8  -9    145.82    160.72     35.49 o
  16   8  -8     13.14    -38.92     32.47 <
  16   8  -7    424.45    381.13     34.08 o
  16   8  -6     45.90     23.59     32.57 <
  16   8  -5    516.21    515.54     35.09 o
  16   8  -4    380.64    397.97     33.88 o
  16   8  -3    677.49    792.61     38.52 o
  16   8  -2     25.20     11.39     31.46 <
  16   8  -1     50.09     55.15     34.08 <
  16   8   0      1.12      4.54     36.00 <
  16   8   1     28.07     22.89     37.21 <
  16   8   2    287.90    301.68     44.57 o
  16   8   3      3.72     42.05     43.76 <
  16   8   4      0.42     29.24     49.81 <
  16   8   5    272.90    259.33     50.11 o
  16   9 -12     36.21     97.00     49.71 <
  16   9 -11     20.30     19.16     43.26 <
  16   9 -10     17.52      3.63     42.85 <
  16   9  -9    559.00    563.33     43.26 o
  16   9  -8    740.48    721.23     40.94 o
  16   9  -7    224.94    100.02     33.98 <
  16   9  -6   1149.52   1150.96     45.07 o
  16   9  -5    227.99    247.53     34.38 o
  16   9  -4    364.64    327.59     37.31 o
  16   9  -3     87.03    108.89     35.69 o
  16   9  -2    250.74    235.64     36.40 o
  16   9  -1     12.33     23.49     35.59 <
  16   9   0    334.80    335.36     37.91 o
  16   9   1    543.48    562.83     40.33 o
  16   9   2    457.26    453.43     46.28 o
  16   9   3     32.79     40.13     49.81 <
  16   9   4    389.08    297.45     49.71 o
  16  10 -11      2.26      5.55     49.71 <
  16  10 -10      1.53     -0.91     49.00 <
  16  10  -9    127.97     53.14     44.26 <
  16  10  -8      0.72      8.47     37.00 <
  16  10  -7     19.11    -50.52     39.93 <
  16  10  -6     39.48     21.27     40.33 <
  16  10  -5    128.03    138.64     36.90 o
  16  10  -4     25.56     45.27     36.80 <
  16  10  -3    138.57    135.51     37.21 o
  16  10  -2    465.00    463.61     39.52 o
  16  10  -1      6.68     25.11     36.90 <
  16  10   0    968.47   1061.83     47.69 o
  16  10   1    541.23    584.30     42.15 o
  16  10   2    304.93    330.21     45.88 o
  16  10   3     19.91     15.83     47.19 <
  16  11 -10     64.32     86.11     50.92 <
  16  11  -9    463.02    320.43     52.23 o
  16  11  -8      2.11    -86.71     49.00 <
  16  11  -7      5.08    -44.57     41.74 <
  16  11  -6    121.87     54.35     42.05 <
  16  11  -5    404.25    294.12     43.05 o
  16  11  -4     41.41     41.84     40.84 <
  16  11  -3   1367.23   1468.07     65.54 o
  16  11  -2     83.79    115.15     38.52 <
  16  11  -1    202.81    194.80     39.22 o
  16  11   0    693.29    807.23     46.08 o
  16  11   1     15.22    -13.11     43.26 <
  16  12  -8    120.57     85.91     62.01 <
  16  12  -7   1002.45    946.88     68.97 o
  16  12  -6     77.82     44.77     47.89 <
  16  12  -5    206.30     98.71     48.80 <
  16  12  -4    229.63    143.18     48.70 <
  16  12  -3    198.70    130.47     47.89 <
  16  12  -2      4.39     20.17     48.90 <
  16  12  -1    323.40    337.37     55.25 o
  17   0 -14    121.85    256.51     55.76 o
  17   0 -12     13.40     84.49     52.23 <
  17   0 -10     23.68     46.18     47.69 <
  17   0  -8     39.95     -7.56     47.59 <
  17   0  -6    218.67    196.11     40.73 o
  17   0  -4    832.93    887.39     42.25 o
  17   0  -2   2821.40   2864.04     64.03 o
  17   0   0    129.63    139.55     33.78 o
  17   0   2   2083.91   2126.38     67.66 o
  17   0   4   1497.79   1643.71     74.01 o
  17   0   6     24.40     63.22     59.59 <
  17   1 -15    156.57    389.10     50.62 o
  17   1 -14      4.57    123.62     39.73 o
  17   1 -13      7.61     46.99     36.10 <
  17   1 -12      9.18     15.93     39.22 <
  17   1 -11   1357.99   1257.84     46.58 o
  17   1 -10    506.21    448.08     37.61 o
  17   1  -9     51.14     53.44     30.15 <
  17   1  -8    252.99    189.46     29.95 o
  17   1  -7    148.98    131.58     28.84 o
  17   1  -6    216.02    237.85     28.94 o
  17   1  -5   2757.93   2792.95     50.82 o
  17   1  -4     19.27     29.04     27.22 <
  17   1  -3    135.08    129.97     27.22 o
  17   1  -2    607.37    641.57     30.35 o
  17   1  -1    159.58    125.63     24.90 o
  17   1   0   1141.59   1185.04     34.08 o
  17   1   1    292.22    208.71     27.83 o
  17   1   2    715.09    725.87     35.09 o
  17   1   3      1.90     -0.20     30.55 <
  17   1   4    310.48    315.29     33.48 o
  17   1   5    101.17    126.34     32.87 o
  17   1   6    532.14    577.55     39.12 o
  17   2 -15     10.19      5.85     70.08 <
  17   2 -14     50.62    140.35     41.84 o
  17   2 -13    750.11    862.69     43.56 o
  17   2 -12     11.01     25.51     35.69 <
  17   2 -11     20.67     81.87     32.87 <
  17   2 -10      4.45      0.10     33.07 <
  17   2  -9   1505.37   1391.03     51.83 o
  17   2  -8     16.72    -26.92     31.96 <
  17   2  -7   1654.40   1649.46     49.10 o
  17   2  -6      2.27    -16.03     28.03 <
  17   2  -5     42.71     82.78     27.93 <
  17   2  -4     44.41     77.34     27.22 <
  17   2  -3   1613.05   1808.36     43.76 o
  17   2  -2     88.05     84.80     27.02 o
  17   2  -1     53.80     14.02     26.72 <
  17   2   0      4.14      3.53     26.92 <
  17   2   1    245.25    180.99     27.93 o
  17   2   2      6.05    -21.17     30.05 <
  17   2   3    208.31    220.51     31.96 o
  17   2   4     37.11     35.19     35.29 <
  17   2   5     96.63    171.91     37.31 o
  17   2   6     22.67     13.91     40.73 <
  17   3 -15     26.33    106.68     51.83 <
  17   3 -14    190.70    231.70     41.84 o
  17   3 -13    576.89    615.36     40.23 o
  17   3 -12    230.93    244.21     34.28 o
  17   3 -11     84.75    120.59     33.48 o
  17   3 -10     31.27     27.53     33.58 <
  17   3  -9     57.61     38.11     32.47 <
  17   3  -8    229.97    196.51     32.57 o
  17   3  -7    166.49    146.20     32.57 o
  17   3  -6     42.75     18.75     31.26 <
  17   3  -5   1361.96   1492.67     47.09 o
  17   3  -4    203.41    267.60     31.36 o
  17   3  -3    976.12   1068.48     39.22 o
  17   3  -2     37.07     46.28     29.74 <
  17   3  -1    130.57    129.26     30.65 o
  17   3   0    881.51    936.70     36.60 o
  17   3   1    633.72    622.52     34.28 o
  17   3   2    394.15    434.47     36.90 o
  17   3   3     41.90     25.71     34.79 <
  17   3   4    120.59    151.65     36.60 o
  17   3   5    231.22    329.11     43.26 o
  17   3   6    254.27    346.35     48.30 o
  17   4 -15      1.79     52.63     66.65 <
  17   4 -14     87.25    138.13     41.94 o
  17   4 -13     11.14     64.53     35.09 <
  17   4 -12    527.79    518.97     37.21 o
  17   4 -11      9.55     -1.41     33.07 <
  17   4 -10     21.69      8.17     32.57 <
  17   4  -9    111.16    114.64     33.07 o
  17   4  -8      0.67    -38.01     31.96 <
  17   4  -7     26.60     47.79     31.76 <
  17   4  -6      9.80      8.47     31.96 <
  17   4  -5     37.55     66.35     31.56 <
  17   4  -4   1390.71   1503.56     45.78 o
  17   4  -3    118.92    153.96     31.46 o
  17   4  -2   1589.52   1746.96     48.40 o
  17   4  -1     66.47     72.80     30.45 <
  17   4   0     82.99     57.77     30.45 <
  17   4   1    932.02   1005.06     38.21 o
  17   4   2   2171.18   2309.58     58.08 o
  17   4   3    205.09    153.66     40.23 o
  17   4   4   1932.74   2134.44     65.94 o
  17   4   5    477.78    513.52     55.96 o
  17   4   6      3.73    -73.10     50.92 <
  17   5 -14     32.70     55.86     42.25 <
  17   5 -13      8.85    102.34     35.59 <
  17   5 -12      4.42     31.66     34.28 <
  17   5 -11    159.68    181.79     34.28 o
  17   5 -10    103.01     78.65     33.48 <
  17   5  -9    357.79    309.85     33.88 o
  17   5  -8    433.98    399.48     34.48 o
  17   5  -7    468.00    443.55     34.28 o
  17   5  -6    166.63    191.68     32.87 o
  17   5  -5   1168.62   1228.90     44.16 o
  17   5  -4     98.37    129.77     32.06 o
  17   5  -3     84.42    103.65     32.06 o
  17   5  -2    493.77    501.02     33.88 o
  17   5  -1    753.70    830.32     36.60 o
  17   5   0    900.73    973.70     40.94 o
  17   5   1     16.07     -8.77     34.28 <
  17   5   2    841.47    929.34     45.88 o
  17   5   3     56.83    104.96     40.63 <
  17   5   4    151.90    144.08     46.38 o
  17   5   5     18.21     40.43     47.99 <
  17   6 -14    172.64    216.18     53.64 o
  17   6 -13    518.49    547.70     57.57 o
  17   6 -12    124.88    136.52     38.42 o
  17   6 -11     80.46     59.59     37.51 <
  17   6 -10    313.05    289.28     38.11 o
  17   6  -9   1068.84   1009.50     44.06 o
  17   6  -8     17.56     28.43     36.10 <
  17   6  -7    393.31    455.24     38.01 o
  17   6  -6    514.13    558.69     37.91 o
  17   6  -5    122.34    151.34     35.39 o
  17   6  -4    498.62    569.78     38.62 o
  17   6  -3    261.82    342.01     36.10 o
  17   6  -2     82.23     64.73     35.29 <
  17   6  -1     85.47    130.07     35.59 o
  17   6   0     92.74    113.33     36.10 o
  17   6   1    205.15    199.94     36.50 o
  17   6   2      0.27    -18.55     44.47 <
  17   6   3    242.26    233.22     47.69 o
  17   6   4     35.85     22.18     48.70 <
  17   6   5     19.85      9.38     47.29 <
  17   7 -13    126.59    122.51     52.23 <
  17   7 -12    380.15    316.50     46.28 o
  17   7 -11    146.14    146.20     38.42 o
  17   7 -10      5.35    -16.23     37.41 <
  17   7  -9      6.23     15.23     34.48 <
  17   7  -8    150.36    123.82     34.69 o
  17   7  -7      3.32     18.35     34.18 <
  17   7  -6      3.38     51.73     35.59 <
  17   7  -5    658.07    740.18     39.63 o
  17   7  -4    260.33    303.19     36.00 o
  17   7  -3    390.39    436.69     38.62 o
  17   7  -2     23.16     65.94     35.69 <
  17   7  -1     24.61     21.68     35.59 <
  17   7   0    704.64    817.92     45.47 o
  17   7   1     51.65     63.62     37.71 <
  17   7   2    451.50    493.66     46.89 o
  17   7   3    321.22    318.52     51.12 o
  17   7   4     73.12     60.80     47.99 <
  17   8 -12     28.22    -14.92     50.52 <
  17   8 -11     72.17     90.34     51.02 <
  17   8 -10     33.36     38.92     41.04 <
  17   8  -9      9.47    -35.19     37.31 <
  17   8  -8      1.75    -29.14     34.69 <
  17   8  -7    146.75    158.20     34.99 o
  17   8  -6     25.17     -4.44     34.48 <
  17   8  -5    324.74    353.20     35.69 o
  17   8  -4    649.92    673.64     37.61 o
  17   8  -3     17.40      3.02     33.37 <
  17   8  -2    800.30    840.21     42.95 o
  17   8  -1    313.19    323.66     38.42 o
  17   8   0     45.26     34.48     38.11 <
  17   8   1   1879.72   2151.58     73.81 o
  17   8   2    667.46    742.70     55.46 o
  17   8   3      2.06     -9.78     49.91 <
  17   9 -11     33.33    -34.89     51.12 <
  17   9 -10    180.72     85.30     52.03 <
  17   9  -9      4.27    -16.44     41.34 <
  17   9  -8    271.74    196.82     39.32 o
  17   9  -7     18.24    -17.14     35.69 <
  17   9  -6    295.58    257.01     36.90 o
  17   9  -5    143.74    147.92     38.42 o
  17   9  -4     99.02     86.61     37.71 <
  17   9  -3    199.34    183.81     38.11 o
  17   9  -2    368.50    337.17     39.42 o
  17   9  -1    223.47    184.42     38.52 o
  17   9   0    487.64    524.11     41.04 o
  17   9   1    178.38    173.12     44.36 o
  17   9   2     95.59     80.86     50.92 <
  17  10 -10    295.19    283.63     54.55 o
  17  10  -9    272.17    141.16     52.73 <
  17  10  -8     80.90    -40.03     47.49 <
  17  10  -7     49.28    -61.10     46.99 <
  17  10  -6    393.63    417.73     45.07 o
  17  10  -5     29.05     41.74     41.84 <
  17  10  -4    613.94    625.34     42.65 o
  17  10  -3    256.42    294.52     40.63 o
  17  10  -2     15.22     19.96     38.82 <
  17  10  -1     80.56     76.93     39.12 <
  17  10   0    129.05    110.91     43.26 <
  17  10   1     72.32     66.04     47.89 <
  17  11  -8   1010.99    884.97     62.51 o
  17  11  -7     20.60    -67.66     49.10 <
  17  11  -6      2.55    -46.89     49.20 <
  17  11  -5     71.13     19.46     49.10 <
  17  11  -4    168.90     88.02     48.70 <
  17  11  -3    281.11    213.86     50.41 o
  17  11  -2     46.57     80.66     44.57 <
  17  11  -1    210.84    283.83     55.35 o
  18   0 -14    726.42    759.44    111.62 o
  18   0 -12   1224.27   1135.73     88.73 o
  18   0 -10     13.84    -31.16     44.26 <
  18   0  -8    514.37    520.58     47.29 o
  18   0  -6   1795.01   1930.57     65.64 o
  18   0  -4    429.85    444.35     43.26 o
  18   0  -2     68.22     65.03     35.59 <
  18   0   0    449.40    450.30     42.15 o
  18   0   2     39.43     35.09     48.20 <
  18   0   4    131.34    206.20     61.20 o
  18   1 -14    327.11    350.68     74.92 o
  18   1 -13    167.81    219.60     41.34 o
  18   1 -12      2.70     50.21     38.42 <
  18   1 -11      2.01     20.87     37.41 <
  18   1 -10    739.68    659.72     41.74 o
  18   1  -9     54.33     -7.26     37.21 <
  18   1  -8    390.74    358.95     35.09 o
  18   1  -7     10.54      8.77     30.65 <
  18   1  -6     43.04     71.49     30.35 <
  18   1  -5    596.30    583.19     32.16 o
  18   1  -4    656.21    677.27     32.37 o
  18   1  -3    585.32    654.18     31.86 o
  18   1  -2     74.89     68.36     26.42 <
  18   1  -1    235.88    206.40     27.02 o
  18   1   0     54.57     22.38     26.42 <
  18   1   1    771.16    801.28     36.80 o
  18   1   2      3.45    -35.59     31.56 <
  18   1   3    648.79    691.48     36.40 o
  18   1   4      0.99     13.31     35.49 <
  18   1   5     99.15    119.48     51.52 <
  18   2 -14    222.12    255.20     53.94 o
  18   2 -13     33.22     59.39     38.92 <
  18   2 -12     10.78     59.69     37.91 <
  18   2 -11   1173.19   1096.81     46.38 o
  18   2 -10    501.00    388.19     36.60 o
  18   2  -9    214.14    149.02     35.49 o
  18   2  -8      0.93     -3.02     34.79 <
  18   2  -7    178.03    159.11     34.48 o
  18   2  -6     13.76     25.61     33.37 <
  18   2  -5    216.33    288.77     34.08 o
  18   2  -4     30.30     27.32     31.86 <
  18   2  -3    268.94    272.64     32.67 o
  18   2  -2     39.16     26.32     31.56 <
  18   2  -1   2008.74   2159.25     47.89 o
  18   2   0    242.18    206.80     29.54 o
  18   2   1   1423.02   1550.95     53.74 o
  18   2   2     16.14      1.61     35.69 <
  18   2   3    468.16    429.63     39.32 o
  18   2   4    139.11     77.94     40.84 <
  18   2   5   2358.55   2380.26     89.13 o
  18   3 -14    258.82    284.94     54.45 o
  18   3 -13      9.62     47.49     41.94 <
  18   3 -12    229.61    237.55     39.02 o
  18   3 -11     14.10    -39.83     35.29 <
  18   3 -10    586.26    509.79     38.42 o
  18   3  -9    581.74    570.29     37.81 o
  18   3  -8    773.35    780.21     39.73 o
  18   3  -7     58.11     89.84     33.88 <
  18   3  -6      0.80     12.60     33.98 <
  18   3  -5    112.15    192.28     33.98 o
  18   3  -4    743.34    769.52     37.31 o
  18   3  -3    635.34    699.25     35.69 o
  18   3  -2     23.60     33.37     31.56 <
  18   3  -1     29.06     57.07     31.86 <
  18   3   0    248.41    214.97     32.87 o
  18   3   1    610.37    625.44     39.83 o
  18   3   2    103.64     77.13     36.60 <
  18   3   3     92.91     67.76     37.41 <
  18   3   4    347.43    344.43     48.20 o
  18   3   5     15.91    -40.73     99.62 <
  18   4 -14     27.62     44.67     53.54 <
  18   4 -13      7.62     37.10     43.56 <
  18   4 -12    498.31    531.57     39.22 o
  18   4 -11    180.34    157.60     36.60 o
  18   4 -10    205.00    203.57     36.10 o
  18   4  -9     97.00     46.78     35.49 <
  18   4  -8    427.58    389.40     36.50 o
  18   4  -7     18.71     25.71     34.18 <
  18   4  -6   1480.11   1630.90     52.63 o
  18   4  -5     16.63     25.71     32.87 <
  18   4  -4      8.72     34.08     33.27 <
  18   4  -3    402.18    446.17     35.09 o
  18   4  -2    436.12    474.70     35.19 o
  18   4  -1      7.39     -5.95     32.27 <
  18   4   0     62.46     61.20     32.77 <
  18   4   1     15.22     22.59     39.83 <
  18   4   2     62.21     36.40     40.23 <
  18   4   3      9.76    -14.62     44.57 <
  18   4   4     89.50    134.61     53.34 <
  18   5 -13     21.67     64.33     54.15 <
  18   5 -12      3.76    -11.90     38.92 <
  18   5 -11     98.64    104.56     36.10 <
  18   5 -10    356.50    361.37     37.21 o
  18   5  -9     93.71     53.24     34.99 <
  18   5  -8    106.81     96.19     35.29 <
  18   5  -7    786.88    784.85     38.72 o
  18   5  -6    620.38    605.88     38.21 o
  18   5  -5     58.55     66.85     33.78 <
  18   5  -4     54.96     78.04     33.37 <
  18   5  -3    433.57    461.19     36.20 o
  18   5  -2    856.53    942.85     42.75 o
  18   5  -1     92.63     93.67     36.20 <
  18   5   0    227.36    209.72     37.21 o
  18   5   1     25.83      7.56     40.63 <
  18   5   2     25.54     39.52     41.04 <
  18   5   3    236.01    308.94     55.66 o
  18   5   4     82.67      0.60     53.84 <
  18   6 -13     25.38    -10.39     54.65 <
  18   6 -12     21.12     23.29     47.99 <
  18   6 -11      9.71     31.36     40.03 <
  18   6 -10      3.57     10.49     39.32 <
  18   6  -9     98.66     38.21     38.31 <
  18   6  -8      0.85     32.77     37.71 <
  18   6  -7    213.91    236.54     38.52 o
  18   6  -6    263.79    299.96     38.82 o
  18   6  -5    224.51    288.17     37.91 o
  18   6  -4    708.54    752.38     42.45 o
  18   6  -3     38.84    113.53     36.40 o
  18   6  -2    516.96    554.96     40.63 o
  18   6  -1   1255.87   1471.39     52.63 o
  18   6   0    678.25    690.07     41.84 o
  18   6   1    532.73    548.21     51.73 o
  18   6   2   1238.35   1393.55     72.70 o
  18   6   3    558.98    547.10     54.35 o
  18   7 -12     54.83      4.44     53.94 <
  18   7 -11    167.15     61.51     47.79 <
  18   7 -10     16.65    -19.66     39.73 <
  18   7  -9      0.15    -22.69     38.82 <
  18   7  -8    145.12     95.38     36.80 <
  18   7  -7    287.11    269.62     37.71 o
  18   7  -6      3.02     52.33     38.01 <
  18   7  -5   1275.25   1328.22     50.82 o
  18   7  -4    188.32    186.63     37.10 o
  18   7  -3    122.29    182.90     38.11 o
  18   7  -2     32.76     59.99     37.51 <
  18   7  -1    178.35    150.13     41.04 o
  18   7   0    261.52    305.41     40.63 o
  18   7   1    303.56    364.29     52.13 o
  18   7   2    240.34    199.84     51.42 o
  18   8 -11    289.30    205.29     54.85 o
  18   8 -10    187.75    122.10     49.41 <
  18   8  -9    540.15    451.71     45.98 o
  18   8  -8     40.67     32.06     37.41 <
  18   8  -7    385.67    369.13     39.02 o
  18   8  -6    520.53    554.46     40.13 o
  18   8  -5    267.63    299.56     37.41 o
  18   8  -4    251.47    242.90     37.21 o
  18   8  -3    207.99    235.33     39.12 o
  18   8  -2     26.89     31.26     37.31 <
  18   8  -1    129.09    103.45     38.01 <
  18   8   0     25.55     39.02     43.96 <
  18   8   1     17.86     35.49     51.02 <
  18   9  -9      4.57    -35.79     48.30 <
  18   9  -8    216.94    116.15     45.17 <
  18   9  -7    195.55    221.82     41.74 o
  18   9  -6     23.76    -12.20     43.86 <
  18   9  -5     32.13     70.58     40.03 <
  18   9  -4    377.81    358.24     41.94 o
  18   9  -3      8.49    -10.69     38.52 <
  18   9  -2    171.27    174.03     39.73 o
  18   9  -1    143.76    165.26     43.56 o
  18   9   0    313.20    346.75     42.35 o
  18  10  -8     66.50    -55.76    118.68 <
  18  10  -7     97.58     -9.68     50.21 <
  18  10  -6     62.89     -6.25     50.52 <
  18  10  -5     42.78      5.34     49.10 <
  18  10  -4    391.15    339.59     46.78 o
  18  10  -3      3.00    -11.39     49.91 <
  18  10  -2    425.49    479.34     59.49 o
  19   0 -12    135.29     23.90    105.37 <
  19   0 -10     39.72     -8.97     57.57 <
  19   0  -8    178.61    202.87     48.20 o
  19   0  -6    610.27    691.58     48.50 o
  19   0  -4   1911.12   1956.48     67.25 o
  19   0  -2    311.29    314.69     43.26 o
  19   0   0   2624.75   2780.25     86.11 o
  19   0   2   1457.46   1649.96     77.74 o
  19   1 -13    178.06    149.33     76.33 <
  19   1 -12    204.67    191.07     75.12 <
  19   1 -11      4.65     -0.50     36.10 <
  19   1 -10    192.97    100.43     39.93 <
  19   1  -9     25.32      1.01     40.13 <
  19   1  -8    126.06    121.30     39.12 o
  19   1  -7    840.43    934.98     44.47 o
  19   1  -6     21.73     50.82     37.41 <
  19   1  -5    334.41    348.67     34.58 o
  19   1  -4    103.53    110.51     30.25 o
  19   1  -3    184.76    162.94     28.64 o
  19   1  -2    208.77    249.15     28.94 o
  19   1  -1    187.73    161.23     28.53 o
  19   1   0    868.72    867.23     38.92 o
  19   1   1      9.35    -43.96     35.59 <
  19   1   2    178.38    157.29     41.74 o
  19   1   3     37.85     15.23     51.93 <
  19   2 -13      8.39      1.01     54.75 <
  19   2 -12    268.93    178.67     53.94 o
  19   2 -11   1492.56   1274.07     55.66 o
  19   2 -10      1.74    -35.69     39.83 <
  19   2  -9    784.88    746.64     44.97 o
  19   2  -8    221.43    190.46     36.90 o
  19   2  -7      0.17      1.92     35.49 <
  19   2  -6     53.72     85.00     36.10 <
  19   2  -5    669.85    773.46     38.82 o
  19   2  -4    135.60     92.16     34.38 <
  19   2  -3    524.10    525.62     36.60 o
  19   2  -2    203.57    195.81     31.46 o
  19   2  -1    275.72    187.04     31.26 o
  19   2   0      4.34     -9.18     37.00 <
  19   2   1    213.82    171.61     38.01 o
  19   2   2      4.22    -36.80     41.24 <
  19   2   3     18.16    -52.83     46.28 <
  19   3 -13     68.74     52.23     55.25 <
  19   3 -12     36.95     13.51     53.54 <
  19   3 -11     89.85     73.91     40.73 <
  19   3 -10     31.60    -21.27     37.10 <
  19   3  -9     67.61     50.72     38.01 <
  19   3  -8      1.71     25.31     36.80 <
  19   3  -7    843.13    885.48     41.94 o
  19   3  -6    175.10    193.39     35.79 o
  19   3  -5    298.43    317.91     36.10 o
  19   3  -4     28.95     19.96     34.38 <
  19   3  -3     18.16     31.26     33.98 <
  19   3  -2    873.62    942.34     39.93 o
  19   3  -1     27.23     10.39     33.58 <
  19   3   0    488.55    537.11     41.04 o
  19   3   1    149.54     76.93     38.11 <
  19   3   2     16.83     38.92     46.78 <
  19   3   3     60.27     92.76     54.15 <
  19   4 -12     19.25    -13.71     53.64 <
  19   4 -11     86.08     42.15     44.16 <
  19   4 -10     35.16      3.73     37.61 <
  19   4  -9     32.59     15.33     37.91 <
  19   4  -8     21.93     20.17     37.10 <
  19   4  -7     11.42     31.46     36.60 <
  19   4  -6   1147.28   1135.33     43.76 o
  19   4  -5      3.16     70.88     34.99 <
  19   4  -4    761.28    866.32     40.94 o
  19   4  -3    508.16    504.04     37.61 o
  19   4  -2     16.69    -21.48     33.98 <
  19   4  -1     37.34     30.55     34.58 <
  19   4   0    959.23   1048.21     49.81 o
  19   4   1      0.76     26.22     46.48 <
  19   4   2   1317.60   1484.40     68.16 o
  19   5 -12    194.95     94.07     56.36 <
  19   5 -11    179.10     81.47     50.21 <
  19   5 -10    353.33    256.31     42.55 o
  19   5  -9    204.66    153.96     37.91 o
  19   5  -8    174.46    184.62     38.11 o
  19   5  -7    442.82    462.00     38.92 o
  19   5  -6     32.65     55.66     36.70 <
  19   5  -5    124.89    165.96     39.22 o
  19   5  -4    461.71    509.59     41.74 o
  19   5  -3    220.23    286.35     39.63 o
  19   5  -2    659.44    719.01     43.36 o
  19   5  -1    110.63    115.45     37.91 o
  19   5   0    584.87    657.30     52.23 o
  19   5   1     24.73     15.53     47.19 <
  19   5   2     76.00     45.57     54.55 <
  19   6 -11    614.18    460.99     58.78 o
  19   6 -10      0.27    -52.43     49.81 <
  19   6  -9    230.02    188.75     46.08 o
  19   6  -8    554.86    522.90     43.96 o
  19   6  -7      6.54     53.74     40.13 <
  19   6  -6    273.98    392.63     41.74 o
  19   6  -5    713.80    770.63     43.15 o
  19   6  -4     90.72    173.93     39.63 o
  19   6  -3     78.44     62.31     38.31 <
  19   6  -2    181.54    190.26     39.12 o
  19   6  -1     88.00     84.80     38.72 <
  19   6   0    141.50    129.87     54.95 <
  19   6   1    160.39     81.57     55.86 <
  19   7 -10     33.91    -54.95     55.05 <
  19   7  -9    152.73     93.97     49.81 <
  19   7  -8     68.28     31.46     42.25 <
  19   7  -7    256.55    288.77     42.85 o
  19   7  -6    101.77    149.83     40.43 o
  19   7  -5    575.83    648.03     43.05 o
  19   7  -4      1.50     34.38     37.91 <
  19   7  -3      5.66     38.72     37.51 <
  19   7  -2    244.18    273.85     49.91 o
  19   7  -1    211.87    207.51     45.47 o
  19   7   0    123.18    159.71     56.46 <
  19   8  -9     37.35    -13.61     54.65 <
  19   8  -8     94.46     56.16     50.31 <
  19   8  -7     81.75     36.20     42.35 <
  19   8  -6    440.85    414.71     44.97 o
  19   8  -5     21.14      5.14     41.64 <
  19   8  -4    146.23    164.85     50.31 o
  19   8  -3     67.32    151.34     50.21 o
  19   8  -2     80.28     80.06     50.31 <
  19   8  -1   1021.33   1022.40     62.31 o
  19   9  -6     33.51     43.05     51.02 <
  19   9  -5      7.79     26.92     50.92 <
  19   9  -4    298.16    333.34     58.18 o
  20   0 -12     29.78   -121.30    111.52 <
  20   0 -10     88.40     23.29     98.01 <
  20   0  -8   1290.64   1377.42     75.52 o
  20   0  -6     10.18      8.77     46.28 <
  20   0  -4    287.04    310.05     46.28 o
  20   0  -2    485.86    487.10     47.59 o
  20   0   0     16.08    -10.69     63.02 <
  20   1 -12    625.31    435.68     81.47 o
  20   1 -11     29.99    -84.29     76.33 <
  20   1 -10     75.36     39.73     73.30 <
  20   1  -9     21.13     11.90     37.31 <
  20   1  -8     17.32     35.09     37.00 <
  20   1  -7    360.58    424.69     39.42 o
  20   1  -6    312.95    294.92     37.41 o
  20   1  -5     89.57    121.50     35.59 o
  20   1  -4    377.91    374.28     36.80 o
  20   1  -3     16.13     10.39     33.27 <
  20   1  -2      1.40    -37.21     33.07 <
  20   1  -1    282.54    226.06     43.05 o
  20   1   0      0.05    -39.12     52.43 <
  20   1   1    319.93    338.68     55.25 o
  20   2 -12    195.15     11.09     77.74 <
  20   2 -11     82.57     24.60     55.56 <
  20   2 -10    110.06      4.13     56.67 <
  20   2  -9     11.90     26.32     41.84 <
  20   2  -8    226.62    231.20     41.24 o
  20   2  -7     69.11     86.01     40.33 <
  20   2  -6     13.81     40.23     39.02 <
  20   2  -5     87.14    108.19     39.93 <
  20   2  -4    117.77     89.74     34.99 <
  20   2  -3   1222.02   1343.54     43.46 o
  20   2  -2      0.20    -53.14     31.06 <
  20   2  -1    670.22    680.59     46.08 o
  20   2   0    330.34    331.52     55.25 o
  20   2   1    776.57    713.16     59.79 o
  20   3 -11      9.58   -119.58     55.25 <
  20   3 -10    462.07    384.86     56.36 o
  20   3  -9     24.04      9.48     47.69 <
  20   3  -8      1.72     37.00     38.82 <
  20   3  -7    691.18    763.47     42.85 o
  20   3  -6    564.14    614.25     41.34 o
  20   3  -5    260.73    319.83     38.72 o
  20   3  -4    162.50    138.13     36.00 o
  20   3  -3      0.78     -2.12     34.58 <
  20   3  -2      8.57    -20.37     34.69 <
  20   3  -1    499.68    464.82     39.83 o
  20   3   0    130.44    113.94     47.19 <
  20   3   1   1072.02   1078.46     64.53 o
  20   4 -11    153.09     32.37     56.26 <
  20   4 -10    378.48    285.14     51.22 o
  20   4  -9      3.60     -6.05     51.32 <
  20   4  -8    664.23    772.35     47.19 o
  20   4  -7      2.62     53.94     38.42 <
  20   4  -6     35.17     74.41     37.61 <
  20   4  -5     62.78    132.99     37.00 o
  20   4  -4    303.98    349.98     38.82 o
  20   4  -3      4.60     -3.02     36.10 <
  20   4  -2      9.40     22.08     41.74 <
  20   4  -1      0.43    -60.50     46.99 <
  20   4   0    115.14    -14.72     54.75 <
  20   5 -10    157.59    144.89     57.88 <
  20   5  -9     63.89     21.58     55.56 <
  20   5  -8     97.05    151.55     59.39 <
  20   5  -7      6.51     43.66     51.02 <
  20   5  -6     97.04    154.37     41.84 o
  20   5  -5    332.40    408.15     43.96 o
  20   5  -4   1155.95   1198.45     53.34 o
  20   5  -3    170.00    165.86     43.56 o
  20   5  -2    175.86    224.24     43.76 o
  20   5  -1    367.65    340.20     50.82 o
  20   6  -9      5.43    -13.81     55.66 <
  20   6  -8     76.22     26.11     55.66 <
  20   6  -7     82.77     93.67     57.98 <
  20   6  -6      8.19     39.22     50.31 <
  20   6  -5    375.80    383.15     51.42 o
  20   6  -4     95.64    161.93     51.12 o
  20   6  -3    333.04    417.83     53.14 o
  20   6  -2      3.16    -11.29     49.51 <
  20   7  -7    130.31    103.15     51.22 <
  20   7  -6    293.39    275.36     53.34 o
  20   7  -5      6.79     33.27     56.87 <
  20   7  -4     25.57     19.36     55.76 <
  20   7  -3     19.48    -31.96     69.17 <
  21   0 -10    494.43    420.46    107.48 o
  21   0  -8    239.07    186.94     96.19 <
  21   0  -6     23.88     31.36     99.01 <
  21   0  -4     87.98    101.94     63.62 <
  21   0  -2    655.11    614.35     64.53 o
  21   1 -10     81.43    -27.53     76.93 <
  21   1  -9   1097.37   1110.02     84.29 o
  21   1  -8    346.36    367.52     76.33 o
  21   1  -7    254.91    262.56     56.87 o
  21   1  -6     65.55     44.67     56.77 <
  21   1  -5     75.72     49.41     41.44 <
  21   1  -4    520.08    570.09     45.27 o
  21   1  -3    136.92     96.49     40.73 <
  21   1  -2    375.17    300.07     36.70 o
  21   1  -1     17.33    -95.99     67.66 <
  21   2  -9      1.03    -26.82     57.67 <
  21   2  -8      3.16    -19.86     57.77 <
  21   2  -7    524.86    582.59     62.11 o
  21   2  -6     16.36     13.11     55.15 <
  21   2  -5    269.75    272.44     55.76 o
  21   2  -4    149.25    110.31     41.54 <
  21   2  -3      3.72    -17.34     40.63 <
  21   2  -2      9.85    -50.31     40.03 <
  21   3  -9    378.10    447.07     64.13 o
  21   3  -8     18.35     20.57     58.68 <
  21   3  -7    252.16    246.02     58.38 o
  21   3  -6      0.77     -6.05     56.26 <
  21   3  -5     14.47     39.73     55.15 <
  21   3  -4    109.07     55.05     49.10 <
  21   3  -3     17.90    -81.07     44.77 <
  21   3  -2    126.66     45.88     45.57 <
  21   4  -8    179.74    181.59     53.74 o
  21   4  -7     17.34     -0.50     51.83 <
  21   4  -6    258.38    333.74     52.53 o
  21   4  -5     59.64     72.29     56.97 <
  21   4  -4      1.93    -50.31     55.25 <
  21   4  -3      7.02    -31.46     70.38 <
