# Supplementary material for: Isotypic crystal structures of 2,6-di­bromo-N,N-bis­(4-nitro­phen­yl)aniline and 2,6-di­chloro-N,N-bis­(4-nitro­phen­yl)aniline
Source: Acta Crystallogr Sect E Struct Rep Online. 2014 Jul 19;70(Pt 8):65–7. doi: 10.1107/S1600536814010964 (PMC4158496; doi:10.1107/S1600536814010964)
Supplement: Supplementary file 4 [file e-70-00065-IIsup3.hkl]

#
# h,k,l, Fc-squared, Fo-squared, sigma(Fo-squared) and status flag
#
data_II
_shelx_title                             '   '
_shelx_refln_list_code                   4
_shelx_F_calc_maximum                    171.85
_exptl_crystal_F_000                     824
_reflns_d_resolution_high                0.7105

loop_
 _symmetry_equiv_pos_as_xyz
 'x, y, z'
 '-x, y+1/2, -z+1/2'
 '-x, -y, -z'
 'x, -y+1/2, z+1/2'

_cell_length_a                           13.3117(3)
_cell_length_b                           11.5460(3)
_cell_length_c                           11.7558(3)
_cell_angle_alpha                        90
_cell_angle_beta                         108.7971(10)
_cell_angle_gamma                        90

_shelx_F_squared_multiplier              1.000

loop_
 _refln_index_h
 _refln_index_k
 _refln_index_l
 _refln_F_squared_calc
 _refln_F_squared_meas
 _refln_F_squared_sigma
 _refln_observed_status
   0   0   2    31.72    33.85     0.70 o
   0   0   4 14921.60 15017.80   253.10 o
   0   0   6  7638.58  8092.79   136.83 o
   0   0   8   364.87   346.61     6.51 o
   0   0  10   127.92   112.91     3.91 o
   0   0  12   704.23   685.53    19.52 o
   0   0  14  1112.80  1117.29    44.11 o
   0   1   1   566.11   538.19     5.47 o
   0   1   2  5429.11  5449.92    51.38 o
   0   1   3   905.56   973.92     9.87 o
   0   1   4  2908.52  2902.73    31.65 o
   0   1   5    11.52     3.21     0.49 o
   0   1   6   271.37   311.27     4.28 o
   0   1   7   110.80   122.57     2.20 o
   0   1   8   462.66   465.79     7.18 o
   0   1   9   988.94   909.31    14.69 o
   0   1  10    55.71    55.48     2.17 o
   0   1  11    68.76    60.70     2.60 o
   0   1  12    31.28    31.68     2.35 o
   0   1  13    85.53    91.19     4.83 o
   0   1  14    61.60    49.70     3.82 o
   0   1  15    28.81    27.62     3.45 o
   0   2   0  7079.35  6986.71   105.06 o
   0   2   1   391.23   397.14     4.15 o
   0   2   2   268.90   280.69     2.72 o
   0   2   3  1208.75  1285.16    12.71 o
   0   2   4  1663.26  1655.57    19.15 o
   0   2   5  6068.16  6398.88    84.87 o
   0   2   6    76.43    98.77     1.83 o
   0   2   7  2029.81  2020.98    25.72 o
   0   2   8   367.67   414.40     6.05 o
   0   2   9   111.71   132.92     3.15 o
   0   2  10   452.04   371.39     7.09 o
   0   2  11   522.24   578.03    11.98 o
   0   2  12    11.80    13.35     2.05 o
   0   2  13   393.06   411.81    10.39 o
   0   2  14    15.92    16.07     2.96 o
   0   2  15    23.31    23.61     3.33 o
   0   3   1   479.13   409.79     4.49 o
   0   3   2 12122.50 12159.90   137.23 o
   0   3   3   577.66   557.01     5.50 o
   0   3   4  1550.38  1566.55    18.02 o
   0   3   5   251.11   295.75     3.67 o
   0   3   6   493.74   626.88     7.82 o
   0   3   7    90.30   110.16     1.92 o
   0   3   8  2905.52  2973.20    42.59 o
   0   3   9   440.72   453.42     7.64 o
   0   3  10   143.67   115.42     3.39 o
   0   3  11    52.36    35.50     2.08 o
   0   3  12   332.75   303.69     8.03 o
   0   3  13     2.63     3.85     2.02 <
   0   3  14    66.63    74.11     4.64 o
   0   3  15     4.84     3.33     2.87 <
   0   4   0  2627.52  2608.96    32.66 o
   0   4   1   153.54   174.19     1.96 o
   0   4   2  2769.20  2737.48    30.92 o
   0   4   3  3682.97  3822.91    43.01 o
   0   4   4    30.81    32.44     0.70 o
   0   4   5   141.92   117.37     1.59 o
   0   4   6  1731.72  1759.32    22.58 o
   0   4   7   344.04   334.61     4.64 o
   0   4   8   246.84   209.42     3.60 o
   0   4   9   754.56   709.60    11.52 o
   0   4  10    94.27    69.71     2.63 o
   0   4  11     3.93     4.92     1.50 o
   0   4  12    12.49     6.84     1.62 o
   0   4  13    19.27    18.88     2.38 o
   0   4  14   101.69   131.94     5.01 o
   0   4  15    74.22    78.94     7.21 o
   0   5   1   617.98   650.83     6.87 o
   0   5   2   340.39   330.94     3.94 o
   0   5   3    99.67   116.00     1.59 o
   0   5   4    79.80    63.30     1.07 o
   0   5   5  2275.54  2425.24    26.58 o
   0   5   6   169.04   167.99     2.17 o
   0   5   7   305.81   306.99     4.03 o
   0   5   8    31.29    33.73     1.31 o
   0   5   9    30.02    32.08     1.62 o
   0   5  10   108.84   107.14     3.33 o
   0   5  11    24.01    20.13     1.83 o
   0   5  12   271.06   261.50     6.29 o
   0   5  13    35.74    37.45     2.81 o
   0   5  14    14.14    27.07     2.66 o
   0   6   0  1160.20  1273.89    18.30 o
   0   6   1     2.35     4.64     0.40 o
   0   6   2  2538.80  2769.13    30.06 o
   0   6   3  2480.69  2659.16    30.27 o
   0   6   4   805.70   783.75     9.53 o
   0   6   5   183.74   157.18     2.11 o
   0   6   6   618.08   645.94     7.67 o
   0   6   7   741.07   740.80     9.68 o
   0   6   8   653.55   654.80     9.78 o
   0   6   9     1.50     2.02     1.22 <
   0   6  10   737.61   722.96    14.57 o
   0   6  11   288.12   296.33     6.78 o
   0   6  12     5.98     8.65     1.77 o
   0   6  13   385.30   412.24    10.57 o
   0   6  14   677.38   712.54    17.05 o
   0   7   1  2241.73  2295.83    26.43 o
   0   7   2  2357.42  2568.73    29.14 o
   0   7   3   866.89   940.25    10.36 o
   0   7   4   628.80   737.89     9.47 o
   0   7   5   169.58   160.90     2.17 o
   0   7   6   569.54   590.09     7.06 o
   0   7   7  1921.76  1882.22    23.98 o
   0   7   8    82.37    76.80     2.02 o
   0   7   9   447.46   423.54     8.00 o
   0   7  10   186.78   173.34     4.46 o
   0   7  11   118.51   120.15     3.67 o
   0   7  12   122.32   122.20     3.91 o
   0   7  13     3.74     7.61     1.92 o
   0   7  14    40.14    40.36     3.18 o
   0   8   0  3779.87  3862.23    60.03 o
   0   8   1     4.29     4.25     0.43 o
   0   8   2   429.61   452.41     5.38 o
   0   8   3  3732.15  3823.31    45.61 o
   0   8   4    12.02     8.52     0.64 o
   0   8   5   607.00   623.36     7.39 o
   0   8   6   353.45   335.19     4.61 o
   0   8   7   904.32   929.56    12.89 o
   0   8   8    88.43    94.92     2.08 o
   0   8   9   104.77    99.99     2.84 o
   0   8  10   553.28   519.92    10.81 o
   0   8  11   126.30   124.82     3.85 o
   0   8  12    92.06   102.46     3.67 o
   0   8  13   129.11   139.70     4.43 o
   0   9   1    28.50    20.96     0.67 o
   0   9   2   515.61   522.21     6.57 o
   0   9   3  3179.49  3211.77    37.00 o
   0   9   4    10.90    13.29     0.67 o
   0   9   5    46.81    51.51     1.22 o
   0   9   6  5499.26  5466.60    68.92 o
   0   9   7  1299.46  1273.00    17.47 o
   0   9   8   200.02   190.02     3.24 o
   0   9   9   370.29   367.54     6.54 o
   0   9  10   255.83   253.87     6.78 o
   0   9  11    52.05    62.66     3.27 o
   0   9  12    33.09    39.99     2.69 o
   0   9  13   104.58   100.23     4.28 o
   0  10   0    57.43    55.02     1.92 o
   0  10   1  1128.02  1102.96    15.31 o
   0  10   2    88.39    72.89     1.71 o
   0  10   3   123.86   110.62     2.02 o
   0  10   4    36.85    35.80     1.13 o
   0  10   5   423.50   445.11     6.42 o
   0  10   6     0.87    -0.09     0.76 <
   0  10   7   263.69   256.01     4.28 o
   0  10   8    27.91    27.16     1.25 o
   0  10   9    23.02    25.26     1.65 o
   0  10  10   672.67   666.84    15.70 o
   0  10  11   118.36   128.46     4.52 o
   0  10  12   125.19   104.30     4.15 o
   0  11   1  1745.10  1748.99    24.10 o
   0  11   2    20.10    19.64     0.89 o
   0  11   3    95.50   100.26     2.11 o
   0  11   4    23.84    21.87     0.98 o
   0  11   5   531.33   537.28     8.80 o
   0  11   6   229.90   224.54     4.09 o
   0  11   7     4.02     4.34     0.92 o
   0  11   8   102.01    95.10     2.44 o
   0  11   9     8.22     7.39     1.65 o
   0  11  10     0.31     1.65     2.20 <
   0  11  11   128.91   142.36     6.14 o
   0  12   0    13.08    14.27     1.16 o
   0  12   1     4.77     4.25     0.73 o
   0  12   2    35.86    28.72     1.10 o
   0  12   3   282.35   303.69     4.61 o
   0  12   4   366.66   350.37     6.60 o
   0  12   5    22.88    19.06     1.22 o
   0  12   6    24.63    17.78     1.28 o
   0  12   7    79.34    79.43     2.51 o
   0  12   8     1.78     2.78     1.31 <
   0  12   9   309.92   335.01     7.67 o
   0  12  10    76.98    65.01     4.15 o
   0  13   1     0.46     1.47     0.76 <
   0  13   2   227.36   227.69     3.64 o
   0  13   3     7.60     6.48     0.98 o
   0  13   4   389.18   372.09     7.03 o
   0  13   5   234.49   232.42     4.74 o
   0  13   6   208.74   197.72     4.25 o
   0  13   7   105.44    98.71     2.78 o
   0  13   8    64.63    75.76     2.60 o
   0  13   9     0.14    -1.47     2.02 <
   0  14   0    70.32    67.88     2.47 o
   0  14   1   543.03   569.26     8.28 o
   0  14   2    65.92    65.96     1.89 o
   0  14   3   151.45   151.56     3.21 o
   0  14   4    14.42    13.90     1.25 o
   0  14   5     0.14    -0.12     1.10 <
   0  14   6    57.63    56.85     2.17 o
   0  14   7    17.14    15.89     1.53 o
   0  15   1    19.51    16.07     1.13 o
   0  15   2    49.80    57.77     1.99 o
   0  15   3   409.59   393.33     7.48 o
   0  15   4    67.36    68.83     2.32 o
   0  15   5   131.19   133.75     3.33 o
   0  15   6     5.50     3.85     2.08 <
   0  16   0     8.04     8.13     1.80 o
   0  16   1   630.13   657.79    11.09 o
   0  16   2    73.74    82.15     2.41 o
   1   0 -14   920.29   934.05    37.33 o
   1   0 -12   677.26   694.85    19.77 o
   1   0 -10     1.37     0.43     1.59 <
   1   0  -8  4451.35  4508.50    76.56 o
   1   0  -6  1347.72  1493.63    28.66 o
   1   0  -4  2386.03  2257.21    32.17 o
   1   0  -2   350.10   353.00     4.34 o
   1   0   2  7691.93  7948.50   112.36 o
   1   0   4  3514.95  3668.97    56.18 o
   1   0   6  2139.20  2193.52    33.91 o
   1   0   8  2069.10  2095.61    40.20 o
   1   0  10    72.36    78.54     3.24 o
   1   0  12   883.98   860.98    34.09 o
   1   0  14  1109.73  1066.36    42.28 o
   1   1 -15    72.76    67.36     4.58 o
   1   1 -14    58.26    57.52     4.12 o
   1   1 -13     7.86    16.44     2.26 o
   1   1 -12   443.20   432.43    10.63 o
   1   1 -11    11.84    11.30     1.59 o
   1   1 -10   831.21   769.51    13.72 o
   1   1  -9   249.80   224.78     3.91 o
   1   1  -8  1096.66  1045.19    14.42 o
   1   1  -7   432.31   409.70     5.56 o
   1   1  -6    24.80    29.30     0.89 o
   1   1  -5   254.62   224.39     2.96 o
   1   1  -4     9.75    10.36     0.40 o
   1   1  -3  2604.03  2509.89    23.71 o
   1   1  -2   103.10   105.03     1.10 o
   1   1  -1  1105.57  1116.04     9.75 o
   1   1   0   375.51   374.17     3.82 o
   1   1   1  9171.00  8993.27   101.64 o
   1   1   2     0.16     1.22     0.18 o
   1   1   3   122.51   128.40     1.44 o
   1   1   4  5086.05  5500.26    57.31 o
   1   1   5   183.94   155.56     2.11 o
   1   1   6   590.25   710.49     8.74 o
   1   1   7     1.51     3.24     0.61 o
   1   1   8     8.29     3.33     0.70 o
   1   1   9     9.43     8.03     1.13 o
   1   1  10   847.12   798.87    14.21 o
   1   1  11     4.33    11.15     1.59 o
   1   1  12    16.93    12.74     2.02 o
   1   1  13     0.01     2.72     2.41 <
   1   1  14     3.72     7.33     2.72 <
   1   1  15     0.02     4.06     4.15 <
   1   2 -15    57.98    66.11     4.74 o
   1   2 -14   191.39   199.95     7.61 o
   1   2 -13     9.26    10.26     2.14 o
   1   2 -12    10.95     8.10     1.89 o
   1   2 -11   214.37   184.30     4.22 o
   1   2 -10    72.83    81.57     2.57 o
   1   2  -9   536.96   451.22     7.09 o
   1   2  -8    32.03    43.62     1.37 o
   1   2  -7   339.78   332.41     4.83 o
   1   2  -6   186.75   202.09     3.12 o
   1   2  -5  1002.12   989.32    11.52 o
   1   2  -4   693.39   674.53     7.27 o
   1   2  -3  2424.32  2323.84    22.79 o
   1   2  -2  1280.99  1376.59    14.48 o
   1   2  -1  3359.54  3376.58    31.86 o
   1   2   0    15.37    15.76     0.37 o
   1   2   1 17697.50 16883.70   211.10 o
   1   2   2     2.45     7.58     0.27 o
   1   2   3  1671.45  1650.13    16.77 o
   1   2   4    69.81    88.01     1.34 o
   1   2   5   783.83   800.00     9.75 o
   1   2   6   225.34   253.07     3.54 o
   1   2   7   888.89   949.97    12.31 o
   1   2   8    88.75    77.08     1.68 o
   1   2   9    11.26     2.99     1.10 <
   1   2  10    54.66    60.85     2.23 o
   1   2  11     3.35     1.50     1.41 <
   1   2  12     2.52     4.43     1.80 <
   1   2  13    96.15   108.39     5.13 o
   1   2  14    83.36    93.66     5.01 o
   1   2  15     1.75     7.18     4.34 <
   1   3 -15    49.29    44.17     3.94 o
   1   3 -14    14.96     9.84     2.26 o
   1   3 -13    17.78    20.41     2.35 o
   1   3 -12   444.57   418.41    10.36 o
   1   3 -11    17.04    13.72     1.68 o
   1   3 -10   973.10   978.96    17.20 o
   1   3  -9     1.31     0.15     1.01 <
   1   3  -8   560.51   534.07     7.64 o
   1   3  -7  1126.61  1152.79    14.85 o
   1   3  -6  7764.29  8484.68    93.30 o
   1   3  -5    14.55    14.08     0.64 o
   1   3  -4   653.45   733.22     8.19 o
   1   3  -3   591.77   561.35     6.26 o
   1   3  -2  1403.99  1400.30    14.14 o
   1   3  -1  3122.42  3003.88    29.24 o
   1   3   0  2104.19  2371.65    25.57 o
   1   3   1   392.16   365.77     4.46 o
   1   3   2   233.69   238.65     2.60 o
   1   3   3  2654.49  2679.07    26.03 o
   1   3   4  1732.11  1818.55    21.02 o
   1   3   5   174.09   166.92     2.35 o
   1   3   6  1251.71  1106.69    14.21 o
   1   3   7  1648.65  1670.39    22.48 o
   1   3   8   990.90  1035.02    15.18 o
   1   3   9   561.89   538.56     9.78 o
   1   3  10  1809.85  1677.81    32.44 o
   1   3  11   492.03   435.39     9.32 o
   1   3  12   228.93   211.62     6.17 o
   1   3  13   210.09   207.13     6.32 o
   1   3  14   146.71   156.81     6.63 o
   1   4 -15    18.73    17.38     3.18 o
   1   4 -14    99.05   112.33     4.61 o
   1   4 -13   206.39   194.69     5.99 o
   1   4 -12    39.76    45.34     2.47 o
   1   4 -11    77.83    90.46     3.21 o
   1   4 -10   163.79   167.17     4.31 o
   1   4  -9   874.85   825.45    13.29 o
   1   4  -8     6.72     6.75     0.86 o
   1   4  -7   171.01   165.12     2.44 o
   1   4  -6    22.79    15.86     0.67 o
   1   4  -5   169.29   180.12     2.51 o
   1   4  -4   938.20  1231.48    13.59 o
   1   4  -3  1063.51  1117.41    10.94 o
   1   4  -2  3304.77  3405.69    31.10 o
   1   4  -1  1802.55  1862.82    18.18 o
   1   4   0   835.74   838.55     9.13 o
   1   4   1  1259.43  1331.26    15.89 o
   1   4   2   824.52   779.50     8.92 o
   1   4   3   740.56   847.72     9.32 o
   1   4   4     7.65    10.36     0.43 o
   1   4   5   318.62   323.55     3.94 o
   1   4   6   587.80   572.32     7.52 o
   1   4   7   169.61   177.34     2.87 o
   1   4   8   501.43   504.19     7.70 o
   1   4   9  2046.00  2103.03    40.33 o
   1   4  10   792.63   781.95    15.67 o
   1   4  11   192.01   187.79     4.77 o
   1   4  12   334.79   343.35     7.79 o
   1   4  13    33.24    32.05     2.66 o
   1   4  14   494.65   552.67    16.59 o
   1   5 -15    70.06    92.72     5.90 o
   1   5 -14     0.83     4.86     2.26 <
   1   5 -13   167.74   163.16     5.35 o
   1   5 -12    19.44    16.65     1.86 o
   1   5 -11    98.25    91.62     3.15 o
   1   5 -10   548.71   483.05    10.08 o
   1   5  -9   320.73   323.55     6.29 o
   1   5  -8   659.74   650.28     9.16 o
   1   5  -7   136.91   123.63     2.05 o
   1   5  -6   229.81   210.82     2.63 o
   1   5  -5    16.27     6.90     0.49 o
   1   5  -4     9.28     6.38     0.43 o
   1   5  -3  1016.93  1056.40    10.75 o
   1   5  -2   451.33   549.13     5.29 o
   1   5  -1  2378.67  2177.33    20.53 o
   1   5   0   212.41   195.12     2.29 o
   1   5   1  1453.66  1570.64    17.81 o
   1   5   2   170.33   165.18     2.38 o
   1   5   3  2846.00  2968.50    37.33 o
   1   5   4   536.67   585.60     7.52 o
   1   5   5     4.30     5.04     0.49 o
   1   5   6     5.29     6.87     0.64 o
   1   5   7    31.24    39.74     1.28 o
   1   5   8   676.58   650.64    10.63 o
   1   5   9    45.84    39.53     2.02 o
   1   5  10   593.22   599.02    12.25 o
   1   5  11   363.23   362.26     7.97 o
   1   5  12    75.04    69.35     3.02 o
   1   5  13    12.50    15.15     2.32 o
   1   5  14    37.68    38.25     3.05 o
   1   6 -14    52.51    62.57     3.67 o
   1   6 -13    51.14    44.05     2.96 o
   1   6 -12   303.87   268.38     6.38 o
   1   6 -11   195.02   181.68     4.70 o
   1   6 -10   741.38   699.13    14.11 o
   1   6  -9    20.40    23.28     1.31 o
   1   6  -8     0.67     2.08     0.79 <
   1   6  -7    18.65    15.67     0.79 o
   1   6  -6   171.94   176.12     2.29 o
   1   6  -5  1816.14  1798.85    19.80 o
   1   6  -4  1108.58  1137.18    12.59 o
   1   6  -3  2106.71  2260.97    23.89 o
   1   6  -2   561.16   569.20     5.68 o
   1   6  -1  1309.50  1482.84    14.51 o
   1   6   0  3960.82  4250.11    50.50 o
   1   6   1  8218.44  8884.97   105.27 o
   1   6   2   108.43   101.70     1.59 o
   1   6   3   855.35   837.30    10.72 o
   1   6   4  1896.22  2037.04    24.44 o
   1   6   5     0.95     2.08     0.49 o
   1   6   6   435.35   427.82     5.19 o
   1   6   7   890.77   901.46    14.36 o
   1   6   8   743.42   753.20    12.19 o
   1   6   9   900.12   875.58    15.52 o
   1   6  10   113.02   102.71     3.21 o
   1   6  11    85.17    71.42     2.87 o
   1   6  12   154.71   174.53     4.80 o
   1   6  13     2.85     5.77     2.14 <
   1   6  14     0.51     2.35     2.29 <
   1   7 -14   104.43   118.56     4.89 o
   1   7 -13    22.64    23.31     2.20 o
   1   7 -12     4.63     2.17     1.65 <
   1   7 -11    78.03    86.55     3.12 o
   1   7 -10     0.37     3.94     1.47 <
   1   7  -9    28.75    26.09     1.44 o
   1   7  -8   267.08   293.40     4.25 o
   1   7  -7   312.55   303.51     4.28 o
   1   7  -6    60.09    47.87     1.16 o
   1   7  -5    29.51    31.86     0.92 o
   1   7  -4   177.11   166.25     2.14 o
   1   7  -3    58.39    45.09     0.92 o
   1   7  -2   439.96   463.13     5.25 o
   1   7  -1    34.62    28.29     0.64 o
   1   7   0   216.75   211.25     2.63 o
   1   7   1   693.26   666.29     8.13 o
   1   7   2     3.14     2.23     0.49 o
   1   7   3     7.08     8.07     0.64 o
   1   7   4   385.30   382.14     5.10 o
   1   7   5   604.02   636.56     7.52 o
   1   7   6   847.03   852.76    11.76 o
   1   7   7  1406.65  1440.69    21.08 o
   1   7   8   695.44   712.48    11.58 o
   1   7   9    50.75    42.37     1.92 o
   1   7  10   243.65   223.07     5.38 o
   1   7  11   138.15   139.15     4.06 o
   1   7  12   257.42   263.52     6.42 o
   1   7  13   104.80   128.00     4.15 o
   1   8 -13    87.47    90.92     4.15 o
   1   8 -12    75.88    76.98     3.24 o
   1   8 -11   694.36   700.44    14.33 o
   1   8 -10   301.44   306.14     6.87 o
   1   8  -9   306.35   293.12     5.41 o
   1   8  -8   126.93   126.02     2.47 o
   1   8  -7   879.87   837.79    10.94 o
   1   8  -6   475.87   478.01     6.11 o
   1   8  -5    29.20    32.63     0.98 o
   1   8  -4   154.61   144.65     2.02 o
   1   8  -3   714.51   722.34     8.16 o
   1   8  -2   172.21   159.44     2.14 o
   1   8  -1     1.30     0.95     0.40 <
   1   8   0   189.48   175.32     2.26 o
   1   8   1   361.62   388.19     4.89 o
   1   8   2   333.20   367.08     4.92 o
   1   8   3   265.01   249.87     3.73 o
   1   8   4   593.02   607.45     7.97 o
   1   8   5   505.30   496.19     6.97 o
   1   8   6   429.07   417.80     6.02 o
   1   8   7    14.92    15.76     0.98 o
   1   8   8     0.83     0.79     0.95 <
   1   8   9   144.26   143.71     3.54 o
   1   8  10    12.41    13.69     1.62 o
   1   8  11   577.96   588.87    12.25 o
   1   8  12   122.47   123.39     4.00 o
   1   8  13    22.78    23.95     2.29 o
   1   9 -13     1.26     2.32     2.08 <
   1   9 -12   136.20   137.81     4.83 o
   1   9 -11    23.81    29.51     2.38 o
   1   9 -10    68.71    64.34     2.75 o
   1   9  -9   204.48   214.98     4.22 o
   1   9  -8   959.31   962.07    13.41 o
   1   9  -7    46.81    57.86     1.65 o
   1   9  -6     9.56    12.86     0.86 o
   1   9  -5     7.59     7.03     0.70 o
   1   9  -4    56.66    55.02     1.34 o
   1   9  -3   382.86   356.05     4.64 o
   1   9  -2  2799.71  2940.58    33.91 o
   1   9  -1     7.66     6.57     0.55 o
   1   9   0     4.61     2.11     0.49 o
   1   9   1     0.34     0.67     0.46 <
   1   9   2   106.03   106.34     1.92 o
   1   9   3     2.95     4.15     0.76 o
   1   9   4   285.06   282.19     3.94 o
   1   9   5  1376.36  1368.25    21.20 o
   1   9   6     4.61     6.08     0.82 o
   1   9   7     3.25     3.51     0.86 o
   1   9   8    18.28    20.56     1.19 o
   1   9   9     1.57     4.74     1.41 o
   1   9  10    21.69    22.88     2.02 o
   1   9  11   115.01   105.89     4.00 o
   1   9  12    12.75    10.51     2.11 o
   1  10 -12     1.48     3.82     2.02 <
   1  10 -11    40.34    42.04     2.63 o
   1  10 -10     0.34    -0.89     1.47 <
   1  10  -9    67.57    65.68     2.20 o
   1  10  -8   305.90   300.79     5.44 o
   1  10  -7    32.70    24.75     1.19 o
   1  10  -6  1299.72  1316.87    19.25 o
   1  10  -5     0.48     1.41     0.76 <
   1  10  -4     1.28     1.01     0.73 <
   1  10  -3   722.48   739.27     9.78 o
   1  10  -2  6566.78  6585.90    84.16 o
   1  10  -1    40.95    41.46     1.19 o
   1  10   0   239.19   229.18     3.51 o
   1  10   1  1346.73  1293.65    17.87 o
   1  10   2    66.25    56.85     1.65 o
   1  10   3   233.35   237.22     4.74 o
   1  10   4  1680.59  1645.03    28.75 o
   1  10   5    94.16    84.71     1.92 o
   1  10   6   466.23   444.01     6.81 o
   1  10   7   539.40   514.79     7.88 o
   1  10   8    46.52    43.32     1.68 o
   1  10   9     5.68     7.36     1.59 o
   1  10  10     4.86     4.46     1.74 <
   1  10  11    45.27    45.27     2.84 o
   1  11 -11    26.25    22.94     2.99 o
   1  11 -10    40.12    40.14     2.23 o
   1  11  -9    37.95    42.77     1.83 o
   1  11  -8    33.94    25.57     1.41 o
   1  11  -7   137.08   129.90     2.87 o
   1  11  -6    22.22    19.40     1.13 o
   1  11  -5    34.64    29.39     1.13 o
   1  11  -4    15.92    19.43     0.95 o
   1  11  -3    22.44    29.17     1.01 o
   1  11  -2    10.65     5.07     0.79 o
   1  11  -1     3.75     5.50     0.73 o
   1  11   0   179.93   174.38     2.84 o
   1  11   1    48.57    52.39     1.41 o
   1  11   2   379.39   364.03     5.35 o
   1  11   3   252.83   246.96     4.06 o
   1  11   4    10.51     8.92     1.31 o
   1  11   5    32.27    31.01     1.34 o
   1  11   6    23.78    24.01     1.16 o
   1  11   7   550.31   520.87     8.71 o
   1  11   8    31.35    31.04     1.96 o
   1  11   9   556.17   551.69    16.44 o
   1  11  10    17.35    19.37     2.69 o
   1  11  11    76.53    71.91     5.53 o
   1  12 -10    52.94    55.63     3.18 o
   1  12  -9   125.33   113.37     3.24 o
   1  12  -8     1.65     0.98     1.31 <
   1  12  -7   896.97   885.63    15.89 o
   1  12  -6    53.91    63.21     1.89 o
   1  12  -5    55.86    62.20     1.83 o
   1  12  -4   171.55   168.36     3.09 o
   1  12  -3   460.34   438.26     6.93 o
   1  12  -2    58.45    50.22     1.41 o
   1  12  -1    13.39    15.70     0.89 o
   1  12   0   598.78   594.74     8.49 o
   1  12   1    22.85    26.21     1.01 o
   1  12   2    14.89    12.22     0.86 o
   1  12   3     3.62     4.55     0.89 o
   1  12   4    78.96    70.81     1.92 o
   1  12   5   322.15   304.61     5.80 o
   1  12   6   113.90   102.71     2.63 o
   1  12   7     3.76     1.65     1.01 <
   1  12   8    49.71    51.90     2.44 o
   1  12   9   446.19   430.54    10.81 o
   1  12  10     1.68     4.03     2.63 <
   1  13  -9     1.39     3.82     1.62 <
   1  13  -8     0.18     2.14     1.37 <
   1  13  -7     6.04     4.19     1.31 o
   1  13  -6    83.80    82.00     2.47 o
   1  13  -5    30.75    27.49     1.47 o
   1  13  -4   382.03   395.59     7.45 o
   1  13  -3   563.51   564.16     8.19 o
   1  13  -2     1.61     1.50     0.79 <
   1  13  -1   177.07   166.53     2.84 o
   1  13   0   172.87   176.82     2.99 o
   1  13   1    24.44    23.71     1.04 o
   1  13   2   431.51   439.30     6.97 o
   1  13   3    43.85    43.87     1.56 o
   1  13   4   418.38   394.70     7.33 o
   1  13   5    20.30    15.89     1.22 o
   1  13   6   289.48   292.24     5.77 o
   1  13   7     4.40     3.60     1.22 <
   1  13   8   326.95   329.87     7.48 o
   1  13   9    29.02    23.95     2.41 o
   1  14  -8   130.60   133.71     3.91 o
   1  14  -7   153.24   160.51     3.88 o
   1  14  -6   205.91   213.57     4.64 o
   1  14  -5     0.21     0.31     1.13 <
   1  14  -4    93.66    90.18     2.60 o
   1  14  -3   255.75   233.34     4.46 o
   1  14  -2   952.45   951.01    13.44 o
   1  14  -1    46.76    47.05     1.53 o
   1  14   0   808.72   859.63    12.19 o
   1  14   1     9.80    12.46     1.07 o
   1  14   2   277.74   275.86     5.01 o
   1  14   3     7.02     9.59     1.13 o
   1  14   4  1127.38  1113.29    19.64 o
   1  14   5   140.80   143.43     3.33 o
   1  14   6    32.38    32.90     1.71 o
   1  14   7     7.72     8.25     1.47 o
   1  15  -6     3.56     2.51     1.31 <
   1  15  -5    67.10    63.63     2.35 o
   1  15  -4    17.06    15.89     1.41 o
   1  15  -3   114.56   123.54     3.12 o
   1  15  -2    19.22    15.43     1.19 o
   1  15  -1    70.70    78.63     1.96 o
   1  15   0     1.78     3.60     1.01 o
   1  15   1     2.02     3.33     1.01 o
   1  15   2    56.66    54.07     1.92 o
   1  15   3    23.89    27.34     1.44 o
   1  15   4     1.74     0.58     1.10 <
   1  15   5    20.47    20.28     1.44 o
   1  16  -2   308.98   313.93     6.29 o
   1  16  -1    25.18    26.85     1.56 o
   1  16   0   424.72   431.64     7.06 o
   1  16   1    47.11    50.56     1.96 o
   1  16   2   348.65   349.33     6.29 o
   2   0 -14  1225.99  1282.44    50.10 o
   2   0 -12   407.48   403.74    12.22 o
   2   0 -10   117.48   128.37     4.28 o
   2   0  -8    76.20    80.83     2.96 o
   2   0  -6   119.26    91.71     2.23 o
   2   0  -4  1276.68  1356.19    18.30 o
   2   0   0  2457.65  2444.06    31.22 o
   2   0   4  2000.40  1914.91    27.28 o
   2   0   6   715.99   888.59    13.99 o
   2   0   8   421.14   398.86     9.65 o
   2   0  10  1591.61  1307.83    35.41 o
   2   0  12    53.30    55.91     5.44 o
   2   0  14    38.94    50.59     5.50 o
   2   1 -15     6.20     4.74     2.87 <
   2   1 -14    15.71    16.47     2.87 o
   2   1 -13    19.89    22.73     2.35 o
   2   1 -12   378.42   370.51     8.07 o
   2   1 -11     7.45     4.64     1.53 o
   2   1 -10   449.55   442.02     8.28 o
   2   1  -9  1298.70  1252.50    18.45 o
   2   1  -8    23.56    30.31     1.01 o
   2   1  -7   687.93   621.62     8.19 o
   2   1  -6  3137.29  3080.83    36.93 o
   2   1  -5   394.57   365.83     4.86 o
   2   1  -4  8063.29  8146.37    82.15 o
   2   1  -3   508.20   522.67     5.07 o
   2   1  -2   252.01   271.62     2.60 o
   2   1  -1  3179.46  3170.55    28.44 o
   2   1   0  1561.84  1561.14    14.79 o
   2   1   1    34.12    31.44     0.49 o
   2   1   2  9209.59  9445.74    79.61 o
   2   1   3 18694.30 19047.90   184.79 o
   2   1   4  1558.22  1759.13    17.81 o
   2   1   5  1260.91  1388.14    15.31 o
   2   1   6    16.22    15.09     0.67 o
   2   1   7   598.60   609.92     8.55 o
   2   1   8    77.03    77.23     1.89 o
   2   1   9    69.38   103.84     2.57 o
   2   1  10     3.72     8.37     1.31 o
   2   1  11  1019.72   967.93    21.87 o
   2   1  12    33.82    34.37     2.99 o
   2   1  13     0.14    -2.69     2.32 <
   2   1  14    69.52    70.02     4.58 o
   2   2 -15   222.47   243.05     8.77 o
   2   2 -14     0.04     7.09     2.23 o
   2   2 -13  1059.47  1071.31    24.29 o
   2   2 -12     5.10     4.34     1.89 <
   2   2 -11   593.20   590.77    10.81 o
   2   2 -10  2047.93  1934.03    33.15 o
   2   2  -9  2038.95  2043.31    31.86 o
   2   2  -8   432.32   427.76     6.60 o
   2   2  -7  1838.46  1880.78    27.04 o
   2   2  -6   904.52   972.51    10.94 o
   2   2  -5  3333.96  3757.75    41.43 o
   2   2  -4   475.55   501.56     5.25 o
   2   2  -3  1188.41  1168.61    11.49 o
   2   2  -2  2801.24  2792.50    27.22 o
   2   2  -1    88.13    93.51     1.16 o
   2   2   0  2337.01  2431.96    24.41 o
   2   2   1  3146.89  3296.27    31.07 o
   2   2   2  1523.49  1517.30    14.85 o
   2   2   3  1803.57  1799.92    19.67 o
   2   2   4   303.35   315.61     3.79 o
   2   2   5   635.50   581.42     6.57 o
   2   2   6   295.71   330.70     4.09 o
   2   2   7   361.11   342.86     4.31 o
   2   2   8   186.86   211.22     3.42 o
   2   2   9   181.19   177.62     3.88 o
   2   2  10   130.23   109.73     3.36 o
   2   2  11   510.80   523.07    11.00 o
   2   2  12    52.72    51.78     3.02 o
   2   2  13   246.90   227.87     8.16 o
   2   2  14    42.02    45.18     3.73 o
   2   3 -15   369.65   374.17    12.13 o
   2   3 -14    72.33    70.84     3.76 o
   2   3 -13     0.42    -0.52     1.92 <
   2   3 -12    18.66    14.82     2.11 o
   2   3 -11   403.60   382.45     8.31 o
   2   3 -10    31.05    28.90     1.65 o
   2   3  -9  1867.80  1753.27    27.43 o
   2   3  -8   701.18   741.22    10.39 o
   2   3  -7   702.53   755.67     8.98 o
   2   3  -6     5.38     1.86     0.55 o
   2   3  -5    19.21    10.30     0.61 o
   2   3  -4   371.52   301.52     3.51 o
   2   3  -3   151.93   155.44     1.83 o
   2   3  -2  3020.07  3329.69    33.51 o
   2   3   0   202.19   171.87     2.11 o
   2   3   1   286.35   305.95     3.45 o
   2   3   2  4574.37  4766.77    56.52 o
   2   3   3   113.00    84.78     1.13 o
   2   3   4    19.32     9.96     0.52 o
   2   3   5   811.26   863.39    11.12 o
   2   3   6  2332.95  2352.56    31.44 o
   2   3   7  1636.41  1614.57    20.41 o
   2   3   8     7.47     6.23     0.82 o
   2   3   9    11.43    17.96     1.50 o
   2   3  10   876.60   833.09    16.65 o
   2   3  11   105.15   100.75     3.36 o
   2   3  12     1.22     6.17     1.89 o
   2   3  13   314.52   344.78    11.12 o
   2   3  14   142.27   174.68     7.21 o
   2   4 -15     3.31     7.55     2.47 o
   2   4 -14    31.52    35.87     2.87 o
   2   4 -13     2.35     1.74     1.99 <
   2   4 -12   154.85   159.01     4.46 o
   2   4 -11    51.70    53.65     2.57 o
   2   4 -10  1951.79  1765.76    34.09 o
   2   4  -9   938.50   959.90    15.34 o
   2   4  -8  1317.64  1309.45    16.86 o
   2   4  -7   400.89   442.36     5.44 o
   2   4  -6   938.98  1047.02    12.25 o
   2   4  -5  8943.87  9783.34   111.84 o
   2   4  -4  4247.90  4497.57    49.22 o
   2   4  -3     5.84     2.72     0.40 o
   2   4  -2 12979.20 13475.20   140.80 o
   2   4  -1  3093.94  3147.89    30.73 o
   2   4   0  2764.09  2931.69    33.09 o
   2   4   1  2009.52  2107.46    26.46 o
   2   4   2   722.90   776.72     8.92 o
   2   4   3     9.18     7.88     0.52 o
   2   4   4  2946.83  3069.07    35.13 o
   2   4   5   300.89   331.83     4.49 o
   2   4   6   361.20   348.42     5.01 o
   2   4   7   477.86   488.30     7.42 o
   2   4   8    69.63    54.68     1.86 o
   2   4   9   321.88   292.24     6.48 o
   2   4  10     3.29     1.62     1.44 <
   2   4  11    44.29    53.65     2.51 o
   2   4  12   135.78   124.37     4.52 o
   2   4  13    22.44    32.26     2.75 o
   2   4  14    42.35    57.37     4.28 o
   2   5 -15   709.70   720.21    17.26 o
   2   5 -14    45.91    45.52     3.15 o
   2   5 -13    33.20    34.49     2.69 o
   2   5 -12    30.24    36.75     2.23 o
   2   5 -11  1567.00  1448.51    28.26 o
   2   5 -10    26.22    22.70     1.59 o
   2   5  -9   463.97   433.28     8.10 o
   2   5  -8    30.75    31.34     1.10 o
   2   5  -7     9.13    13.32     0.73 o
   2   5  -6   275.86   313.62     3.76 o
   2   5  -5  1157.22  1203.19    13.96 o
   2   5  -4  1939.27  2061.36    22.64 o
   2   5  -3   233.48   222.31     2.66 o
   2   5  -2   265.97   278.86     2.99 o
   2   5  -1    58.79    66.48     0.86 o
   2   5   0   421.98   481.19     5.62 o
   2   5   1  2030.11  2211.05    29.57 o
   2   5   2   923.28   844.73    11.49 o
   2   5   3  2124.86  2268.27    30.43 o
   2   5   4   413.49   396.20     5.29 o
   2   5   5     8.87    13.47     0.70 o
   2   5   6    47.95    41.88     1.19 o
   2   5   7  1849.16  1870.64    26.94 o
   2   5   8   291.84   274.49     4.95 o
   2   5   9   127.06   122.14     3.45 o
   2   5  10     4.14     3.05     1.41 <
   2   5  11    87.42    91.62     3.21 o
   2   5  12    44.80    52.30     2.69 o
   2   5  13   126.17   129.74     4.83 o
   2   5  14     4.87     6.35     2.90 <
   2   6 -15   362.50   410.52    13.53 o
   2   6 -14    52.71    60.12     3.57 o
   2   6 -13    89.41   100.05     4.19 o
   2   6 -12    18.43    26.79     2.11 o
   2   6 -11     2.99     1.01     1.47 <
   2   6 -10     0.40     0.55     1.28 <
   2   6  -9    61.75    52.03     1.80 o
   2   6  -8    70.19    78.30     1.74 o
   2   6  -7  1283.89  1315.22    15.34 o
   2   6  -6   154.25   163.20     2.20 o
   2   6  -5   621.26   694.24     7.82 o
   2   6  -4    35.31    39.41     0.86 o
   2   6  -3   278.04   328.13     3.79 o
   2   6  -2    80.27    72.71     1.07 o
   2   6  -1   391.38   401.79     4.22 o
   2   6   0   221.37   311.48     3.73 o
   2   6   1   993.14  1009.02    14.63 o
   2   6   2   221.54   262.85     3.88 o
   2   6   3   133.93   103.35     2.02 o
   2   6   4  3396.71  3538.92    44.76 o
   2   6   5   706.55   680.43     8.92 o
   2   6   6   208.81   207.92     3.48 o
   2   6   7   653.58   636.56    10.36 o
   2   6   8  1639.93  1681.51    26.39 o
   2   6   9   157.59   163.93     4.22 o
   2   6  10     0.28     4.00     1.47 <
   2   6  11   136.05   161.03     4.43 o
   2   6  12   206.79   211.46     5.50 o
   2   6  13   198.61   194.63     6.20 o
   2   7 -14     8.82    10.30     2.38 o
   2   7 -13    53.51    49.98     2.75 o
   2   7 -12   129.66   118.26     3.82 o
   2   7 -11   201.33   175.87     4.70 o
   2   7 -10   334.98   352.24     6.93 o
   2   7  -9  1430.72  1317.66    18.12 o
   2   7  -8   202.57   177.59     2.87 o
   2   7  -7   364.96   401.88     5.53 o
   2   7  -6   422.54   429.65     5.01 o
   2   7  -5   122.38   124.12     1.74 o
   2   7  -4  2535.32  2827.21    30.95 o
   2   7  -3  2052.77  2037.23    22.36 o
   2   7  -2    40.22    36.05     0.76 o
   2   7  -1  1519.23  1500.84    17.38 o
   2   7   0  1502.46  1521.34    17.35 o
   2   7   1   924.22  1023.62    12.34 o
   2   7   2   865.73  1029.95    14.02 o
   2   7   3    29.97    36.66     1.28 o
   2   7   4     2.21     4.49     0.73 o
   2   7   5  1075.92  1100.24    14.14 o
   2   7   6   753.58   749.50    11.15 o
   2   7   7   156.74   153.70     3.12 o
   2   7   8   210.40   205.84     3.94 o
   2   7   9     8.25     6.57     1.41 o
   2   7  10     0.57     1.99     1.44 <
   2   7  11    21.30    11.79     1.74 o
   2   7  12   163.74   186.96     5.10 o
   2   7  13    16.69    10.05     1.99 o
   2   8 -14    95.48   117.77     5.90 o
   2   8 -13   158.59   149.72     5.13 o
   2   8 -12   351.76   350.98     7.97 o
   2   8 -11    10.06     6.02     1.59 o
   2   8 -10    36.66    36.57     1.77 o
   2   8  -9    40.84    36.57     1.56 o
   2   8  -8    25.68    30.52     1.16 o
   2   8  -7    20.88    28.08     1.07 o
   2   8  -6   103.15   126.20     2.08 o
   2   8  -5   338.08   320.92     4.49 o
   2   8  -4     0.25     1.50     0.58 <
   2   8  -3  1269.24  1303.34    15.09 o
   2   8  -2   811.74   829.73     8.92 o
   2   8  -1   966.52   996.19    11.12 o
   2   8   0   439.69   442.97     5.07 o
   2   8   1  1848.53  1861.38    23.55 o
   2   8   2  1515.30  1560.90    22.61 o
   2   8   3   779.19   793.86    12.77 o
   2   8   4   159.30   162.22     3.64 o
   2   8   5  3549.43  3578.39    50.59 o
   2   8   6   398.71   385.17     5.99 o
   2   8   7   886.66   885.78    13.20 o
   2   8   8   115.97   118.17     2.72 o
   2   8   9   488.91   485.04    10.11 o
   2   8  10     4.95     6.90     1.56 o
   2   8  11   252.75   260.74     6.29 o
   2   8  12     0.39     1.80     1.71 <
   2   9 -13    64.14    76.80     3.88 o
   2   9 -12   200.64   209.05     6.23 o
   2   9 -11   445.35   414.77    10.45 o
   2   9 -10    84.57    82.76     2.54 o
   2   9  -9   154.48   158.43     3.42 o
   2   9  -8  1465.91  1462.04    21.54 o
   2   9  -7   360.98   357.70     5.01 o
   2   9  -6   124.83   132.19     2.29 o
   2   9  -5   254.70   239.63     3.51 o
   2   9  -4   289.95   299.87     4.22 o
   2   9  -3     0.32     0.86     0.61 <
   2   9  -2     2.53     2.51     0.55 o
   2   9  -1   832.10   861.56    10.11 o
   2   9   0   156.46   160.42     2.41 o
   2   9   1   823.71   851.05    10.97 o
   2   9   2   258.37   270.98     4.86 o
   2   9   3    22.28    21.97     1.31 o
   2   9   4   857.74   809.32    14.54 o
   2   9   5   863.28   805.26    13.96 o
   2   9   6    22.09    16.68     0.89 o
   2   9   7   193.19   181.40     3.27 o
   2   9   8   313.28   309.86     5.53 o
   2   9   9   174.90   180.40     4.49 o
   2   9  10    21.90    26.73     2.14 o
   2   9  11     0.18    -0.31     1.74 <
   2   9  12    44.36    43.69     2.84 o
   2  10 -12    65.50    58.01     3.27 o
   2  10 -11    35.90    36.54     2.23 o
   2  10 -10   486.06   462.12     8.10 o
   2  10  -9    17.47    11.36     1.31 o
   2  10  -8     4.62     5.47     1.16 o
   2  10  -7   572.38   544.85     9.10 o
   2  10  -6   132.43   129.07     2.54 o
   2  10  -5   181.73   176.49     2.96 o
   2  10  -4   490.79   487.23     7.03 o
   2  10  -3  2049.51  2062.61    28.11 o
   2  10  -2     1.43     3.88     0.73 o
   2  10  -1  1612.83  1631.50    21.11 o
   2  10   0    77.51    74.60     1.50 o
   2  10   1   943.30   920.43    12.74 o
   2  10   2   376.28   363.11     7.82 o
   2  10   3     3.73     2.44     1.25 <
   2  10   4    23.46    22.39     1.92 o
   2  10   5    73.73    77.90     2.38 o
   2  10   6   569.67   530.40     8.71 o
   2  10   7    20.71    21.02     1.19 o
   2  10   8   545.06   533.27     9.75 o
   2  10   9     4.51     6.81     2.14 o
   2  10  10   484.74   491.05    14.91 o
   2  10  11    13.91    15.34     2.63 o
   2  11 -11     0.59    -0.21     1.65 <
   2  11 -10     3.05     4.31     1.34 o
   2  11  -9     0.73    -0.03     1.22 <
   2  11  -8    60.88    52.48     1.99 o
   2  11  -7   670.24   675.21    11.15 o
   2  11  -6    72.48    73.50     1.89 o
   2  11  -5     0.30     0.76     0.82 <
   2  11  -4   326.45   318.60     4.83 o
   2  11  -3  1269.24  1262.37    17.38 o
   2  11  -2    69.44    85.02     1.71 o
   2  11  -1   779.89   783.57    10.36 o
   2  11   0    40.34    47.35     1.31 o
   2  11   1    34.52    30.00     1.07 o
   2  11   2   146.13   137.44     3.21 o
   2  11   3   412.60   432.46     9.26 o
   2  11   4    56.22    61.04     2.99 o
   2  11   5   291.33   271.19     6.84 o
   2  11   6    65.07    67.88     1.83 o
   2  11   7    21.80    16.77     1.31 o
   2  11   8    89.09    82.42     2.60 o
   2  11   9     0.04     2.51     2.05 <
   2  11  10   111.11   109.09     5.07 o
   2  12 -11   151.86   192.55    10.72 o
   2  12 -10    77.11    67.67     2.75 o
   2  12  -9   162.76   152.32     3.88 o
   2  12  -8   385.43   388.83     6.87 o
   2  12  -7   342.37   348.75     6.20 o
   2  12  -6    20.67    18.70     1.22 o
   2  12  -5   283.66   308.67     5.04 o
   2  12  -4   144.36   153.85     2.75 o
   2  12  -3   258.25   262.18     4.09 o
   2  12  -2   517.94   502.36     6.87 o
   2  12  -1    13.14    12.98     0.92 o
   2  12   0    23.83    29.63     1.07 o
   2  12   1  1084.94  1112.65    15.52 o
   2  12   2   749.91   708.96    10.81 o
   2  12   3    10.80    10.17     1.31 o
   2  12   4     3.63     2.72     1.28 <
   2  12   5     1.15     1.92     1.41 <
   2  12   6   293.64   279.80     5.44 o
   2  12   7   303.39   306.29     6.02 o
   2  12   8   173.75   174.04     4.64 o
   2  12   9    20.60    23.34     2.66 o
   2  13  -9   168.81   164.94     4.09 o
   2  13  -8   659.93   675.79    12.49 o
   2  13  -7    93.10    84.99     2.69 o
   2  13  -6    75.31    63.73     2.29 o
   2  13  -5    35.34    29.30     1.37 o
   2  13  -4    17.09    17.66     1.07 o
   2  13  -3   186.31   190.84     3.45 o
   2  13  -2     0.14     1.68     0.82 <
   2  13  -1   178.21   170.53     2.93 o
   2  13   0   185.06   176.82     3.02 o
   2  13   1    62.03    50.28     1.62 o
   2  13   2    44.56    36.35     1.44 o
   2  13   3     5.59     5.90     0.98 o
   2  13   4   136.82   154.55     4.52 o
   2  13   5    46.01    41.30     3.21 o
   2  13   6     8.71     6.45     1.13 o
   2  13   7    28.11    22.76     1.74 o
   2  13   8   198.09   199.15     5.65 o
   2  14  -8    11.32     6.42     1.62 o
   2  14  -7    39.11    36.29     1.89 o
   2  14  -6     2.63     1.96     1.28 <
   2  14  -5   243.10   228.18     4.86 o
   2  14  -4    98.58   103.53     2.54 o
   2  14  -3   375.89   351.53     5.74 o
   2  14  -2    58.49    51.14     1.71 o
   2  14  -1     4.21     3.15     0.89 o
   2  14   0   355.99   376.49     6.14 o
   2  14   1   376.02   381.11     6.20 o
   2  14   2     2.69     0.52     0.98 <
   2  14   3     0.61    -0.70     1.01 <
   2  14   4    43.72    44.54     1.74 o
   2  14   5    20.60    18.09     1.28 o
   2  14   6   213.28   211.25     5.10 o
   2  14   7    28.23    24.59     2.08 o
   2  15  -6    15.43    16.59     1.56 o
   2  15  -5     2.86    -0.34     1.22 <
   2  15  -4    24.98    18.67     1.50 o
   2  15  -3     1.67     3.33     1.16 <
   2  15  -2    25.44    26.21     1.31 o
   2  15  -1    15.52    17.60     1.19 o
   2  15   0     3.24     2.72     0.98 <
   2  15   1   116.18   138.05     3.02 o
   2  15   2    30.62    34.46     1.59 o
   2  15   3     5.54     3.05     1.07 <
   2  15   4    16.09    18.36     1.34 o
   2  15   5   118.33   121.19     3.94 o
   2  16  -2    69.87    68.77     2.60 o
   2  16  -1   261.34   277.05     5.87 o
   2  16   0    59.42    58.81     2.08 o
   2  16   1   141.27   140.31     3.15 o
   3   0 -16   102.85   109.06     8.34 o
   3   0 -14   553.24   529.94    22.55 o
   3   0 -12   352.25   349.15    10.91 o
   3   0 -10    46.29    35.10     2.32 o
   3   0  -8     8.79    12.77     1.22 o
   3   0  -6  3854.84  3817.53    72.52 o
   3   0  -4   848.64   817.29    10.02 o
   3   0  -2  8417.60  8308.32    99.93 o
   3   0   0   841.08   888.32    12.10 o
   3   0   2   924.69   965.40    11.58 o
   3   0   4   918.88  1050.69    14.27 o
   3   0   6  4821.50  5198.77    79.89 o
   3   0   8   113.20   128.19     4.00 o
   3   0  10     2.06     0.52     1.89 <
   3   0  12   472.31   503.52    21.20 o
   3   0  14   145.01   163.71     9.68 o
   3   1 -16    21.78    21.20     5.01 o
   3   1 -15   325.95   356.70    11.70 o
   3   1 -14   427.78   392.78    10.08 o
   3   1 -13   160.39   164.05     5.32 o
   3   1 -12   280.74   277.82     6.45 o
   3   1 -11   857.66   817.60    16.10 o
   3   1 -10  1500.98  1412.28    24.44 o
   3   1  -9   771.16   799.73    12.01 o
   3   1  -8   601.34   591.53     7.91 o
   3   1  -7     9.38     6.93     0.70 o
   3   1  -6    21.33    31.47     1.07 o
   3   1  -5   151.44   201.44     2.63 o
   3   1  -4  1292.64  1266.49    12.98 o
   3   1  -3  8859.53  8880.24    77.50 o
   3   1  -2  1023.41  1058.57     9.59 o
   3   1  -1  3836.84  3861.46    35.56 o
   3   1   0  3700.86  3747.57    35.47 o
   3   1   1  3077.74  3347.50    28.38 o
   3   1   2 12251.00 12775.90   113.86 o
   3   1   3   373.35   402.00     3.94 o
   3   1   4    33.12    52.97     0.98 o
   3   1   5  2809.82  3145.47    34.37 o
   3   1   6   935.35  1025.12    11.98 o
   3   1   7    55.17    41.52     1.22 o
   3   1   8  1491.93  1433.17    20.90 o
   3   1   9    15.62    16.99     1.34 o
   3   1  10   290.24   309.10     6.93 o
   3   1  11   239.85   197.69     5.77 o
   3   1  12   249.87   223.99     7.88 o
   3   1  13     0.08     1.41     2.41 <
   3   1  14    20.95    18.18     3.09 o
   3   2 -16   103.91   109.67     8.65 o
   3   2 -15    93.46    81.72     5.07 o
   3   2 -14    31.49    29.14     2.72 o
   3   2 -13    94.12   103.04     4.22 o
   3   2 -12   752.76   676.55    15.76 o
   3   2 -11   118.71   102.71     2.96 o
   3   2 -10    87.82    72.71     2.51 o
   3   2  -9   555.54   523.83     8.71 o
   3   2  -8   382.55   339.13     5.07 o
   3   2  -7    10.99     4.37     0.70 o
   3   2  -6     3.38     8.98     0.61 o
   3   2  -5  3658.96  3786.19    40.08 o
   3   2  -4   905.58   836.33     8.95 o
   3   2  -3   814.73   836.69     8.28 o
   3   2  -2     0.85     5.04     0.34 o
   3   2  -1 32192.20 29532.70   451.19 o
   3   2   0 24095.60 23417.10   315.45 o
   3   2   1 13332.30 13122.10   124.21 o
   3   2   2  1016.04  1015.31     9.96 o
   3   2   3   894.53   888.20     9.84 o
   3   2   4  2262.40  2616.51    28.62 o
   3   2   5  5856.87  6212.80    67.64 o
   3   2   6     7.16     8.31     0.61 o
   3   2   7   129.45   165.21     2.51 o
   3   2   8   445.29   424.33     7.24 o
   3   2   9    13.97    23.98     1.44 o
   3   2  10    50.79    62.26     2.63 o
   3   2  11    50.41    59.94     3.21 o
   3   2  12    29.10    29.51     2.96 o
   3   2  13    85.05    86.24     4.86 o
   3   2  14   247.72   280.69     9.78 o
   3   3 -16     4.79     1.31     4.46 <
   3   3 -15    10.03    16.83     2.66 o
   3   3 -14    53.94    60.24     3.45 o
   3   3 -13     9.18    12.74     2.20 o
   3   3 -12    26.83    20.38     2.20 o
   3   3 -11     0.15    -2.99     1.25 <
   3   3 -10    30.47    27.40     1.50 o
   3   3  -9     0.26     3.91     1.13 o
   3   3  -8  1385.30  1421.96    20.65 o
   3   3  -7    10.78     8.86     0.70 o
   3   3  -6    53.45    70.94     1.31 o
   3   3  -5   883.29   937.53    10.97 o
   3   3  -4    65.44    62.81     1.13 o
   3   3  -3  2233.57  2068.63    22.73 o
   3   3  -2  3133.08  3407.47    33.15 o
   3   3  -1    52.01    67.00     1.01 o
   3   3   0  2761.76  2966.64    30.79 o
   3   3   1  1047.21  1089.95    11.91 o
   3   3   2    43.67    52.24     0.86 o
   3   3   3  1365.05  1355.51    14.91 o
   3   3   4   300.89   292.63     4.00 o
   3   3   5   109.75   107.57     1.80 o
   3   3   6   494.41   494.14     6.60 o
   3   3   7     1.52     4.74     0.76 o
   3   3   8   999.41   978.10    17.05 o
   3   3   9     5.92     5.44     1.37 o
   3   3  10    37.34    45.03     2.26 o
   3   3  11   209.19   189.62     4.95 o
   3   3  12   141.97   151.68     5.07 o
   3   3  13    93.58   106.77     5.32 o
   3   3  14   207.02   217.82    12.04 o
   3   4 -15     5.12     3.42     2.38 <
   3   4 -14   183.91   187.94     5.99 o
   3   4 -13   161.18   181.13     5.71 o
   3   4 -12   421.97   437.68     9.44 o
   3   4 -11     1.04     3.54     1.50 <
   3   4 -10     7.55    11.06     1.28 o
   3   4  -9   898.48   887.01    14.24 o
   3   4  -8   209.49   186.99     2.96 o
   3   4  -7   159.97   177.07     2.51 o
   3   4  -6  1594.91  1540.19    17.87 o
   3   4  -5  2134.91  2360.75    27.19 o
   3   4  -4  1881.23  2085.68    22.94 o
   3   4  -3   486.67   553.47     6.23 o
   3   4  -2    11.17    15.86     0.52 o
   3   4  -1   266.89   300.58     3.30 o
   3   4   0  2118.25  2370.06    28.20 o
   3   4   1     9.88     6.20     0.52 o
   3   4   2   914.56   916.03    11.67 o
   3   4   3   155.08   130.17     1.89 o
   3   4   4  2115.07  2154.87    24.75 o
   3   4   5    13.11    16.56     0.70 o
   3   4   6  3886.04  3867.85    48.91 o
   3   4   7   570.71   568.89     9.32 o
   3   4   8    71.16    58.62     2.32 o
   3   4   9   154.46   154.40     4.06 o
   3   4  10   674.27   699.61    14.21 o
   3   4  11   186.99   183.97     4.86 o
   3   4  12   730.42   783.66    18.24 o
   3   4  13   183.69   197.14     7.58 o
   3   4  14   287.32   299.36    15.03 o
   3   5 -15    38.65    50.56     3.45 o
   3   5 -14     6.78    10.60     2.29 o
   3   5 -13    40.86    39.23     2.84 o
   3   5 -12   246.76   227.75     5.68 o
   3   5 -11   198.73   195.52     5.01 o
   3   5 -10    34.48    38.28     1.83 o
   3   5  -9    71.94    55.42     1.71 o
   3   5  -8   175.88   146.61     2.51 o
   3   5  -7     0.17     2.47     0.67 o
   3   5  -6    14.41     8.49     0.64 o
   3   5  -5     6.67    12.95     0.61 o
   3   5  -4   577.84   680.64     7.33 o
   3   5  -2   935.02  1192.78    13.75 o
   3   5  -1  2881.48  3046.28    29.72 o
   3   5   0  1422.29  1373.29    16.44 o
   3   5   1  4908.28  5195.75    61.62 o
   3   5   2    31.11    31.68     0.86 o
   3   5   3  2187.73  2246.37    28.41 o
   3   5   4   131.59   139.49     2.05 o
   3   5   5   139.10   140.90     2.38 o
   3   5   6   189.86   189.56     2.99 o
   3   5   7   806.44   798.57    12.83 o
   3   5   8    20.93    21.97     1.53 o
   3   5   9     5.38     7.33     1.41 o
   3   5  10   141.38   139.24     3.94 o
   3   5  11   141.53   136.19     4.06 o
   3   5  12    82.19    92.20     3.42 o
   3   5  13    10.11    16.92     2.47 o
   3   6 -15     0.60     2.72     3.09 <
   3   6 -14    92.36   100.20     4.49 o
   3   6 -13    17.60    18.15     2.44 o
   3   6 -12    18.27    21.90     1.99 o
   3   6 -11     0.07     0.64     1.50 <
   3   6 -10     0.21    -0.18     1.19 <
   3   6  -9     8.61     9.32     1.16 o
   3   6  -8   434.02   433.68     5.99 o
   3   6  -7   606.53   640.62     7.70 o
   3   6  -6     2.24     2.44     0.61 o
   3   6  -5   814.08   780.42     9.20 o
   3   6  -4   405.76   415.47     5.04 o
   3   6  -3  1350.59  1497.42    16.50 o
   3   6  -2   911.34  1002.79    11.09 o
   3   6  -1  3247.22  3418.65    35.96 o
   3   6   0    21.99    15.27     0.61 o
   3   6   1   797.04   742.81    10.17 o
   3   6   2  2511.90  2507.26    35.99 o
   3   6   3    10.86    10.78     0.70 o
   3   6   4    81.51    74.17     1.50 o
   3   6   5   882.66   874.60    12.77 o
   3   6   6    16.56    18.12     1.10 o
   3   6   7   106.23   106.59     2.51 o
   3   6   8   583.50   563.49    10.20 o
   3   6   9    20.02    18.21     1.65 o
   3   6  10   104.01   112.15     3.48 o
   3   6  11    10.83    16.74     1.86 o
   3   6  12     0.89     3.39     1.74 <
   3   6  13     0.12     0.92     2.11 <
   3   7 -14    33.80    43.56     3.15 o
   3   7 -13     7.66    10.91     2.32 o
   3   7 -12   155.64   155.59     4.49 o
   3   7 -11   402.96   386.76     8.46 o
   3   7 -10   217.63   244.79     4.40 o
   3   7  -9  1544.61  1491.40    20.44 o
   3   7  -8   732.31   677.86     9.01 o
   3   7  -7   821.24   733.46     9.23 o
   3   7  -6   593.70   608.33     7.30 o
   3   7  -5   435.84   407.68     4.98 o
   3   7  -4   434.57   453.14     5.22 o
   3   7  -3  3131.30  3189.16    36.51 o
   3   7  -2    10.98    11.58     0.55 o
   3   7  -1   100.68   114.16     1.56 o
   3   7   0    78.03    63.39     1.13 o
   3   7   1   389.26   432.77     6.57 o
   3   7   2   225.37   203.52     3.42 o
   3   7   3    19.12    13.32     0.89 o
   3   7   4  1712.43  1712.06    23.19 o
   3   7   5  5105.51  5092.03    68.25 o
   3   7   6  2299.62  2277.32    35.41 o
   3   7   7   564.24   532.42     8.80 o
   3   7   8   156.47   150.12     3.42 o
   3   7   9   160.33   153.05     4.06 o
   3   7  10    32.46    33.21     2.05 o
   3   7  11   327.97   362.38     8.13 o
   3   7  12    60.37    67.33     3.12 o
   3   7  13    44.17    44.66     3.24 o
   3   8 -14     4.68    10.69     3.05 o
   3   8 -13    59.88    60.82     3.51 o
   3   8 -12   166.74   157.76     5.25 o
   3   8 -11   121.84   114.71     3.36 o
   3   8 -10   234.87   215.56     4.03 o
   3   8  -9  1477.28  1455.20    19.98 o
   3   8  -8   175.62   171.69     3.02 o
   3   8  -7   353.95   313.01     4.46 o
   3   8  -6    22.87    22.76     1.01 o
   3   8  -5   190.99   192.98     2.96 o
   3   8  -4    14.97    15.86     0.70 o
   3   8  -3   171.24   156.90     2.20 o
   3   8  -2     7.16     7.21     0.55 o
   3   8  -1    39.84    35.35     0.89 o
   3   8   0   133.74   136.98     2.02 o
   3   8   1    14.40    13.04     0.76 o
   3   8   2   376.93   360.30     5.65 o
   3   8   3    37.43    26.00     1.16 o
   3   8   4    73.96    69.53     2.32 o
   3   8   5   105.00    92.35     2.41 o
   3   8   6    15.73    15.46     1.07 o
   3   8   7   232.47   221.39     4.12 o
   3   8   8  1336.67  1340.39    23.22 o
   3   8   9  1449.92  1486.57    28.87 o
   3   8  10     8.36     9.32     1.59 o
   3   8  11     0.23     0.64     1.53 <
   3   8  12   358.49   414.22     9.26 o
   3   9 -13   115.87   134.51     5.01 o
   3   9 -12    41.27    33.51     2.63 o
   3   9 -11     2.61     2.72     1.68 <
   3   9 -10   119.07   114.29     2.96 o
   3   9  -9    21.50    21.42     1.47 o
   3   9  -8  1177.46  1143.41    16.92 o
   3   9  -7    10.42    14.63     1.10 o
   3   9  -6   903.52   902.28    12.62 o
   3   9  -5    16.09    14.27     0.95 o
   3   9  -4   500.27   499.76     7.18 o
   3   9  -3   372.02   381.72     5.59 o
   3   9  -2   872.33   898.00    11.12 o
   3   9  -1     2.68     4.67     0.58 o
   3   9   0  2845.97  2904.71    33.48 o
   3   9   1   244.80   229.58     3.54 o
   3   9   2   484.59   491.45     8.25 o
   3   9   3   183.62   185.34     3.67 o
   3   9   4   156.97   138.42     3.76 o
   3   9   5    58.27    54.93     2.26 o
   3   9   6   469.22   444.98     6.87 o
   3   9   7     7.81     5.62     1.04 o
   3   9   8   530.32   521.85     9.53 o
   3   9   9   258.97   244.06     5.74 o
   3   9  10    62.86    55.88     2.69 o
   3   9  11    12.11    12.62     1.99 o
   3  10 -12    78.94    91.01     4.00 o
   3  10 -11     1.84     0.06     1.68 <
   3  10 -10    17.44    12.71     1.47 o
   3  10  -9   669.76   647.28    10.88 o
   3  10  -8   391.86   399.95     7.03 o
   3  10  -7    96.36    97.27     2.26 o
   3  10  -6    82.60    83.80     1.96 o
   3  10  -5     0.63    -0.46     0.82 <
   3  10  -4  2430.46  2485.36    33.85 o
   3  10  -3    73.60    97.12     2.02 o
   3  10  -2    17.47    12.28     0.82 o
   3  10  -1  2034.08  2079.11    26.82 o
   3  10   0  1000.56   994.42    13.01 o
   3  10   1    47.88    51.72     1.56 o
   3  10   2   544.95   532.66     9.84 o
   3  10   3   301.05   278.12     6.35 o
   3  10   4   208.46   208.68     5.90 o
   3  10   5    11.36    11.24     2.20 o
   3  10   6   201.00   186.14     4.40 o
   3  10   7   293.27   306.60     6.72 o
   3  10   8   588.31   571.34    13.50 o
   3  10   9   299.79   281.55     9.26 o
   3  10  10    87.19    79.80     4.40 o
   3  10  11   287.64   307.85    10.42 o
   3  11 -12    98.60   109.98     5.22 o
   3  11 -11   528.41   559.42    10.63 o
   3  11 -10     5.56     3.42     1.34 <
   3  11  -9   114.49   112.00     2.90 o
   3  11  -8    88.06    80.90     2.41 o
   3  11  -7   332.76   338.52     6.02 o
   3  11  -6     4.70     2.14     0.98 <
   3  11  -5   759.57   763.01    10.78 o
   3  11  -4   564.36   520.69     7.55 o
   3  11  -3   222.59   208.87     3.42 o
   3  11  -2   773.12   806.48    10.69 o
   3  11  -1     0.42     0.64     0.73 <
   3  11   0  1717.16  1678.58    21.75 o
   3  11   1   134.12   116.52     2.20 o
   3  11   2     0.01     1.50     1.28 <
   3  11   3   803.74   753.11    17.63 o
   3  11   4   465.87   469.24    11.58 o
   3  11   5   498.35   490.38    14.51 o
   3  11   6   119.65   117.86     3.85 o
   3  11   7   353.66   360.79     6.90 o
   3  11   8   383.61   353.83    11.00 o
   3  11   9   104.66   112.88     5.04 o
   3  11  10    27.78    25.11     2.87 o
   3  12 -11   183.43   183.79     6.87 o
   3  12 -10   193.98   213.11     4.46 o
   3  12  -9    41.39    48.60     2.05 o
   3  12  -8    44.96    37.73     1.71 o
   3  12  -7   124.42   119.42     2.87 o
   3  12  -6   227.94   240.21     4.52 o
   3  12  -5   692.09   678.17     9.71 o
   3  12  -4   194.53   202.76     3.42 o
   3  12  -3    28.51    25.54     1.13 o
   3  12  -2   578.91   563.76     8.71 o
   3  12  -1   408.80   406.07     5.65 o
   3  12   0   325.25   312.77     4.49 o
   3  12   1     5.36     6.38     0.79 o
   3  12   2   235.52   248.67     5.59 o
   3  12   3   109.02   115.23     4.06 o
   3  12   4   624.27   642.85    18.48 o
   3  12   5    50.93    44.45     3.27 o
   3  12   6     3.18     3.21     2.26 <
   3  12   7   146.16   145.84     3.42 o
   3  12   8     9.60    14.18     2.26 o
   3  12   9    10.73     9.65     2.44 o
   3  13  -9    56.07    50.62     2.35 o
   3  13  -8     0.44     0.89     1.41 <
   3  13  -7   701.39   719.87    11.94 o
   3  13  -6   118.75   119.39     2.84 o
   3  13  -5     4.88     6.17     1.13 o
   3  13  -4   232.83   263.67     4.25 o
   3  13  -3   186.08   193.53     3.57 o
   3  13  -2   171.70   176.91     3.09 o
   3  13  -1     4.48     6.20     0.86 o
   3  13   0  1087.73  1059.09    14.88 o
   3  13   1     4.91     4.64     0.95 o
   3  13   2   207.73   195.33     3.73 o
   3  13   3   110.16   109.09     4.12 o
   3  13   4    94.03    93.85     4.55 o
   3  13   5     4.08     5.65     2.35 <
   3  13   6   443.73   434.23    13.50 o
   3  13   7     1.48     2.44     1.25 <
   3  13   8   100.90   102.46     5.56 o
   3  14  -8   269.89   277.91     6.63 o
   3  14  -7     7.49     7.55     1.50 o
   3  14  -6     1.22     0.34     1.31 <
   3  14  -5    17.11    16.19     1.31 o
   3  14  -4   220.29   220.11     4.37 o
   3  14  -3    80.49    76.56     2.08 o
   3  14  -2   599.92   633.02     9.78 o
   3  14  -1    74.67    77.26     2.05 o
   3  14   0     1.90     0.76     1.01 <
   3  14   1   231.97   235.35     4.43 o
   3  14   2  1150.75  1184.41    19.19 o
   3  14   3    25.30    18.39     1.80 o
   3  14   4     4.35     5.56     2.38 <
   3  14   5   252.04   260.28     9.04 o
   3  14   6    28.83    25.63     4.89 o
   3  15  -6   147.62   153.54     3.85 o
   3  15  -5    49.04    52.45     2.29 o
   3  15  -4     2.29     1.13     1.28 <
   3  15  -3    18.85    20.38     1.31 o
   3  15  -2     1.03    -0.58     1.01 <
   3  15  -1   160.00   162.68     3.79 o
   3  15   0     2.59     5.35     1.13 o
   3  15   1   128.51   131.39     2.96 o
   3  15   2     1.04     2.05     1.04 <
   3  15   3    60.61    51.93     1.89 o
   3  15   4     8.41     7.21     2.47 <
   3  16  -1   113.44   122.66     3.33 o
   3  16   0    72.39    76.95     2.96 o
   4   0 -16    51.35    61.62     6.20 o
   4   0 -14   183.27   204.77    10.88 o
   4   0 -12   539.28   539.44    15.79 o
   4   0 -10  5676.55  5309.15   139.64 o
   4   0  -8   667.88   622.66    12.46 o
   4   0  -6  1142.24  1105.04    21.38 o
   4   0  -4  1518.27  1432.10    20.99 o
   4   0  -2  3148.79  2772.77    35.28 o
   4   0   0  3500.08  3617.83    51.87 o
   4   0   2  1025.37   899.13    12.22 o
   4   0   4     5.76    10.17     0.61 o
   4   0   6   601.18   603.41     9.84 o
   4   0   8   382.02   302.01     7.67 o
   4   0  10    16.12    17.93     2.38 o
   4   0  12     3.27    -1.53     3.09 <
   4   1 -16    80.85    96.63     5.65 o
   4   1 -15     4.30     5.16     2.84 <
   4   1 -14   169.28   157.82     5.35 o
   4   1 -13    63.53    64.43     3.05 o
   4   1 -12    23.40    20.83     1.96 o
   4   1 -11  4027.34  3901.76    72.92 o
   4   1 -10    79.41    74.27     2.60 o
   4   1  -9    52.97    54.01     1.71 o
   4   1  -8   257.87   268.01     4.43 o
   4   1  -7  2314.39  2467.82    33.36 o
   4   1  -6  4476.75  4710.01    56.79 o
   4   1  -5   154.13   187.15     2.41 o
   4   1  -4   122.61   117.80     1.50 o
   4   1  -3    66.56    58.96     0.86 o
   4   1  -2 23403.40 22485.50   220.60 o
   4   1  -1    15.28     9.44     0.34 o
   4   1   0   309.14   305.46     2.81 o
   4   1   1  6330.14  6472.35    61.40 o
   4   1   2     0.53     1.53     0.34 o
   4   1   3  1536.24  1740.44    17.69 o
   4   1   4  6855.06  7473.09    75.27 o
   4   1   5  3533.33  3587.07    37.82 o
   4   1   6    80.81    81.17     1.37 o
   4   1   7     3.35     2.78     0.79 o
   4   1   8    51.37    44.94     1.62 o
   4   1   9   603.99   610.17    11.06 o
   4   1  10   174.13   162.68     4.95 o
   4   1  11   330.99   292.42     9.47 o
   4   1  12    31.45    28.84     3.02 o
   4   1  13     7.88    13.44     2.84 o
   4   2 -16     0.00     7.73     4.52 <
   4   2 -15   195.19   209.66     8.03 o
   4   2 -14    86.72    91.86     4.12 o
   4   2 -13    31.68    24.23     2.47 o
   4   2 -12    94.51    78.88     3.09 o
   4   2 -11   303.51   311.79     6.93 o
   4   2 -10   103.25   103.04     3.02 o
   4   2  -9   427.04   409.70     7.00 o
   4   2  -8  1373.37  1362.54    16.77 o
   4   2  -7   620.44   716.17     8.22 o
   4   2  -6   208.83   259.98     3.36 o
   4   2  -5  1113.04  1364.98    14.63 o
   4   2  -4 10002.70 10593.50   107.47 o
   4   2  -3   127.81   166.25     2.02 o
   4   2  -2  4191.51  4563.92    46.25 o
   4   2  -1  2715.61  2876.58    27.31 o
   4   2   0    31.81    44.51     0.73 o
   4   2   1    93.90   133.01     1.62 o
   4   2   2  4685.61  4932.59    51.75 o
   4   2   3     6.60     4.46     0.43 o
   4   2   4   981.86  1075.19    12.49 o
   4   2   5   788.04   874.39    10.81 o
   4   2   6   289.80   315.36     4.25 o
   4   2   7   840.89   827.31    11.46 o
   4   2   8    45.08    51.63     1.96 o
   4   2   9   318.45   349.33     7.61 o
   4   2  10    39.53    30.40     1.96 o
   4   2  11     8.39    10.11     1.99 o
   4   2  12    11.93    15.95     2.75 o
   4   2  13   578.05   599.72    17.78 o
   4   3 -16     7.67    10.05     4.67 <
   4   3 -15    15.67    18.88     2.69 o
   4   3 -14     0.04    -1.56     2.08 <
   4   3 -13   206.96   217.67     6.48 o
   4   3 -12   104.15   109.79     4.09 o
   4   3 -11   847.03   817.75    14.60 o
   4   3 -10    53.70    52.06     2.08 o
   4   3  -9   336.83   315.82     5.59 o
   4   3  -8   784.59   792.27    10.45 o
   4   3  -7   497.37   462.89     5.99 o
   4   3  -6   426.82   396.84     4.89 o
   4   3  -5  1669.74  1699.69    19.67 o
   4   3  -4   710.00   865.80     9.29 o
   4   3  -3    27.04    41.76     0.92 o
   4   3  -2  4217.72  4182.69    45.64 o
   4   3  -1    91.91   148.07     1.86 o
   4   3   0  3240.65  3209.84    31.34 o
   4   3   1  2357.99  2344.68    23.92 o
   4   3   2   184.80   179.51     2.32 o
   4   3   3  2072.57  2210.26    26.67 o
   4   3   4   478.15   537.67     7.52 o
   4   3   5     0.09     1.19     0.55 <
   4   3   6   105.05   124.18     2.14 o
   4   3   7   323.68   306.87     4.98 o
   4   3   8    62.70    53.16     2.26 o
   4   3   9   910.98   858.41    17.11 o
   4   3  10    41.25    42.59     2.20 o
   4   3  11   305.65   311.88     8.19 o
   4   3  12   173.06   187.12     7.03 o
   4   3  13    95.75   107.23     5.53 o
   4   4 -15     0.23     3.79     2.41 <
   4   4 -14     3.19     1.31     2.11 <
   4   4 -13     0.22    -1.59     1.89 <
   4   4 -12    67.84    68.25     3.51 o
   4   4 -11    29.16    21.51     1.89 o
   4   4 -10   388.97   376.80     6.60 o
   4   4  -9    68.57    69.23     1.92 o
   4   4  -8     0.69     1.83     0.82 <
   4   4  -7  1825.71  1880.14    22.94 o
   4   4  -6    12.16     8.28     0.67 o
   4   4  -5    53.63   100.88     1.62 o
   4   4  -4  3668.62  3703.68    42.43 o
   4   4  -3   423.89   357.37     4.15 o
   4   4  -2   147.93   138.79     1.83 o
   4   4  -1  3403.27  3617.49    39.44 o
   4   4   0 19479.00 20359.50   230.10 o
   4   4   1  1414.13  1643.05    20.83 o
   4   4   2   516.79   504.56     6.63 o
   4   4   3  1588.54  1662.29    19.15 o
   4   4   4     6.34     5.80     0.58 o
   4   4   5   751.28   697.87     8.65 o
   4   4   6  4596.14  4542.87    64.76 o
   4   4   7   151.63   154.89     3.18 o
   4   4   8     5.51     6.26     1.31 o
   4   4   9   345.32   340.38     7.45 o
   4   4  10   115.74    95.59     3.18 o
   4   4  11     2.05    -0.64     1.56 <
   4   4  12    13.21    22.27     2.44 o
   4   4  13    54.13    41.98     3.70 o
   4   5 -15     8.18     6.87     2.54 <
   4   5 -14   226.31   227.65     6.78 o
   4   5 -13   635.62   606.04    14.54 o
   4   5 -12    49.63    49.89     2.60 o
   4   5 -11    42.77    39.93     2.20 o
   4   5 -10    37.68    32.84     1.62 o
   4   5  -9   128.38   145.45     2.81 o
   4   5  -8   625.69   649.09     8.68 o
   4   5  -7   259.13   252.98     3.39 o
   4   5  -6   465.68   505.93     6.14 o
   4   5  -5    15.44    17.47     0.70 o
   4   5  -4    77.36    91.50     1.44 o
   4   5  -3   582.89   678.29     7.64 o
   4   5  -2     7.96    20.80     0.70 o
   4   5  -1   422.73   439.27     4.98 o
   4   5   0   108.97   141.96     2.29 o
   4   5   1   331.02   404.90     5.35 o
   4   5   2  2461.10  2657.02    31.71 o
   4   5   3    43.79    53.25     1.13 o
   4   5   4     1.12     1.62     0.58 <
   4   5   5   506.05   482.35     6.81 o
   4   5   6  2543.34  2556.78    39.71 o
   4   5   7     0.10     1.13     0.95 <
   4   5   8    23.72    28.11     1.68 o
   4   5   9   596.34   587.80    12.07 o
   4   5  10     0.11    -0.52     1.44 <
   4   5  11   202.03   203.12     5.25 o
   4   5  12   139.81   153.42     5.25 o
   4   5  13     5.28     2.60     2.72 <
   4   6 -15     1.90    -0.67     2.93 <
   4   6 -14   183.77   180.79     5.99 o
   4   6 -13   163.93   167.66     5.56 o
   4   6 -12     5.96     6.69     1.77 o
   4   6 -11   377.57   379.46     8.34 o
   4   6 -10    21.85    13.90     1.25 o
   4   6  -9   446.83   448.32     7.15 o
   4   6  -8   217.21   205.17     3.45 o
   4   6  -7    13.58    16.44     0.86 o
   4   6  -6     0.39    -0.27     0.61 <
   4   6  -5   341.99   363.66     4.52 o
   4   6  -4   423.75   447.58     5.16 o
   4   6  -3   675.56   679.09     7.64 o
   4   6  -2   207.60   206.33     2.54 o
   4   6  -1   230.60   266.09     3.33 o
   4   6   0  1046.15  1098.13    13.26 o
   4   6   1    22.42    11.67     0.64 o
   4   6   2    64.52    78.63     1.47 o
   4   6   3   154.27   169.46     2.57 o
   4   6   4   433.65   420.58     5.41 o
   4   6   5  1263.57  1257.79    19.74 o
   4   6   6  1567.76  1542.54    24.20 o
   4   6   7   255.80   252.49     4.61 o
   4   6   8     0.05     1.10     1.31 <
   4   6   9   146.96   159.71     4.22 o
   4   6  10   833.49   852.91    17.14 o
   4   6  11   254.76   279.32     6.66 o
   4   6  12    53.77    66.48     3.12 o
   4   6  13   262.29   289.03     8.25 o
   4   7 -14   436.94   476.33    12.10 o
   4   7 -13     1.64    -0.24     2.02 <
   4   7 -12   218.29   208.41     5.44 o
   4   7 -11   809.11   733.07    14.94 o
   4   7 -10    58.03    50.04     1.71 o
   4   7  -9   707.88   706.64    10.05 o
   4   7  -8   676.05   597.00     8.55 o
   4   7  -7   247.10   206.36     3.09 o
   4   7  -6     3.34     5.10     0.76 o
   4   7  -5   841.31   848.12     9.99 o
   4   7  -4     4.83     4.37     0.61 o
   4   7  -3  1554.15  1619.31    18.70 o
   4   7  -2  1149.01  1063.49    12.37 o
   4   7  -1    39.43    50.80     1.13 o
   4   7   0   211.94   197.41     2.87 o
   4   7   1  2282.45  2303.25    29.05 o
   4   7   2   117.61   111.90     2.26 o
   4   7   3   859.80   857.59    11.09 o
   4   7   4   206.70   189.32     3.05 o
   4   7   5   498.14   494.54     8.10 o
   4   7   6   397.35   396.29     6.69 o
   4   7   7   573.53   578.00     9.53 o
   4   7   8    51.85    55.75     2.38 o
   4   7   9   767.97   763.40    15.37 o
   4   7  10    53.04    59.02     2.69 o
   4   7  11    35.73    45.27     2.51 o
   4   7  12     1.10     2.44     1.77 <
   4   8 -14   111.77   108.91     5.65 o
   4   8 -13    33.56    52.42     3.88 o
   4   8 -12   139.85   123.45     4.61 o
   4   8 -11    38.10    34.49     2.14 o
   4   8 -10    90.92    89.14     2.44 o
   4   8  -9    79.25    52.12     1.74 o
   4   8  -8   177.45   202.54     3.45 o
   4   8  -7   107.39   103.93     2.20 o
   4   8  -6    89.23    78.39     1.77 o
   4   8  -5  2364.66  2395.63    28.99 o
   4   8  -4   743.93   767.04    10.08 o
   4   8  -3  1655.56  1656.82    18.30 o
   4   8  -2     5.47     6.57     0.64 o
   4   8  -1   598.66   625.90     7.12 o
   4   8   0    16.27    15.70     0.76 o
   4   8   1   439.53   462.21     7.70 o
   4   8   2    65.37    65.35     1.77 o
   4   8   3  1355.17  1335.60    21.26 o
   4   8   4    30.95    32.05     1.62 o
   4   8   5   152.25   142.30     2.84 o
   4   8   6     3.43     2.05     0.89 <
   4   8   7   199.03   213.76     4.06 o
   4   8   8    78.42    62.23     2.47 o
   4   8   9   161.78   164.36     4.37 o
   4   8  10   271.45   272.96     6.42 o
   4   8  11    46.56    54.96     2.72 o
   4   8  12     7.24     9.20     1.96 o
   4   9 -13   344.95   364.43    11.73 o
   4   9 -12    15.77    10.30     2.11 o
   4   9 -11   245.70   256.62     6.14 o
   4   9 -10   165.12   162.77     3.67 o
   4   9  -9    96.25   121.01     2.99 o
   4   9  -8    70.57    76.40     2.14 o
   4   9  -7    42.08    39.20     1.47 o
   4   9  -6   130.57   132.10     2.54 o
   4   9  -5     1.19     2.72     0.89 o
   4   9  -4   466.93   483.32     7.00 o
   4   9  -3    42.28    35.68     1.28 o
   4   9  -2     0.02     0.79     0.70 <
   4   9  -1   103.03    99.29     1.74 o
   4   9   0   450.99   461.18     6.17 o
   4   9   1   744.55   736.03    12.01 o
   4   9   2    99.01    75.70     2.17 o
   4   9   3   496.48   500.28     9.20 o
   4   9   4    27.91    28.81     1.80 o
   4   9   5   533.24   531.44    10.75 o
   4   9   6   573.20   554.75     9.10 o
   4   9   7    46.22    49.37     1.74 o
   4   9   8   313.14   324.71     7.12 o
   4   9   9   177.29   171.96     4.52 o
   4   9  10    12.34     7.94     1.68 o
   4   9  11   208.41   212.72     7.88 o
   4  10 -13    70.60    77.41     6.29 o
   4  10 -12    38.74    47.66     3.05 o
   4  10 -11    31.99    30.06     2.11 o
   4  10 -10    79.23    89.08     2.75 o
   4  10  -9   288.06   293.21     5.53 o
   4  10  -8   944.02   921.83    13.84 o
   4  10  -7     7.51     7.55     1.07 o
   4  10  -6   111.11   112.27     2.32 o
   4  10  -5   351.55   363.05     5.50 o
   4  10  -4   393.35   368.09     5.53 o
   4  10  -3   108.34   108.33     2.17 o
   4  10  -2   617.53   607.17     8.65 o
   4  10  -1  1425.14  1347.33    17.54 o
   4  10   0   523.84   449.57     6.51 o
   4  10   1     5.65    10.14     1.28 o
   4  10   2   354.49   375.00     7.27 o
   4  10   3   343.72   329.36     7.27 o
   4  10   4   894.05   885.08    24.71 o
   4  10   5   200.30   196.52     7.03 o
   4  10   6    20.85    21.45     1.50 o
   4  10   7    26.98    25.14     1.68 o
   4  10   8    42.80    41.85     3.09 o
   4  10   9    36.32    32.11     2.87 o
   4  10  10   242.34   220.54     7.85 o
   4  11 -12   152.24   173.92     6.75 o
   4  11 -11    66.36    87.68     3.36 o
   4  11 -10    10.72    11.18     1.53 o
   4  11  -9    42.32    48.02     2.05 o
   4  11  -8   499.06   485.04     8.40 o
   4  11  -7    97.11   110.35     2.54 o
   4  11  -6    33.89    27.86     1.31 o
   4  11  -5   390.99   380.86     5.74 o
   4  11  -4   165.30   184.37     3.18 o
   4  11  -3    10.52     4.77     0.89 o
   4  11  -2   899.59   867.94    12.16 o
   4  11  -1    41.64    55.42     1.59 o
   4  11   0   220.42   207.92     3.18 o
   4  11   1    81.38    97.30     2.54 o
   4  11   2   302.71   274.43     6.29 o
   4  11   3   700.66   726.68    17.17 o
   4  11   4     4.02     4.61     2.08 <
   4  11   5   106.29   104.42     4.89 o
   4  11   6   293.39   297.77     7.67 o
   4  11   7   161.15   152.56     4.37 o
   4  11   8    16.82    11.27     2.11 o
   4  11   9   135.24   124.34     5.38 o
   4  12 -11     7.18     6.60     1.92 o
   4  12 -10     0.20    -2.02     1.41 <
   4  12  -9     1.42     1.96     1.34 <
   4  12  -8   173.10   158.55     3.54 o
   4  12  -7   452.26   482.53     8.31 o
   4  12  -6    24.68    22.30     1.31 o
   4  12  -5    18.70    17.99     1.13 o
   4  12  -4     4.24     4.58     0.98 o
   4  12  -3   585.56   609.40     8.77 o
   4  12  -2    62.91    73.14     1.83 o
   4  12  -1  1342.09  1369.29    18.91 o
   4  12   0    10.57     8.43     0.86 o
   4  12   1    77.29    67.97     1.86 o
   4  12   2     2.44     2.99     1.68 <
   4  12   3   842.95   856.85    24.07 o
   4  12   4   136.46   140.62     5.71 o
   4  12   5   107.96   113.95     5.22 o
   4  12   6    39.08    44.76     3.54 o
   4  12   7    37.32    33.18     2.11 o
   4  12   8   256.97   262.39     8.68 o
   4  13  -9    75.13    76.80     2.60 o
   4  13  -8   183.26   161.21     3.64 o
   4  13  -7     0.00    -0.43     1.25 <
   4  13  -6    35.04    29.85     1.56 o
   4  13  -5    56.64    69.23     2.08 o
   4  13  -4     3.17     2.75     0.98 <
   4  13  -3    38.87    39.71     1.44 o
   4  13  -2   224.48   235.32     4.19 o
   4  13  -1   121.86   111.38     2.32 o
   4  13   0    37.19    34.25     1.44 o
   4  13   1    16.45    12.92     1.10 o
   4  13   2   236.54   254.29     5.83 o
   4  13   3    17.06    18.30     2.47 o
   4  13   4    11.78    11.30     2.51 o
   4  13   5   190.30   189.47     7.21 o
   4  13   6   527.51   566.24    17.02 o
   4  13   7   240.24   224.17     9.78 o
   4  14  -8     0.75     0.03     1.68 <
   4  14  -7   120.63   129.77     3.57 o
   4  14  -6   502.64   564.10     9.62 o
   4  14  -5     1.29     1.59     1.16 <
   4  14  -4    34.74    35.28     1.44 o
   4  14  -3    24.80    19.58     1.34 o
   4  14  -2    35.88    33.24     1.37 o
   4  14  -1   427.22   448.44     7.76 o
   4  14   0   267.61   278.31     5.65 o
   4  14   1     7.34     8.37     1.13 o
   4  14   2   193.71   189.13     4.43 o
   4  14   3    70.03    59.08     3.82 o
   4  14   4    37.90    34.09     3.15 o
   4  14   5    31.89    32.60     3.27 o
   4  14   6     7.82     8.00     4.15 <
   4  15  -6   101.97    99.99     3.18 o
   4  15  -5   205.23   224.39     4.98 o
   4  15  -4    47.34    54.01     2.08 o
   4  15  -3   383.99   417.55     7.33 o
   4  15  -2    21.31    23.34     1.56 o
   4  15  -1   102.86   127.39     3.33 o
   4  15   0   215.60   222.80     4.83 o
   4  15   1    96.59   104.30     3.12 o
   4  15   2    30.95    31.16     1.56 o
   4  15   3   120.67   140.71     6.05 o
   5   0 -16   188.00   192.19    11.18 o
   5   0 -14   838.52   889.66    25.17 o
   5   0 -12   206.67   210.21     7.55 o
   5   0 -10  4226.70  4067.98   107.32 o
   5   0  -8  1174.94  1140.84    22.24 o
   5   0  -6   158.39   225.52     4.43 o
   5   0  -4   635.26   649.12     9.75 o
   5   0  -2    77.36    82.15     1.62 o
   5   0   0    63.95    69.13     1.56 o
   5   0   2  5407.23  5780.89    77.26 o
   5   0   4     3.89     3.42     0.64 o
   5   0   6    77.18    91.86     2.38 o
   5   0   8   643.90   661.12    15.49 o
   5   0  10   751.49   694.91    27.83 o
   5   0  12   142.28   136.28     8.31 o
   5   1 -16    67.19    52.94     4.28 o
   5   1 -15     0.17    -0.67     2.60 <
   5   1 -14    31.77    25.75     2.69 o
   5   1 -13    71.59    67.42     3.09 o
   5   1 -12    63.52    58.41     2.72 o
   5   1 -11   270.84   268.93     6.29 o
   5   1 -10  3248.26  3125.34    53.13 o
   5   1  -9    58.99    55.02     2.05 o
   5   1  -8    11.33    16.83     1.04 o
   5   1  -7   612.17   590.65     7.18 o
   5   1  -6   339.27   314.51     4.00 o
   5   1  -5   114.06    70.81     1.31 o
   5   1  -4  3791.97  4083.07    41.82 o
   5   1  -3   258.80   242.44     2.75 o
   5   1  -2    29.06    24.81     0.64 o
   5   1  -1   768.53   726.32     7.58 o
   5   1   0   453.30   470.49     4.64 o
   5   1   1    46.23    44.94     0.89 o
   5   1   2   673.03   691.03     7.79 o
   5   1   3   821.11   939.95     9.68 o
   5   1   4  2041.88  2185.61    22.24 o
   5   1   5     0.80     1.41     0.52 <
   5   1   6   421.99   408.94     5.10 o
   5   1   7  1218.73  1188.71    17.69 o
   5   1   8   421.64   445.99     8.28 o
   5   1   9   408.79   366.05     7.97 o
   5   1  10  1097.79  1013.82    28.01 o
   5   1  11    24.95    24.32     2.78 o
   5   1  12   411.21   406.68    12.68 o
   5   1  13    10.61    15.31     2.96 o
   5   2 -16     0.02     1.47     2.99 <
   5   2 -15    48.63    59.08     3.57 o
   5   2 -14   127.42   126.69     4.86 o
   5   2 -13   143.74   132.71     4.74 o
   5   2 -12   266.41   254.57     6.05 o
   5   2 -11    14.57    12.53     1.77 o
   5   2 -10  2420.11  2337.56    36.48 o
   5   2  -9   223.97   190.87     3.76 o
   5   2  -8   378.64   360.85     4.61 o
   5   2  -7  1244.70  1191.40    13.99 o
   5   2  -6    95.30    92.81     1.62 o
   5   2  -5   895.75   942.82    11.15 o
   5   2  -4  1047.74  1071.74    11.55 o
   5   2  -3  4408.81  4594.77    46.71 o
   5   2  -2    10.76    26.18     0.67 o
   5   2  -1  3803.35  3671.90    40.36 o
   5   2   0   415.54   467.07     5.35 o
   5   2   1  1549.14  1720.67    19.03 o
   5   2   2  1859.81  2043.15    21.57 o
   5   2   3  1241.18  1309.90    13.41 o
   5   2   4  1482.51  1610.08    17.11 o
   5   2   5   206.34   278.98     3.45 o
   5   2   6    37.02    47.08     1.47 o
   5   2   7    30.70    25.91     1.28 o
   5   2   8    23.78    22.00     1.47 o
   5   2   9   186.46   201.99     4.98 o
   5   2  10   405.98   367.63     9.23 o
   5   2  11    26.86    12.92     2.47 o
   5   2  12     6.30     5.47     2.35 <
   5   2  13    24.23    22.00     3.18 o
   5   3 -16   377.54   391.83    18.42 o
   5   3 -15    30.00    26.27     2.87 o
   5   3 -14    11.21     8.31     2.32 o
   5   3 -13   512.13   487.75    11.98 o
   5   3 -12    94.56    93.70     3.94 o
   5   3 -11    83.75    81.96     2.72 o
   5   3 -10  1060.26  1023.14    16.41 o
   5   3  -9    53.33    60.34     1.83 o
   5   3  -8    23.88    20.38     0.98 o
   5   3  -7   307.58   290.53     3.82 o
   5   3  -6    67.60    56.55     1.31 o
   5   3  -5  3132.44  3242.32    35.90 o
   5   3  -4  1163.71  1255.71    12.95 o
   5   3  -3  3915.52  4157.31    43.93 o
   5   3  -2   448.34   486.93     5.35 o
   5   3  -1  1227.94  1295.64    14.39 o
   5   3   0   526.05   528.48     6.29 o
   5   3   1   320.39   231.66     3.12 o
   5   3   2   762.76   796.43     9.44 o
   5   3   3  3155.01  3399.95    37.36 o
   5   3   4     7.40     6.26     0.55 o
   5   3   5     4.74     6.66     0.64 o
   5   3   6  1619.27  1602.75    21.87 o
   5   3   7   188.41   184.73     4.46 o
   5   3   8   142.21   158.15     3.70 o
   5   3   9     0.05     0.12     1.37 <
   5   3  10   536.71   536.02    11.27 o
   5   3  11    25.45    41.06     2.72 o
   5   3  12   163.42   167.84     6.69 o
   5   3  13     2.31     7.03     2.75 <
   5   4 -16   183.12   196.43     8.28 o
   5   4 -15   135.09   141.08     5.29 o
   5   4 -14     0.84    -1.04     2.02 <
   5   4 -13    92.40    86.58     3.91 o
   5   4 -12    60.55    60.92     3.21 o
   5   4 -11    50.27    50.41     2.51 o
   5   4 -10    34.90    30.55     1.47 o
   5   4  -9    18.58    24.38     1.25 o
   5   4  -8  2486.04  2446.96    33.18 o
   5   4  -7    10.49    11.67     0.86 o
   5   4  -6   236.53   255.33     3.36 o
   5   4  -5   639.74   629.32     7.52 o
   5   4  -4    42.00    53.89     1.13 o
   5   4  -3  2129.74  2351.55    23.86 o
   5   4  -2  2674.14  2844.56    31.13 o
   5   4  -1   524.89   478.35     6.02 o
   5   4   0  5082.50  5721.56    62.78 o
   5   4   1    46.74    38.52     0.98 o
   5   4   2   133.67   164.97     2.20 o
   5   4   3   206.17   233.43     3.12 o
   5   4   4  6976.53  7155.93    81.66 o
   5   4   5    55.33    48.60     1.31 o
   5   4   6   104.35   109.43     2.54 o
   5   4   7    25.43    26.82     1.65 o
   5   4   8   852.59   872.31    17.32 o
   5   4   9    43.74    38.49     2.11 o
   5   4  10   358.58   410.34     8.95 o
   5   4  11    53.46    52.33     3.12 o
   5   4  12   291.06   285.09     9.68 o
   5   4  13     7.66     4.58     3.88 <
   5   5 -15    81.32    94.61     4.46 o
   5   5 -14     1.09     0.00     2.11 <
   5   5 -13    45.61    37.97     2.87 o
   5   5 -12    34.62    33.27     2.51 o
   5   5 -11     0.31     0.27     1.59 <
   5   5 -10   472.52   434.87     7.06 o
   5   5  -9   195.23   190.02     3.33 o
   5   5  -8    80.89    89.82     2.08 o
   5   5  -7     9.94    12.92     0.89 o
   5   5  -6   768.27   778.62    10.30 o
   5   5  -5   206.69   167.41     2.38 o
   5   5  -4   317.17   456.59     5.29 o
   5   5  -3   120.76   132.74     1.86 o
   5   5  -2  6585.21  7197.08    82.09 o
   5   5  -1  1084.89  1295.42    14.97 o
   5   5   0  5045.38  5414.33    64.95 o
   5   5   1   205.21   162.34     2.20 o
   5   5   2   362.25   420.03     5.65 o
   5   5   3    76.38    80.13     1.47 o
   5   5   4  1937.84  1982.27    25.20 o
   5   5   5   148.08   144.77     2.75 o
   5   5   6   299.16   300.45     5.32 o
   5   5   7  1704.20  1666.63    28.69 o
   5   5   8   337.59   352.21     7.61 o
   5   5   9    71.31    73.75     2.84 o
   5   5  10    94.70   114.93     3.67 o
   5   5  11     0.99     4.58     1.68 <
   5   5  12    15.54    14.48     2.38 o
   5   6 -15     3.06    -0.52     2.41 <
   5   6 -14    13.65     8.77     2.38 o
   5   6 -13    25.78    29.36     2.69 o
   5   6 -12     3.63     3.51     1.68 <
   5   6 -11    44.58    35.22     1.96 o
   5   6 -10    51.98    46.62     1.80 o
   5   6  -9   433.76   383.06     6.26 o
   5   6  -8    93.75    79.95     1.99 o
   5   6  -7   600.43   598.53     7.64 o
   5   6  -6    40.32    41.03     1.16 o
   5   6  -5   319.13   325.84     4.12 o
   5   6  -4   815.01   785.09     8.86 o
   5   6  -3  5127.32  5309.05    57.95 o
   5   6  -2  1374.74  1544.13    17.05 o
   5   6  -1  4152.17  4210.83    53.40 o
   5   6   0   652.58   652.57     8.10 o
   5   6   1    56.49    64.25     1.28 o
   5   6   2   186.57   183.97     2.60 o
   5   6   3  1057.89  1079.25    13.26 o
   5   6   4  1650.56  1657.01    21.14 o
   5   6   5   495.40   497.50     7.58 o
   5   6   6   652.53   655.47    10.66 o
   5   6   7   639.11   639.92    11.49 o
   5   6   8    63.10    62.93     2.51 o
   5   6   9   254.07   267.80     6.20 o
   5   6  10   459.60   473.33    10.14 o
   5   6  11     0.17     0.12     1.65 <
   5   6  12     2.10     3.70     2.20 <
   5   7 -14    99.62   113.55     5.74 o
   5   7 -13   151.06   159.56     5.44 o
   5   7 -12   536.68   531.14    11.30 o
   5   7 -11    65.74    60.40     2.35 o
   5   7 -10   815.43   786.41    11.21 o
   5   7  -9   210.69   166.92     3.09 o
   5   7  -8   253.86   283.19     4.49 o
   5   7  -7  4566.42  4671.55    56.27 o
   5   7  -6   918.93   834.00    10.42 o
   5   7  -5   541.09   636.10     7.64 o
   5   7  -4   521.37   539.20     6.23 o
   5   7  -3   154.27   174.71     2.44 o
   5   7  -2    24.88    21.78     0.73 o
   5   7  -1  1290.38  1321.60    16.10 o
   5   7   0    22.89    21.42     0.86 o
   5   7   1   391.15   384.31     4.92 o
   5   7   2  1540.25  1598.81    19.28 o
   5   7   3  1237.97  1237.59    16.74 o
   5   7   4    30.24    27.71     1.19 o
   5   7   5   324.32   321.53     5.13 o
   5   7   6    75.87    82.67     2.20 o
   5   7   7  2758.63  2728.38    46.53 o
   5   7   8     6.09     8.10     1.47 o
   5   7   9   387.34   405.18     8.77 o
   5   7  10     1.56     3.27     1.62 <
   5   7  11    11.48    13.69     1.92 o
   5   7  12     6.49    13.41     2.02 o
   5   8 -14     6.58     6.87     3.05 <
   5   8 -13     7.98     4.19     2.75 <
   5   8 -12     4.99     8.77     2.20 o
   5   8 -11    31.72    40.57     2.08 o
   5   8 -10   137.65   129.07     2.90 o
   5   8  -9   257.96   231.08     3.94 o
   5   8  -8   189.42   164.72     3.02 o
   5   8  -7   113.11   141.11     2.54 o
   5   8  -6    86.48    97.45     2.02 o
   5   8  -5    54.73    54.01     1.47 o
   5   8  -4  1835.20  1779.63    21.66 o
   5   8  -3   369.71   374.63     4.89 o
   5   8  -2    43.63    41.64     1.19 o
   5   8  -1    31.67    33.67     1.04 o
   5   8   0   306.07   344.17     5.07 o
   5   8   1     0.13     4.92     0.73 o
   5   8   2  1077.21  1021.15    15.09 o
   5   8   3    70.35    73.65     2.38 o
   5   8   4    58.12    61.95     1.89 o
   5   8   5     0.30     2.14     0.89 <
   5   8   6    67.90    66.23     1.99 o
   5   8   7   144.40   148.26     3.39 o
   5   8   8     5.28     3.42     1.37 <
   5   8   9    27.13    23.77     1.86 o
   5   8  10   305.91   330.76     7.52 o
   5   8  11   271.85   291.96     7.00 o
   5   9 -13   300.22   343.41    11.33 o
   5   9 -12    18.03    13.35     1.96 o
   5   9 -11     0.10     1.50     1.53 <
   5   9 -10   389.05   359.48     6.63 o
   5   9  -9    27.74    30.55     1.50 o
   5   9  -8   190.74   171.08     3.33 o
   5   9  -7    15.42    13.84     1.16 o
   5   9  -6     0.03     0.18     0.95 <
   5   9  -5   417.94   439.27     6.51 o
   5   9  -4  2926.13  2879.54    39.16 o
   5   9  -3    76.27    85.26     1.92 o
   5   9  -2   244.24   218.00     3.30 o
   5   9  -1   574.84   565.93     7.58 o
   5   9   0    71.24    77.72     1.62 o
   5   9   1    51.12    67.61     2.02 o
   5   9   2   261.51   259.70     5.29 o
   5   9   3     6.56     7.21     1.22 o
   5   9   4   480.45   492.86     8.98 o
   5   9   5   346.90   345.15     6.57 o
   5   9   6   204.60   199.85     3.85 o
   5   9   7   106.11    98.80     2.60 o
   5   9   8    76.62    69.62     2.72 o
   5   9   9    41.55    35.90     2.14 o
   5   9  10   128.35   111.05     5.32 o
   5  10 -13    10.50     7.64     3.70 <
   5  10 -12   142.85   154.06     4.58 o
   5  10 -11    96.06    97.82     3.21 o
   5  10 -10   691.02   718.89    13.20 o
   5  10  -9   165.04   150.88     3.51 o
   5  10  -8    39.81    33.12     1.53 o
   5  10  -7     0.42    -0.40     1.04 <
   5  10  -6   149.37   155.62     2.90 o
   5  10  -5     1.02     0.61     0.92 <
   5  10  -4  1161.09  1196.84    16.62 o
   5  10  -3  1262.43  1301.23    17.99 o
   5  10  -2    15.88    22.88     1.10 o
   5  10  -1   155.96   122.84     2.32 o
   5  10   0   215.44   236.30     3.73 o
   5  10   1   131.58   143.06     3.33 o
   5  10   2   173.01   167.14     4.40 o
   5  10   3     0.38    -2.38     1.50 <
   5  10   4    16.91    15.46     1.99 o
   5  10   5   261.51   255.36     6.69 o
   5  10   6   263.05   288.36     6.38 o
   5  10   7    43.95    45.34     2.35 o
   5  10   8    21.35    23.06     2.47 o
   5  10   9    49.59    48.57     3.51 o
   5  10  10   275.69   273.72     9.44 o
   5  11 -12   131.99   156.32     5.29 o
   5  11 -11     1.06     1.83     1.74 <
   5  11 -10    11.37     9.38     1.65 o
   5  11  -9   620.31   658.62    11.18 o
   5  11  -8     8.17    13.23     1.41 o
   5  11  -7    82.19    88.14     2.29 o
   5  11  -6     6.67     6.75     1.07 o
   5  11  -5    43.02    39.07     1.44 o
   5  11  -4    46.16    48.51     1.59 o
   5  11  -3     6.78     7.67     0.98 o
   5  11  -2   414.26   391.95     5.87 o
   5  11  -1   329.06   321.47     4.92 o
   5  11   0     5.73     5.38     0.95 o
   5  11   1   843.36   815.49    14.48 o
   5  11   2   876.86   865.90    17.35 o
   5  11   3   610.49   610.29    14.36 o
   5  11   4     2.02     0.24     2.11 <
   5  11   5    28.97    22.33     2.78 o
   5  11   6   236.71   237.61     5.50 o
   5  11   7     1.82     0.82     1.37 <
   5  11   8   140.78   144.35     5.71 o
   5  11   9   110.40   118.17     5.35 o
   5  12 -11     1.92    -0.18     1.92 <
   5  12 -10    18.54    11.30     1.71 o
   5  12  -9    22.06    17.14     1.59 o
   5  12  -8     2.82     2.41     1.34 <
   5  12  -7     8.24     4.80     1.28 o
   5  12  -6   149.89   144.56     3.02 o
   5  12  -5     0.15     0.58     0.98 <
   5  12  -4   172.09   144.77     2.78 o
   5  12  -3   206.94   201.81     3.48 o
   5  12  -2    58.81    62.14     1.77 o
   5  12  -1     7.99     8.22     1.04 o
   5  12   0   355.88   358.99     6.32 o
   5  12   1   165.54   152.11     3.21 o
   5  12   2   125.08   104.57     3.97 o
   5  12   3   903.55   822.36    23.28 o
   5  12   4   183.22   176.27     6.78 o
   5  12   5   172.07   174.59     6.84 o
   5  12   6    10.20     7.48     3.39 <
   5  12   7   370.05   353.58     8.71 o
   5  12   8    63.38    48.15     3.82 o
   5  13  -9   128.66   137.38     3.76 o
   5  13  -8    65.28    70.08     2.51 o
   5  13  -7   345.06   386.85     7.00 o
   5  13  -6   236.94   253.35     4.55 o
   5  13  -5     1.56     0.79     1.04 <
   5  13  -4   117.78   114.96     2.51 o
   5  13  -3   113.19   110.28     2.44 o
   5  13  -2  2417.54  2570.81    40.48 o
   5  13  -1    49.45    46.68     1.86 o
   5  13   0     9.18     9.84     1.25 o
   5  13   1    49.46    51.75     1.99 o
   5  13   2     5.02     6.05     2.14 <
   5  13   3    10.73     6.87     2.32 <
   5  13   4   459.81   524.90    15.79 o
   5  13   5    69.39    67.39     4.34 o
   5  13   6     2.72     1.19     3.36 <
   5  14  -8    75.20    79.58     3.21 o
   5  14  -7    75.46    82.24     2.87 o
   5  14  -6   597.36   640.66    10.88 o
   5  14  -5     7.35     9.75     1.28 o
   5  14  -4    22.92    17.20     1.34 o
   5  14  -3    67.81    70.33     2.35 o
   5  14  -2    57.04    55.36     2.08 o
   5  14  -1    91.74   106.89     2.81 o
   5  14   0   327.62   336.02     6.11 o
   5  14   1   381.14   378.42     8.03 o
   5  14   2   247.59   250.35     8.52 o
   5  14   3   360.35   364.76    11.58 o
   5  14   4    80.10    90.76     4.95 o
   5  14   5    17.74    16.19     4.46 o
   5  15  -5     9.08     6.75     1.44 o
   5  15  -4    14.01    19.19     1.86 o
   5  15  -3     1.34     2.11     1.31 <
   5  15  -2    51.44    42.37     2.02 o
   5  15  -1    35.87    34.58     1.86 o
   5  15   0    18.18    12.65     1.50 o
   5  15   1    20.27    17.02     1.56 o
   5  15   2     0.68     1.59     1.68 <
   6   0 -16     0.91     0.09     4.09 <
   6   0 -14     0.03    -1.16     2.66 <
   6   0 -12  2337.89  2195.90    58.87 o
   6   0 -10   328.96   298.68     9.47 o
   6   0  -8   834.50   725.89    14.48 o
   6   0  -6  6177.56  5825.52    90.92 o
   6   0  -4    20.53    19.19     0.89 o
   6   0  -2  2178.60  2194.89    34.43 o
   6   0   0 15751.50 15808.80   245.56 o
   6   0   2  1206.14  1305.20    20.59 o
   6   0   4  2858.59  2803.10    43.72 o
   6   0   6  1162.62  1132.07    19.80 o
   6   0   8   117.93    88.69     3.45 o
   6   0  10    43.65    49.86     5.04 o
   6   0  12   110.33   107.90     7.76 o
   6   1 -16   143.60   152.44     6.93 o
   6   1 -15    95.09    85.36     5.19 o
   6   1 -14    59.39    50.93     3.12 o
   6   1 -13    12.21    10.17     1.89 o
   6   1 -12   244.00   220.51     5.53 o
   6   1 -11   311.81   287.53     6.57 o
   6   1 -10   982.95   922.35    17.99 o
   6   1  -9  2279.25  2147.27    31.01 o
   6   1  -8    32.50    41.06     1.28 o
   6   1  -7   160.12   186.38     2.69 o
   6   1  -6     9.01    14.02     0.73 o
   6   1  -5  3342.89  3572.98    39.53 o
   6   1  -4  2620.44  2676.81    28.47 o
   6   1  -3    29.74    34.83     0.95 o
   6   1  -2   170.66   137.75     1.89 o
   6   1  -1   222.48   241.77     2.96 o
   6   1   0    67.38    66.26     1.10 o
   6   1   1   588.97   673.25     7.33 o
   6   1   2  4297.58  4523.26    47.60 o
   6   1   3  1802.54  1846.11    19.61 o
   6   1   4   285.08   268.07     3.18 o
   6   1   5   188.21   191.49     2.57 o
   6   1   6     2.21     0.82     0.89 <
   6   1   7  1728.58  1684.26    24.87 o
   6   1   8   131.62   115.23     3.39 o
   6   1   9   451.39   418.44    10.20 o
   6   1  10    17.09    10.91     2.26 o
   6   1  11    47.36    32.50     3.09 o
   6   1  12     0.65     4.31     2.41 <
   6   2 -16     0.00    -1.83     2.75 <
   6   2 -15    19.67    20.32     2.72 o
   6   2 -14    21.45    18.42     2.57 o
   6   2 -13   208.36   203.46     6.23 o
   6   2 -12    90.48    92.05     3.39 o
   6   2 -11    29.95    23.49     1.99 o
   6   2 -10   813.10   810.97    13.20 o
   6   2  -9   151.08   146.52     2.96 o
   6   2  -8   687.80   688.65     9.20 o
   6   2  -7    64.46    85.02     1.74 o
   6   2  -6    58.70    75.89     1.50 o
   6   2  -5   125.90   153.57     2.14 o
   6   2  -4    23.85    47.23     1.13 o
   6   2  -3   896.50   924.40    10.42 o
   6   2  -2   323.65   385.63     4.74 o
   6   2  -1    14.95    21.57     0.64 o
   6   2   0   900.99   948.59    10.63 o
   6   2   1  2325.02  2453.92    27.07 o
   6   2   2    97.75   121.86     1.65 o
   6   2   3    14.12    14.05     0.61 o
   6   2   4  2209.72  2220.56    23.55 o
   6   2   5  2429.77  2426.31    31.01 o
   6   2   6    21.68    15.00     1.04 o
   6   2   7  1501.30  1631.25    25.84 o
   6   2   8   483.96   452.99     9.53 o
   6   2   9    77.41    93.79     3.21 o
   6   2  10   115.79   120.49     5.10 o
   6   2  11   604.98   659.02    19.09 o
   6   2  12     5.56    11.40     2.78 o
   6   3 -16   125.25   150.58     7.12 o
   6   3 -15     1.78    -1.62     2.32 <
   6   3 -14     0.30    -0.76     2.17 <
   6   3 -13    44.23    35.28     2.75 o
   6   3 -12    22.46    25.02     2.47 o
   6   3 -11   222.16   204.29     5.07 o
   6   3 -10   140.40   137.75     2.99 o
   6   3  -9  1834.18  1719.15    23.55 o
   6   3  -8   491.45   490.50     6.78 o
   6   3  -7    18.48    23.86     0.92 o
   6   3  -6   485.60   457.08     5.44 o
   6   3  -5    60.02    68.98     1.34 o
   6   3  -4  6497.31  6520.25    71.79 o
   6   3  -3   428.19   484.48     5.62 o
   6   3  -2   716.26   714.68     8.10 o
   6   3  -1    41.93    31.99     0.89 o
   6   3   0  1013.92   989.44    11.09 o
   6   3   1  1678.60  1757.67    21.29 o
   6   3   2  3180.87  3225.15    36.93 o
   6   3   3  1100.96  1094.93    12.16 o
   6   3   4   962.40  1024.30    11.03 o
   6   3   5  2433.60  2569.68    31.10 o
   6   3   6    61.54    65.13     1.92 o
   6   3   7    15.72    16.34     1.31 o
   6   3   8   125.44   122.08     3.18 o
   6   3   9   494.25   493.56    10.42 o
   6   3  10     0.08     2.47     1.56 <
   6   3  11     9.24     5.50     2.41 <
   6   3  12    48.07    54.62     4.00 o
   6   4 -16    11.17    10.48     3.57 <
   6   4 -15   239.01   284.29     8.25 o
   6   4 -14    31.67    21.45     2.66 o
   6   4 -13    33.98    27.40     2.57 o
   6   4 -12    10.85    10.14     2.14 o
   6   4 -11     1.37    -2.57     1.56 <
   6   4 -10   311.72   291.38     4.98 o
   6   4  -9   249.98   271.25     4.40 o
   6   4  -8    16.71    16.16     1.07 o
   6   4  -7    95.77    95.47     1.89 o
   6   4  -6  1185.34  1281.61    15.12 o
   6   4  -5   568.93   576.56     6.69 o
   6   4  -4  1041.06  1062.57    11.49 o
   6   4  -3  4316.02  4561.08    48.15 o
   6   4  -2  1985.67  2232.13    24.68 o
   6   4  -1   758.77   781.00     9.23 o
   6   4   0  3186.81  3146.73    34.64 o
   6   4   1  2463.68  2637.56    29.08 o
   6   4   2     4.78     5.01     0.49 o
   6   4   3   809.05   801.86     8.68 o
   6   4   4   553.38   595.26     7.15 o
   6   4   5   480.15   507.06     6.81 o
   6   4   6    47.01    48.42     1.80 o
   6   4   7   163.94   152.93     3.57 o
   6   4   8     8.35     6.26     1.25 o
   6   4   9    36.43    37.58     2.11 o
   6   4  10    30.21    41.79     2.32 o
   6   4  11    18.37    22.42     2.93 o
   6   4  12    57.54    66.84     4.46 o
   6   5 -15   115.07   111.96     4.98 o
   6   5 -14    77.15    85.60     4.28 o
   6   5 -13    90.63   111.38     4.55 o
   6   5 -12   163.74   150.55     5.07 o
   6   5 -11   365.35   371.24     7.36 o
   6   5 -10    70.17    81.32     2.57 o
   6   5  -9   346.13   333.42     5.19 o
   6   5  -8     0.75    -0.06     0.98 <
   6   5  -7   367.81   361.37     5.16 o
   6   5  -6   226.87   202.48     2.99 o
   6   5  -5    35.25    32.20     1.04 o
   6   5  -4   557.66   522.43     6.05 o
   6   5  -3   211.77   230.89     2.90 o
   6   5  -2     2.42     2.96     0.58 o
   6   5  -1   228.96   199.18     2.54 o
   6   5   0     0.24     2.51     0.55 o
   6   5   1  1328.07  1436.10    16.74 o
   6   5   2   146.76   165.61     2.41 o
   6   5   3   711.33   650.25     8.16 o
   6   5   4   223.43   205.11     3.30 o
   6   5   5   418.15   396.14     5.83 o
   6   5   6   716.13   709.33    11.58 o
   6   5   7   473.94   488.55     9.10 o
   6   5   8     7.39     7.36     1.25 o
   6   5   9   289.65   313.65     6.42 o
   6   5  10   203.26   211.62     5.41 o
   6   5  11   104.60   119.91     3.94 o
   6   5  12   140.28   135.03     6.17 o
   6   6 -15    19.10    17.35     3.54 o
   6   6 -14    36.57    38.86     3.12 o
   6   6 -13     7.09     3.67     2.20 <
   6   6 -12    31.95    28.72     2.60 o
   6   6 -11    31.74    29.02     1.71 o
   6   6 -10  1146.10  1019.96    16.50 o
   6   6  -9    29.17    16.25     1.31 o
   6   6  -8    11.49    11.00     1.10 o
   6   6  -7   105.75   116.33     2.14 o
   6   6  -6   876.45   884.50    11.03 o
   6   6  -5     7.42     8.77     0.76 o
   6   6  -4   915.92   951.74    10.72 o
   6   6  -3   837.71   854.35     9.62 o
   6   6  -2  1479.57  1523.75    16.86 o
   6   6  -1   466.73   545.34     6.54 o
   6   6   0   121.40   136.01     2.11 o
   6   6   1   252.34   235.87     3.09 o
   6   6   2   746.35   729.16     8.65 o
   6   6   3   494.38   473.67     6.05 o
   6   6   4    10.72    12.40     0.98 o
   6   6   5   180.86   184.95     3.30 o
   6   6   6   141.20   131.88     3.15 o
   6   6   7  1048.71  1051.09    20.65 o
   6   6   8    31.66    34.34     1.99 o
   6   6   9    13.62    13.56     1.53 o
   6   6  10    73.28    73.72     3.15 o
   6   6  11   720.59   775.93    15.98 o
   6   7 -14    11.02    14.05     3.09 o
   6   7 -13     4.86     3.39     2.69 <
   6   7 -12   238.88   272.65     6.57 o
   6   7 -11   242.76   244.40     4.46 o
   6   7 -10    81.95    74.79     2.29 o
   6   7  -9  1240.84  1115.76    15.55 o
   6   7  -8   780.30   694.70     9.93 o
   6   7  -7  1112.79  1123.80    13.96 o
   6   7  -6    29.27    42.49     1.31 o
   6   7  -5     0.41     1.65     0.79 <
   6   7  -4    43.83    43.96     1.25 o
   6   7  -3   556.88   520.20     6.29 o
   6   7  -2   271.18   283.87     3.64 o
   6   7  -1  2903.82  2971.77    35.87 o
   6   7   0   154.40   148.93     2.29 o
   6   7   1   388.41   396.78     4.89 o
   6   7   2   711.45   755.89     9.38 o
   6   7   3     5.29     7.27     0.86 o
   6   7   4   476.90   491.27     7.52 o
   6   7   5  1361.19  1375.13    20.01 o
   6   7   6  1385.29  1410.23    24.35 o
   6   7   7   376.56   357.92     7.73 o
   6   7   8     7.61     6.57     1.47 o
   6   7   9     3.25     4.92     1.53 o
   6   7  10   246.96   241.19     5.35 o
   6   7  11    24.65    21.17     2.14 o
   6   8 -14     3.32     4.46     3.02 <
   6   8 -13    19.60    18.18     3.09 o
   6   8 -12     2.72     3.57     2.05 <
   6   8 -11     0.01     0.37     1.50 <
   6   8 -10    12.68     7.76     1.34 o
   6   8  -9   567.42   531.93     8.43 o
   6   8  -8     3.45     2.11     1.10 <
   6   8  -7   579.89   508.01     7.52 o
   6   8  -6   726.02   702.70    10.08 o
   6   8  -5  1618.36  1553.78    20.13 o
   6   8  -4   389.14   424.70     5.90 o
   6   8  -3  2449.30  2525.65    32.32 o
   6   8  -2   381.41   380.86     5.32 o
   6   8  -1    67.09    66.32     1.56 o
   6   8   0    68.95    76.13     1.65 o
   6   8   1  1473.76  1427.12    20.68 o
   6   8   2   344.89   341.97     5.44 o
   6   8   3   121.50   108.02     2.23 o
   6   8   4     0.25     1.01     0.86 <
   6   8   5     0.03     0.46     0.92 <
   6   8   6    22.80    19.89     1.34 o
   6   8   7    44.18    45.61     2.11 o
   6   8   8   427.39   434.11     9.23 o
   6   8   9    37.13    40.36     2.29 o
   6   8  10   321.64   303.45     6.38 o
   6   9 -13    24.59    22.36     3.24 o
   6   9 -12   369.41   378.08     9.81 o
   6   9 -11    71.28    81.02     2.99 o
   6   9 -10    30.47    27.53     1.68 o
   6   9  -9    91.02    93.15     2.47 o
   6   9  -8     8.68     5.96     1.19 o
   6   9  -7   306.95   250.78     4.40 o
   6   9  -6   122.83   109.21     2.38 o
   6   9  -5    77.70    84.87     2.05 o
   6   9  -4  1032.46  1057.99    14.79 o
   6   9  -3  1633.81  1635.78    22.48 o
   6   9  -2    34.88    33.30     1.16 o
   6   9  -1     7.71    11.24     0.89 o
   6   9   0    18.88    18.48     1.04 o
   6   9   1   105.27    97.51     2.35 o
   6   9   2    60.85    43.59     1.65 o
   6   9   3   119.69   116.39     2.96 o
   6   9   4   280.01   257.96     4.70 o
   6   9   5    18.96    18.05     1.13 o
   6   9   6   552.23   572.96    10.33 o
   6   9   7   605.62   627.64    12.74 o
   6   9   8     0.12     0.92     1.74 <
   6   9   9   183.69   180.82     5.74 o
   6   9  10    96.99   114.84     4.37 o
   6  10 -12    43.89    42.04     2.96 o
   6  10 -11    82.38    86.00     3.12 o
   6  10 -10   127.00   143.98     3.85 o
   6  10  -9    19.51    22.39     1.56 o
   6  10  -8    94.63    97.30     2.54 o
   6  10  -7   104.34    99.16     2.44 o
   6  10  -6    45.34    38.40     1.50 o
   6  10  -5   221.99   244.61     4.03 o
   6  10  -4    62.68    64.86     1.86 o
   6  10  -3   759.98   707.92    10.11 o
   6  10  -2   968.64   909.98    12.77 o
   6  10  -1    67.23    67.09     1.77 o
   6  10   0   141.65   106.89     2.26 o
   6  10   1   548.81   502.36     9.29 o
   6  10   2   526.28   485.71     9.93 o
   6  10   3   458.21   427.79     8.92 o
   6  10   4   692.30   705.51    14.08 o
   6  10   5   187.59   196.71     4.70 o
   6  10   6    92.56    78.73     2.99 o
   6  10   7     1.55     1.80     1.77 <
   6  10   8   762.41   734.90    21.45 o
   6  10   9   126.36   125.56     5.59 o
   6  11 -12     3.93     2.38     2.54 <
   6  11 -11     9.17     6.14     1.74 o
   6  11 -10     0.11    -0.12     1.56 <
   6  11  -9    48.58    47.90     2.26 o
   6  11  -8     0.01     0.40     1.16 <
   6  11  -7   344.43   358.32     5.99 o
   6  11  -6     4.79     6.20     1.13 o
   6  11  -5   910.96   925.47    13.11 o
   6  11  -4     1.61     2.38     0.98 <
   6  11  -3   197.22   183.79     3.27 o
   6  11  -2     0.63     1.65     0.95 <
   6  11  -1   552.21   598.68     9.16 o
   6  11   0   129.15   114.90     2.63 o
   6  11   1  1246.56  1246.45    19.80 o
   6  11   2     4.92    10.08     1.89 o
   6  11   3     3.38     7.91     1.89 o
   6  11   4     0.93     3.30     2.26 <
   6  11   5   356.93   358.68     9.04 o
   6  11   6    30.22    32.87     2.05 o
   6  11   7     1.98     2.72     1.99 <
   6  11   8   516.80   519.07    15.70 o
   6  12 -11   181.01   183.42     9.78 o
   6  12 -10    53.38    45.82     2.29 o
   6  12  -9    28.95    34.15     2.05 o
   6  12  -8     8.23    11.40     1.62 o
   6  12  -7    42.94    43.90     1.77 o
   6  12  -6    13.30    16.13     1.34 o
   6  12  -5    31.44    29.48     1.37 o
   6  12  -4     8.89     6.02     1.10 o
   6  12  -3   433.78   454.12     7.24 o
   6  12  -2   250.97   258.33     4.49 o
   6  12  -1    27.99    26.98     1.41 o
   6  12   0    58.12    55.81     2.02 o
   6  12   1    97.63    91.28     2.63 o
   6  12   2     1.70     0.64     1.77 <
   6  12   3    79.46    86.15     3.82 o
   6  12   4   255.84   249.62     8.71 o
   6  12   5    42.29    47.84     3.76 o
   6  12   6     1.01     0.61     1.34 <
   6  12   7    33.90    38.61     3.05 o
   6  13  -9     1.12     0.89     1.56 <
   6  13  -8   171.04   165.09     4.15 o
   6  13  -7    33.77    45.31     2.17 o
   6  13  -6   433.69   429.25     7.55 o
   6  13  -5    17.97    15.64     1.37 o
   6  13  -4     9.30     9.84     1.25 o
   6  13  -3     0.33     0.40     1.10 <
   6  13  -2     7.87    10.11     1.19 o
   6  13  -1     0.58     2.17     1.16 <
   6  13   0   142.42   133.68     3.33 o
   6  13   1    51.58    57.28     2.14 o
   6  13   2    19.42    12.59     2.11 o
   6  13   3     2.40     1.99     2.38 <
   6  13   4  1395.80  1446.37    40.02 o
   6  13   5    13.23    12.59     3.88 o
   6  14  -7     0.93     3.21     1.56 <
   6  14  -6    55.49    58.04     2.51 o
   6  14  -5   343.59   371.02     6.69 o
   6  14  -4    14.46    17.66     1.41 o
   6  14  -3   185.30   197.11     3.82 o
   6  14  -2     2.74     7.33     1.34 o
   6  14  -1   209.44   197.23     4.43 o
   6  14   0     0.07    -0.46     1.31 <
   6  14   1    48.96    49.92     1.92 o
   6  14   2    39.52    46.62     3.73 o
   6  14   3   260.63   277.63     9.53 o
   6  14   4    23.04    19.98     4.55 o
   6  15  -5    30.33    41.49     2.26 o
   6  15  -4   445.94   504.74    10.97 o
   6  15  -3    27.47    37.70     1.96 o
   6  15  -2   326.41   330.85     7.39 o
   6  15  -1   167.45   156.26     4.15 o
   6  15   0    77.97    75.52     2.78 o
   6  15   1    38.59    35.22     1.89 o
   7   0 -16   228.77   254.08    13.32 o
   7   0 -14   200.57   222.74     8.25 o
   7   0 -12   418.50   414.10    12.71 o
   7   0 -10     0.27     1.41     2.20 <
   7   0  -8   896.90   914.41    20.50 o
   7   0  -6   618.66   787.26    12.77 o
   7   0  -4  4948.85  5504.57    85.91 o
   7   0  -2  3336.85  3544.05    55.42 o
   7   0   0    48.01    32.81     1.28 o
   7   0   2   258.45   197.78     3.64 o
   7   0   4    23.81    27.68     1.22 o
   7   0   6  1005.10   987.36    22.55 o
   7   0   8   300.40   323.86    14.18 o
   7   0  10    37.22    44.82     4.61 o
   7   0  12   897.73   939.86    37.70 o
   7   1 -16     0.38    -3.60     2.81 <
   7   1 -15    97.80    97.33     4.55 o
   7   1 -14     5.60     5.32     2.17 <
   7   1 -13   161.71   155.96     4.55 o
   7   1 -12   470.72   451.46     9.62 o
   7   1 -11   200.19   193.65     4.92 o
   7   1 -10   166.84   155.99     4.15 o
   7   1  -9   231.26   218.03     4.58 o
   7   1  -8     4.07     3.97     0.92 o
   7   1  -7  1174.80  1218.04    15.06 o
   7   1  -6  3195.04  3331.25    38.43 o
   7   1  -5  1133.82  1165.01    13.14 o
   7   1  -4    33.11    50.19     1.16 o
   7   1  -3     2.25     2.17     0.55 o
   7   1  -2   695.14   849.49    10.08 o
   7   1  -1   422.98   363.66     4.31 o
   7   1   0    56.62    59.21     1.16 o
   7   1   1   480.04   520.72     5.99 o
   7   1   2   414.92   444.34     5.19 o
   7   1   3    84.55    96.78     1.50 o
   7   1   4    53.78    51.23     1.22 o
   7   1   5    38.41    42.74     1.31 o
   7   1   6    31.40    25.39     1.25 o
   7   1   7   377.62   337.91     6.54 o
   7   1   8    20.23    25.14     1.80 o
   7   1   9     2.31     0.79     1.99 <
   7   1  10   564.87   532.60    15.70 o
   7   1  11   207.94   222.95     8.03 o
   7   1  12    60.03    58.32     4.22 o
   7   2 -16    74.43    67.97     4.89 o
   7   2 -15     3.72     3.12     2.41 <
   7   2 -14     9.15     9.84     2.29 o
   7   2 -13   505.71   482.74    10.30 o
   7   2 -12    56.72    58.84     2.72 o
   7   2 -11   300.01   298.84     6.81 o
   7   2 -10   355.87   346.61     6.75 o
   7   2  -9  1867.74  1788.86    26.00 o
   7   2  -8  1153.62  1159.91    15.21 o
   7   2  -7   245.15   239.45     3.33 o
   7   2  -6   990.53  1032.45    12.25 o
   7   2  -5  3847.88  3730.38    41.30 o
   7   2  -4   546.22   597.24     6.63 o
   7   2  -3   651.48   617.44     7.42 o
   7   2  -2    44.87    45.49     1.10 o
   7   2  -1    45.43    67.09     1.28 o
   7   2   0  1197.11  1352.06    15.09 o
   7   2   1  2923.73  3123.97    34.46 o
   7   2   2   617.00   744.65     8.10 o
   7   2   3     0.72     1.83     0.61 <
   7   2   4    94.88    82.03     1.56 o
   7   2   5   612.47   566.79     8.13 o
   7   2   6  2177.89  2158.14    31.25 o
   7   2   7     4.07    10.78     1.31 o
   7   2   8   119.59   118.68     3.57 o
   7   2   9    20.60    15.46     1.96 o
   7   2  10    75.18    76.19     4.31 o
   7   2  11    12.07    11.52     2.66 o
   7   2  12   131.95   135.52     6.14 o
   7   3 -16    24.08    35.71     4.19 o
   7   3 -15   133.11   147.34     5.53 o
   7   3 -14   143.08   121.59     4.80 o
   7   3 -13   332.15   308.98     8.25 o
   7   3 -12  1119.56  1076.47    21.08 o
   7   3 -11  2402.78  2279.18    43.11 o
   7   3 -10   335.19   342.43     6.11 o
   7   3  -9   688.16   648.84     9.90 o
   7   3  -8   947.31   839.90    11.21 o
   7   3  -7    86.36    79.03     1.65 o
   7   3  -6   429.17   447.83     5.62 o
   7   3  -5   636.28   627.24     7.61 o
   7   3  -4    63.00    67.79     1.34 o
   7   3  -3  5551.49  5892.28    67.88 o
   7   3  -2   656.09   692.41     7.88 o
   7   3  -1     1.56     0.95     0.49 <
   7   3   0   154.73   144.84     1.99 o
   7   3   1  3074.86  3287.65    37.67 o
   7   3   2   746.52   826.52     9.29 o
   7   3   3  1949.46  2007.62    22.09 o
   7   3   4  2260.21  2299.07    26.46 o
   7   3   5  2065.10  2088.61    30.21 o
   7   3   6   222.39   218.40     4.19 o
   7   3   7    79.08    77.32     2.44 o
   7   3   8   837.12   839.75    16.83 o
   7   3   9    26.30    21.17     1.89 o
   7   3  10    70.06    66.54     4.22 o
   7   3  11    36.69    43.29     3.51 o
   7   3  12    25.29    27.31     4.92 o
   7   4 -16     0.52    -1.92     4.00 <
   7   4 -15   223.51   237.77     7.27 o
   7   4 -14    37.47    41.55     3.18 o
   7   4 -13     4.98     7.33     2.23 o
   7   4 -12     1.73     3.64     2.02 <
   7   4 -11     8.14    11.49     1.59 o
   7   4 -10   224.34   217.27     4.03 o
   7   4  -9     8.69     8.31     1.22 o
   7   4  -8   449.92   431.24     6.11 o
   7   4  -7    65.50    59.85     1.59 o
   7   4  -6    99.22   111.05     1.86 o
   7   4  -5    26.22    23.43     0.86 o
   7   4  -4   187.65   199.61     2.54 o
   7   4  -3     7.64    14.91     0.70 o
   7   4  -2     0.93     4.06     0.58 o
   7   4  -1   477.06   514.06     5.96 o
   7   4   0    19.80    32.02     0.95 o
   7   4   1     0.11    -0.06     0.49 <
   7   4   2  1314.39  1365.57    15.27 o
   7   4   3    17.85    12.86     0.76 o
   7   4   4     0.07     0.18     0.73 <
   7   4   5   788.91   798.47    11.94 o
   7   4   6  1402.31  1398.89    22.21 o
   7   4   7   366.69   371.70     7.21 o
   7   4   8   720.89   779.44    14.21 o
   7   4   9   876.54   879.67    17.72 o
   7   4  10    40.74    50.99     3.05 o
   7   4  11   150.81   158.49     6.54 o
   7   5 -15     8.86     8.19     2.66 o
   7   5 -14   786.60   842.98    19.77 o
   7   5 -13     0.17     2.54     2.17 <
   7   5 -12    11.18    10.20     2.11 o
   7   5 -11    94.78    87.16     3.24 o
   7   5 -10    29.41    27.13     1.50 o
   7   5  -9    30.29    24.44     1.37 o
   7   5  -8   132.41   144.29     2.69 o
   7   5  -7   493.35   483.66     6.42 o
   7   5  -6   273.35   247.21     3.57 o
   7   5  -5   971.62   985.77    11.21 o
   7   5  -4   393.64   445.93     4.89 o
   7   5  -3   303.81   299.39     3.54 o
   7   5  -2   203.71   197.35     2.60 o
   7   5  -1  1275.00  1317.79    14.72 o
   7   5   0   804.11   872.34     9.87 o
   7   5   1   266.24   291.20     3.76 o
   7   5   2  1193.51  1249.97    14.54 o
   7   5   3  1100.98  1120.53    15.37 o
   7   5   4    42.08    38.74     1.34 o
   7   5   5     0.04    -1.56     0.86 <
   7   5   6     2.67     3.21     1.04 o
   7   5   7    22.37    20.80     1.47 o
   7   5   8   290.45   267.80     5.59 o
   7   5   9    25.88    30.79     2.11 o
   7   5  10   656.17   654.49    13.66 o
   7   5  11   198.10   198.73     7.55 o
   7   6 -15    84.80    99.81     8.80 o
   7   6 -14   124.24   137.08     5.29 o
   7   6 -13    58.55    61.86     3.51 o
   7   6 -12   139.01   149.17     4.40 o
   7   6 -11   373.52   343.01     6.90 o
   7   6 -10   194.27   166.98     3.70 o
   7   6  -9     9.99     8.89     1.34 o
   7   6  -8    99.83    80.93     2.02 o
   7   6  -7   376.23   381.84     5.19 o
   7   6  -6  1313.92  1288.27    15.89 o
   7   6  -5  4745.85  4703.84    53.98 o
   7   6  -4  1032.46  1069.30    12.04 o
   7   6  -3   171.87   159.04     2.17 o
   7   6  -2   532.63   506.54     5.93 o
   7   6  -1   928.10  1034.84    11.64 o
   7   6   0    86.67    96.96     1.68 o
   7   6   1   773.16   780.88     9.71 o
   7   6   2     0.95    -0.21     0.73 <
   7   6   3   511.75   515.34     7.36 o
   7   6   4    47.14    48.97     1.53 o
   7   6   5   539.14   534.13     8.22 o
   7   6   6   245.05   261.20     4.83 o
   7   6   7    86.25    99.35     2.81 o
   7   6   8   228.39   228.45     4.95 o
   7   6   9   412.65   423.81     8.31 o
   7   6  10   279.02   299.33     7.12 o
   7   6  11   161.88   155.25     5.35 o
   7   7 -14   128.42   138.08     6.48 o
   7   7 -13    29.32    41.91     3.76 o
   7   7 -12    67.37    78.54     3.85 o
   7   7 -11    41.05    34.95     1.80 o
   7   7 -10     5.69    10.85     1.31 o
   7   7  -9   602.81   661.55    10.14 o
   7   7  -8   177.74   190.11     3.39 o
   7   7  -7    10.54     5.62     0.95 o
   7   7  -6   802.36   808.77    10.20 o
   7   7  -5   526.45   535.20     6.93 o
   7   7  -4   481.05   479.20     5.93 o
   7   7  -3     1.60     3.09     0.73 o
   7   7  -2    43.53    46.99     1.25 o
   7   7  -1    26.07    24.99     0.98 o
   7   7   0    98.09    93.60     1.77 o
   7   7   1    34.30    20.83     0.92 o
   7   7   2   131.52   135.34     2.57 o
   7   7   3    14.54    13.90     0.98 o
   7   7   4   163.54   146.21     2.63 o
   7   7   5   472.56   499.21     7.73 o
   7   7   6   419.89   442.39     8.31 o
   7   7   7   640.38   671.57    12.25 o
   7   7   8    62.06    59.21     2.29 o
   7   7   9   249.32   220.29     4.98 o
   7   7  10   201.77   234.90     5.90 o
   7   8 -14   127.31   124.64     6.20 o
   7   8 -13   136.10   150.49     6.57 o
   7   8 -12    27.27    33.27     2.66 o
   7   8 -11   138.65   155.80     4.00 o
   7   8 -10    34.53    42.34     1.86 o
   7   8  -9    21.21    20.83     1.53 o
   7   8  -8    46.43    32.23     1.56 o
   7   8  -7     1.14     1.50     1.13 <
   7   8  -6   229.45   198.73     3.48 o
   7   8  -5   102.24   121.10     2.32 o
   7   8  -4     2.67     2.14     0.82 <
   7   8  -3   264.14   232.57     3.36 o
   7   8  -2   222.03   257.59     3.67 o
   7   8  -1  2114.66  2037.17    26.21 o
   7   8   0    83.22    62.50     1.68 o
   7   8   1   514.67   499.03     6.78 o
   7   8   2   336.83   320.95     4.80 o
   7   8   3   510.04   469.64     6.78 o
   7   8   4   265.28   243.39     3.85 o
   7   8   5   714.14   708.78    10.69 o
   7   8   6    56.89    46.68     1.92 o
   7   8   7    69.97    67.03     2.29 o
   7   8   8   242.38   243.85     5.22 o
   7   8   9   310.21   304.15     6.32 o
   7   8  10     0.44    -0.24     1.59 <
   7   9 -13    70.80    82.85     4.12 o
   7   9 -12     5.96     5.74     2.17 <
   7   9 -11   169.38   167.35     4.83 o
   7   9 -10   201.13   198.57     4.22 o
   7   9  -9    12.80    11.79     1.44 o
   7   9  -8     3.18     0.31     1.19 <
   7   9  -7   203.76   187.85     3.64 o
   7   9  -6    91.27    86.00     2.14 o
   7   9  -5    82.24    78.60     2.05 o
   7   9  -4    28.26    22.48     1.19 o
   7   9  -3   190.36   199.64     3.21 o
   7   9  -2    24.77    45.40     1.34 o
   7   9  -1   124.16    92.05     1.86 o
   7   9   0    41.09    48.45     1.53 o
   7   9   1   310.10   251.73     4.12 o
   7   9   2     1.33     7.88     0.86 o
   7   9   3     9.20    10.91     0.89 o
   7   9   4   395.35   393.60     5.83 o
   7   9   5     0.00    -0.27     0.92 <
   7   9   6   352.39   356.57     7.82 o
   7   9   7    26.45    23.89     1.83 o
   7   9   8    91.75    81.26     3.15 o
   7   9   9     2.50     1.50     1.74 <
   7  10 -12    11.38     5.74     2.29 <
   7  10 -11    94.66   102.89     3.79 o
   7  10 -10    12.62    14.69     1.77 o
   7  10  -9     0.59     0.61     1.31 <
   7  10  -8   978.08  1017.12    16.47 o
   7  10  -7     7.83     8.28     1.34 o
   7  10  -6   845.09   836.75    11.98 o
   7  10  -5    41.02    41.15     1.53 o
   7  10  -4   127.32   136.34     2.72 o
   7  10  -3   116.71   113.31     2.54 o
   7  10  -2  2001.31  2090.48    28.44 o
   7  10  -1    97.21   100.05     2.17 o
   7  10   0   774.60   712.08    10.02 o
   7  10   1     0.53    -0.82     0.92 <
   7  10   2   292.70   268.23     4.83 o
   7  10   3     8.02     2.44     0.98 <
   7  10   4   495.28   491.51     8.31 o
   7  10   5   130.39   131.97     3.39 o
   7  10   6    52.14    50.96     2.11 o
   7  10   7    75.00    81.57     3.27 o
   7  10   8    24.79    29.72     2.26 o
   7  11 -11   879.22   913.37    18.42 o
   7  11 -10    99.89   105.18     3.39 o
   7  11  -9    16.18    15.03     1.74 o
   7  11  -8     9.35     9.96     1.44 o
   7  11  -7    11.57    10.91     1.44 o
   7  11  -6    67.34    78.15     2.26 o
   7  11  -5     8.45     8.19     1.22 o
   7  11  -4   142.83   148.41     3.09 o
   7  11  -3    14.98    16.50     1.22 o
   7  11  -2    11.59    14.60     1.07 o
   7  11  -1    70.81    75.15     1.92 o
   7  11   0  1391.77  1376.44    21.63 o
   7  11   1   552.66   549.07     9.07 o
   7  11   2    27.69    30.34     1.47 o
   7  11   3   151.85   141.29     3.94 o
   7  11   4   253.10   240.43     4.52 o
   7  11   5   339.46   331.37     7.06 o
   7  11   6    35.19    47.93     2.05 o
   7  11   7   417.10   429.16    10.72 o
   7  12 -10    87.05   102.86     3.42 o
   7  12  -9     6.35     9.07     1.71 o
   7  12  -8   399.49   418.28     7.52 o
   7  12  -7     0.03    -1.31     1.31 <
   7  12  -6    96.41   109.37     2.93 o
   7  12  -5   127.76   138.60     3.05 o
   7  12  -4    16.29    12.13     1.28 o
   7  12  -3     8.77    10.85     1.22 o
   7  12  -2   195.76   189.99     3.64 o
   7  12  -1    18.09    17.26     1.16 o
   7  12   0    18.33    18.88     1.28 o
   7  12   1   180.24   186.35     3.73 o
   7  12   2   209.76   181.31     4.00 o
   7  12   3   121.33   115.11     4.46 o
   7  12   4    35.16    35.32     3.39 o
   7  12   5   269.13   235.32     6.17 o
   7  12   6     5.77    10.48     1.34 o
   7  13  -9    52.69    58.75     2.93 o
   7  13  -8     0.31    -1.25     1.53 <
   7  13  -7    18.53    17.23     1.62 o
   7  13  -6    36.08    37.39     1.86 o
   7  13  -5     1.47     3.42     1.28 <
   7  13  -4  1218.77  1342.53    19.98 o
   7  13  -3     9.24     6.81     1.22 o
   7  13  -2    29.08    35.35     1.89 o
   7  13  -1     7.52    11.40     1.44 o
   7  13   0   473.24   493.28     8.37 o
   7  13   1    50.77    49.98     1.86 o
   7  13   2   644.11   665.61    19.49 o
   7  13   3     2.81    -3.12     2.63 <
   7  13   4     0.11     8.80     3.57 <
   7  14  -7     0.02     2.44     1.59 <
   7  14  -6     9.71     9.04     1.50 o
   7  14  -5     0.78    -0.76     1.34 <
   7  14  -4     0.03    -1.41     1.25 <
   7  14  -3     1.80     2.75     1.44 <
   7  14  -2   191.52   170.19     5.16 o
   7  14  -1    42.07    40.78     2.20 o
   7  14   0   224.90   255.06     5.90 o
   7  14   1    81.46    87.37     2.57 o
   7  14   2    54.58    51.96     3.94 o
   7  14   3   185.40   207.13    11.52 o
   7  15  -3     1.11     0.98     1.56 <
   7  15  -2     6.30     8.22     1.65 o
   7  15  -1   228.96   220.51     6.23 o
   8   0 -16   103.28    97.15     8.13 o
   8   0 -14     3.13     4.55     2.75 <
   8   0 -12   107.23    99.22     5.10 o
   8   0 -10  1992.55  1879.59    50.44 o
   8   0  -8  1293.68  1328.29    25.54 o
   8   0  -6     5.56     9.23     1.28 o
   8   0  -4  5537.61  5568.39    95.50 o
   8   0  -2 10241.90 10629.50   204.07 o
   8   0   0    10.50    11.70     0.92 o
   8   0   2  2680.47  2848.26    48.94 o
   8   0   4  1609.50  1569.24    27.22 o
   8   0   6   974.76   921.10    21.17 o
   8   0   8   246.48   230.62    11.03 o
   8   0  10   209.14   216.75    10.97 o
   8   1 -16    99.54   100.20     5.62 o
   8   1 -15    57.43    56.73     3.57 o
   8   1 -14    23.35    21.63     2.60 o
   8   1 -13   170.47   157.73     4.55 o
   8   1 -12   221.46   223.35     5.62 o
   8   1 -11    66.16    54.65     2.66 o
   8   1 -10    39.23    31.31     2.05 o
   8   1  -9     7.27     9.71     1.34 o
   8   1  -8     5.06     2.05     0.98 <
   8   1  -7    11.91    10.45     1.01 o
   8   1  -6   475.48   457.45     5.96 o
   8   1  -5   729.76   783.93     9.01 o
   8   1  -4   706.60   630.15     8.46 o
   8   1  -3   446.15   403.59     5.04 o
   8   1  -2   843.88   847.41    10.08 o
   8   1  -1    16.13    15.34     0.70 o
   8   1   0    18.93    35.68     1.04 o
   8   1   1   262.84   250.45     3.27 o
   8   1   2  1425.38  1438.09    16.04 o
   8   1   3   483.32   481.22     5.68 o
   8   1   4     0.65     0.76     0.73 <
   8   1   5   827.19   834.64    11.00 o
   8   1   6    28.54    27.95     1.37 o
   8   1   7   445.15   459.77     9.71 o
   8   1   8    46.87    52.48     3.57 o
   8   1   9    41.06    32.41     2.96 o
   8   1  10     0.14     0.86     2.23 <
   8   1  11   413.44   435.15    13.56 o
   8   2 -16     5.64     4.74     4.55 <
   8   2 -15    27.98    23.55     2.84 o
   8   2 -14   566.16   564.65    13.84 o
   8   2 -13   511.78   521.39    11.09 o
   8   2 -12   116.89   120.33     3.88 o
   8   2 -11   255.06   246.44     5.90 o
   8   2 -10    15.38    16.31     1.50 o
   8   2  -9    38.31    43.50     1.83 o
   8   2  -8   137.04   141.78     2.72 o
   8   2  -7  1249.63  1160.36    15.12 o
   8   2  -6   192.65   197.60     2.84 o
   8   2  -5     3.15     4.58     0.64 o
   8   2  -4     3.25     3.15     0.64 o
   8   2  -3    82.87    86.21     1.65 o
   8   2  -2   106.58   121.71     2.11 o
   8   2  -1  1117.11  1179.73    13.78 o
   8   2   0    43.82    58.17     1.22 o
   8   2   1    97.04    92.17     1.56 o
   8   2   2    66.14    72.43     1.41 o
   8   2   3  1357.80  1287.51    15.00 o
   8   2   4   560.63   590.55     7.91 o
   8   2   5  3881.13  3985.95    53.25 o
   8   2   6   255.31   241.19     4.58 o
   8   2   7   208.10   210.70     5.16 o
   8   2   8     0.51     1.53     1.41 <
   8   2   9  1445.32  1419.73    38.74 o
   8   2  10    23.96    22.48     2.81 o
   8   2  11    57.30    64.09     4.37 o
   8   3 -16     0.54     2.11     3.33 <
   8   3 -15    16.05    14.11     2.63 o
   8   3 -14    32.50    38.74     3.05 o
   8   3 -13   124.08   101.76     4.31 o
   8   3 -12     2.28     2.32     1.83 <
   8   3 -11  2138.44  1906.72    32.54 o
   8   3 -10    68.29   102.22     2.78 o
   8   3  -9     1.63     3.91     1.28 o
   8   3  -8   423.97   410.46     6.20 o
   8   3  -7    39.30    32.35     1.28 o
   8   3  -6  1550.86  1551.49    17.47 o
   8   3  -5    11.26    12.04     0.79 o
   8   3  -4    40.83    43.84     1.25 o
   8   3  -3   673.77   665.58     8.46 o
   8   3  -2  1833.89  1893.40    21.87 o
   8   3  -1   970.90   935.58    10.57 o
   8   3   0  1696.11  1707.72    19.00 o
   8   3   1   688.09   707.71     8.80 o
   8   3   2     6.14     8.34     0.67 o
   8   3   3  2851.07  2911.10    34.86 o
   8   3   4   834.05   801.34    11.09 o
   8   3   5   238.26   234.16     4.43 o
   8   3   6    23.45    22.64     1.34 o
   8   3   7   438.06   385.66     8.34 o
   8   3   8    32.58    31.71     2.02 o
   8   3   9    61.70    52.73     3.73 o
   8   3  10     0.16     0.15     2.23 <
   8   3  11    21.56    21.90     3.02 o
   8   4 -15    48.78    46.34     3.45 o
   8   4 -14    13.33    17.84     2.63 o
   8   4 -13     2.13     6.87     2.17 o
   8   4 -12    32.35    26.36     2.51 o
   8   4 -11     2.30     0.15     1.44 <
   8   4 -10   664.85   596.79     9.96 o
   8   4  -9   483.85   396.56     6.48 o
   8   4  -8  1233.79  1167.85    16.25 o
   8   4  -7   417.81   398.73     5.71 o
   8   4  -6   408.36   380.37     4.92 o
   8   4  -5   718.14   717.46     8.71 o
   8   4  -4  4299.03  4327.80    50.07 o
   8   4  -3    81.62   108.63     1.77 o
   8   4  -2  1531.02  1421.59    15.92 o
   8   4  -1   675.28   663.35     7.64 o
   8   4   0   564.50   594.13     7.45 o
   8   4   1   587.47   559.88     7.12 o
   8   4   2   170.48   172.76     2.93 o
   8   4   3   866.72   869.26    11.33 o
   8   4   4   110.96   100.90     2.29 o
   8   4   5    42.09    40.60     1.68 o
   8   4   6     6.30     6.66     1.13 o
   8   4   7   371.68   357.52     7.09 o
   8   4   8   244.01   241.16     5.87 o
   8   4   9    70.47    84.90     3.24 o
   8   4  10     0.16    -1.50     2.17 <
   8   4  11   226.06   214.82     8.07 o
   8   5 -15   137.62   140.90     5.50 o
   8   5 -14    64.74    61.95     3.73 o
   8   5 -13   126.00   139.58     5.13 o
   8   5 -12     1.06     2.23     1.74 <
   8   5 -11   866.43   829.57    16.59 o
   8   5 -10    24.71    20.01     1.53 o
   8   5  -9    21.05    31.04     1.53 o
   8   5  -8    57.08    64.15     1.99 o
   8   5  -7  1056.21  1064.96    14.08 o
   8   5  -6   463.61   442.45     5.93 o
   8   5  -5   121.97   130.14     2.08 o
   8   5  -4   731.27   784.48     8.65 o
   8   5  -3  1239.98  1350.38    15.15 o
   8   5  -2    50.46    62.72     1.34 o
   8   5  -1     1.02     2.66     0.67 o
   8   5   0   138.21   129.77     2.02 o
   8   5   1   721.01   738.84     9.68 o
   8   5   2   438.00   386.33     5.68 o
   8   5   3    12.16    13.08     0.95 o
   8   5   4    39.51    41.79     1.56 o
   8   5   5    39.91    37.42     1.62 o
   8   5   6    31.89    40.20     1.71 o
   8   5   7   298.62   309.74     6.29 o
   8   5   8   371.40   384.47     7.61 o
   8   5   9   121.65   123.97     3.91 o
   8   5  10    30.22    21.78     2.93 o
   8   5  11    23.83    20.50     3.09 o
   8   6 -15    40.07    46.83     6.29 o
   8   6 -14     6.76     9.01     3.05 <
   8   6 -13    63.75    59.97     3.57 o
   8   6 -12     1.30     1.62     1.80 <
   8   6 -11     7.98    10.02     1.68 o
   8   6 -10    45.41    56.36     2.41 o
   8   6  -9    13.55    16.13     1.47 o
   8   6  -8  1725.44  1667.52    22.91 o
   8   6  -7    12.32    12.59     1.04 o
   8   6  -6    91.08    84.56     1.89 o
   8   6  -5  4764.49  4699.13    54.23 o
   8   6  -4  2988.83  2992.73    33.18 o
   8   6  -3    21.96    34.06     1.04 o
   8   6  -2   152.35   158.95     2.38 o
   8   6  -1    24.38    24.62     1.01 o
   8   6   0  1738.45  1750.83    22.58 o
   8   6   1   251.51   183.91     3.05 o
   8   6   2  1028.91   974.56    14.42 o
   8   6   3  1258.89  1262.67    17.35 o
   8   6   4  1013.74  1063.83    15.73 o
   8   6   5   351.51   357.28     6.29 o
   8   6   6     5.10     6.05     1.16 o
   8   6   7    53.22    52.09     2.17 o
   8   6   8   110.12   117.22     3.33 o
   8   6   9   526.22   591.96    12.43 o
   8   6  10    11.99    11.82     1.92 o
   8   7 -14    73.53    84.93     5.16 o
   8   7 -13   168.46   192.62     6.17 o
   8   7 -12    26.45    29.42     2.66 o
   8   7 -11    35.86    38.13     2.11 o
   8   7 -10    10.95     6.57     1.50 o
   8   7  -9   518.35   506.66     8.71 o
   8   7  -8    50.04    48.73     1.74 o
   8   7  -7    67.03    74.27     1.92 o
   8   7  -6    38.44    31.19     1.16 o
   8   7  -5   823.33   782.41     9.99 o
   8   7  -4    74.64    68.58     1.65 o
   8   7  -3    23.83    23.65     1.01 o
   8   7  -2   661.49   732.91     9.78 o
   8   7  -1  2937.12  2952.25    37.76 o
   8   7   0     8.29     9.16     0.89 o
   8   7   1    75.70    77.44     1.83 o
   8   7   2   274.58   261.54     4.34 o
   8   7   3   436.05   463.13     6.75 o
   8   7   4   209.63   202.42     3.60 o
   8   7   5   280.77   272.72     5.01 o
   8   7   6    75.97    70.02     2.20 o
   8   7   7     0.01     0.27     1.19 <
   8   7   8   527.40   510.30     9.71 o
   8   7   9   117.32    99.84     3.57 o
   8   7  10    61.20    57.86     2.90 o
   8   8 -13    32.46    35.90     2.96 o
   8   8 -12    75.27    70.20     3.82 o
   8   8 -11    18.46    24.47     1.92 o
   8   8 -10   141.68   139.21     3.73 o
   8   8  -9   214.65   210.36     4.37 o
   8   8  -8    36.91    29.69     1.56 o
   8   8  -7   367.32   360.82     6.45 o
   8   8  -6   686.52   678.35    10.45 o
   8   8  -5   713.18   722.92    10.30 o
   8   8  -4   658.96   628.07     9.01 o
   8   8  -3    11.85    14.42     0.95 o
   8   8  -2   972.46  1008.75    12.56 o
   8   8  -1  2147.52  2248.94    30.79 o
   8   8   0   668.26   604.39     8.58 o
   8   8   1   382.82   407.84     5.99 o
   8   8   2    62.10    60.52     1.65 o
   8   8   3   136.67   132.40     2.51 o
   8   8   4   430.52   424.24     6.69 o
   8   8   5   743.33   768.57    12.59 o
   8   8   6     2.26     1.37     1.34 <
   8   8   7    14.80    14.08     1.47 o
   8   8   8   156.01   155.68     3.88 o
   8   8   9    32.23    39.74     2.11 o
   8   9 -13    11.40     6.23     2.38 <
   8   9 -12    16.82    19.15     2.57 o
   8   9 -11   124.33   122.50     3.64 o
   8   9 -10    75.72    70.42     2.78 o
   8   9  -9     7.39     2.69     1.37 <
   8   9  -8   322.49   302.87     5.71 o
   8   9  -7     7.45     8.86     1.37 o
   8   9  -6    35.07    41.76     1.68 o
   8   9  -5   150.32   121.83     2.78 o
   8   9  -4     1.46     1.86     1.07 <
   8   9  -3    29.47    34.22     1.44 o
   8   9  -2     0.39     1.77     0.92 <
   8   9  -1    10.61    11.00     0.89 o
   8   9   0    48.22    46.56     1.50 o
   8   9   1   215.16   202.24     3.57 o
   8   9   2   415.79   417.37     6.14 o
   8   9   3     1.67     1.50     0.86 <
   8   9   4   593.32   600.02     9.16 o
   8   9   5    42.19    43.44     1.80 o
   8   9   6     0.60     0.79     1.37 <
   8   9   7   138.40   126.72     3.82 o
   8   9   8   335.17   344.87     7.94 o
   8  10 -12    45.40    52.30     3.27 o
   8  10 -11     0.05     1.19     1.86 <
   8  10 -10    10.00    11.76     1.71 o
   8  10  -9    14.53    10.66     1.50 o
   8  10  -8     0.16     0.00     1.31 <
   8  10  -7   413.51   435.48     7.64 o
   8  10  -6    11.89    15.34     1.37 o
   8  10  -5    82.18    76.83     2.29 o
   8  10  -4    93.94    92.29     2.41 o
   8  10  -3   262.58   249.07     4.40 o
   8  10  -2     7.70     5.29     1.01 o
   8  10  -1   345.55   327.25     5.32 o
   8  10   0     0.51     0.98     0.98 <
   8  10   1   754.82   741.77    11.18 o
   8  10   2   102.78   100.42     2.54 o
   8  10   3   201.52   201.26     4.00 o
   8  10   4   244.40   235.45     4.86 o
   8  10   5   166.28   170.93     4.43 o
   8  10   6   282.75   276.11     7.36 o
   8  10   7    27.24    24.44     2.17 o
   8  10   8    60.11    64.46     3.30 o
   8  11 -11   103.23   121.46     4.25 o
   8  11 -10    60.89    68.16     3.21 o
   8  11  -9     1.19    -2.63     1.50 <
   8  11  -8   154.85   179.11     3.97 o
   8  11  -7    87.99    84.35     2.69 o
   8  11  -6    51.58    40.72     1.86 o
   8  11  -5   144.16   143.46     3.15 o
   8  11  -4    70.41    71.61     2.23 o
   8  11  -3   951.61   983.21    14.79 o
   8  11  -2    91.59    99.41     2.63 o
   8  11  -1   371.36   371.27     5.99 o
   8  11   0    20.59    19.89     1.31 o
   8  11   1   114.62   109.83     2.69 o
   8  11   2    47.14    46.71     1.80 o
   8  11   3   544.65   563.73     9.47 o
   8  11   4    21.21    18.12     1.44 o
   8  11   5     0.42    -0.40     1.13 <
   8  11   6     1.14    -1.59     1.50 <
   8  11   7    50.70    51.14     3.12 o
   8  12 -10   197.00   241.86     7.18 o
   8  12  -9    68.30    67.73     3.18 o
   8  12  -8   159.88   169.67     4.25 o
   8  12  -7    40.38    49.58     2.11 o
   8  12  -6    45.80    45.70     2.05 o
   8  12  -5   777.81   853.83    13.08 o
   8  12  -4    40.71    45.31     1.89 o
   8  12  -3    15.53    12.10     1.34 o
   8  12  -2    46.39    42.53     1.83 o
   8  12  -1    45.30    37.82     1.96 o
   8  12   0    23.74    22.06     1.44 o
   8  12   1    17.53    19.46     1.22 o
   8  12   2    17.74    12.49     1.28 o
   8  12   3    51.91    44.91     1.89 o
   8  12   4   108.03    94.76     2.81 o
   8  12   5    22.84    21.57     1.53 o
   8  13  -8   753.15   818.76    16.59 o
   8  13  -7     8.48    14.30     1.80 o
   8  13  -6    11.27     9.93     1.65 o
   8  13  -5    14.77    18.09     1.59 o
   8  13  -4     3.03     4.58     1.34 o
   8  13  -3   175.98   183.30     3.94 o
   8  13  -2    12.28    13.01     1.59 o
   8  13  -1     0.11    -0.86     1.47 <
   8  13   0     0.02    -0.92     1.37 <
   8  13   1    73.60    69.65     2.17 o
   8  13   2  1087.06  1090.01    17.57 o
   8  13   3    32.15    42.04     3.12 o
   8  13   4     9.39     7.85     1.96 o
   8  14  -6    60.17    56.85     2.84 o
   8  14  -5   335.40   351.62     7.88 o
   8  14  -4    26.82    32.96     1.92 o
   8  14  -3     2.07     5.71     1.62 o
   8  14  -2    36.10    32.26     2.32 o
   8  14  -1    22.03    22.70     1.86 o
   8  14   0   514.32   540.67    11.30 o
   8  14   1   179.12   180.21     4.49 o
   8  14   2    25.32    13.93     2.51 o
   9   0 -16    21.72    25.39     5.35 o
   9   0 -14    30.11    30.82     3.48 o
   9   0 -12   880.71   858.84    24.20 o
   9   0 -10    49.37    44.27     3.30 o
   9   0  -8   107.04   102.04     3.24 o
   9   0  -6   156.06   135.64     3.67 o
   9   0  -4  2136.88  2321.19    40.20 o
   9   0  -2    83.39    81.20     2.54 o
   9   0   0   368.15   338.24     5.41 o
   9   0   2     9.11    10.45     1.28 o
   9   0   4  3049.57  3012.86    57.13 o
   9   0   6  2739.05  2739.10   102.98 o
   9   0   8   190.99   181.86     9.44 o
   9   0  10  1687.42  1815.35    69.74 o
   9   1 -16    22.91    14.51     3.33 o
   9   1 -15     0.31     3.09     2.44 <
   9   1 -14    43.37    42.71     2.72 o
   9   1 -13    36.14    24.78     2.23 o
   9   1 -12     1.42     2.81     1.74 <
   9   1 -11    36.71    32.90     2.14 o
   9   1 -10   218.04   186.99     4.83 o
   9   1  -9   563.65   602.90     9.99 o
   9   1  -8    37.91    31.59     1.44 o
   9   1  -7     2.41     5.38     0.95 o
   9   1  -6    26.55    22.36     0.95 o
   9   1  -5   398.98   406.34     5.16 o
   9   1  -4   152.16   166.62     2.93 o
   9   1  -3  1319.10  1278.25    15.09 o
   9   1  -2   317.08   359.84     4.58 o
   9   1  -1    17.01    15.79     0.82 o
   9   1   0  1155.30  1199.86    14.85 o
   9   1   1     2.91     1.68     0.61 <
   9   1   2  1103.91  1102.62    14.42 o
   9   1   3   338.67   323.55     4.64 o
   9   1   4    55.34    49.61     1.50 o
   9   1   5   317.23   335.83     5.41 o
   9   1   6   264.20   266.73     5.44 o
   9   1   7   336.71   313.84     9.90 o
   9   1   8   530.84   489.46    14.54 o
   9   1   9     4.69     4.25     2.26 <
   9   1  10     7.73    16.83     2.90 o
   9   2 -16    13.88    12.53     3.60 o
   9   2 -15   118.24   126.32     5.19 o
   9   2 -14    57.70    65.38     3.70 o
   9   2 -13    19.09    26.39     2.29 o
   9   2 -12    96.36    94.58     3.48 o
   9   2 -11   494.65   442.57     9.44 o
   9   2 -10   174.87   120.52     3.27 o
   9   2  -9     0.46    -0.18     1.22 <
   9   2  -8    19.01    20.47     1.44 o
   9   2  -7  2268.96  2126.00    28.75 o
   9   2  -6    40.61    52.33     1.62 o
   9   2  -5   145.56   131.46     2.35 o
   9   2  -4   107.19   118.84     1.99 o
   9   2  -3   234.96   272.84     3.82 o
   9   2  -2     0.09     1.47     0.67 <
   9   2  -1  2328.15  2351.74    27.31 o
   9   2   0   161.30   179.69     2.60 o
   9   2   1  1376.02  1412.28    17.32 o
   9   2   2   444.84   461.45     6.29 o
   9   2   3   323.32   319.36     4.83 o
   9   2   4   646.32   641.78     9.07 o
   9   2   5   300.12   297.40     5.44 o
   9   2   6    93.05    92.32     2.78 o
   9   2   7    17.20    20.41     1.80 o
   9   2   8    50.79    50.38     3.57 o
   9   2   9    97.92   104.45     5.07 o
   9   2  10   160.86   178.71     7.00 o
   9   3 -15     1.94     7.24     2.60 <
   9   3 -14   742.72   756.77    17.96 o
   9   3 -13     0.02     2.08     2.08 <
   9   3 -12   122.47    98.98     3.60 o
   9   3 -11    28.23    27.19     1.89 o
   9   3 -10  2159.22  2150.93    33.45 o
   9   3  -9  1570.02  1378.00    21.69 o
   9   3  -8   307.39   333.91     5.99 o
   9   3  -7    34.11    42.13     1.56 o
   9   3  -6   738.23   745.47     9.47 o
   9   3  -5   461.42   480.45     6.29 o
   9   3  -4   551.97   550.29     7.09 o
   9   3  -3   993.72   933.69    12.95 o
   9   3  -2   127.03   114.56     1.92 o
   9   3  -1   249.71   284.33     3.76 o
   9   3   0   520.72   567.12     7.18 o
   9   3   1   300.08   319.76     4.55 o
   9   3   2  1061.02  1067.98    13.11 o
   9   3   3   374.91   375.00     5.53 o
   9   3   4    41.02    37.67     1.59 o
   9   3   5    11.59    17.87     1.31 o
   9   3   6   751.85   743.00    13.32 o
   9   3   7   180.68   153.39     4.25 o
   9   3   8   600.37   634.85    15.00 o
   9   3   9   119.44   109.70     5.16 o
   9   3  10    47.31    42.43     3.54 o
   9   4 -15    10.04     5.93     2.51 <
   9   4 -14    48.90    47.66     3.36 o
   9   4 -13     3.03     6.20     2.26 <
   9   4 -12   168.82   149.05     4.46 o
   9   4 -11   100.36    97.82     3.12 o
   9   4 -10   648.18   581.42     9.78 o
   9   4  -9    88.18    72.40     2.41 o
   9   4  -8   101.46   112.76     2.81 o
   9   4  -7  1441.06  1446.92    19.95 o
   9   4  -6   110.54   118.62     2.35 o
   9   4  -5   270.17   221.39     3.30 o
   9   4  -4    17.04    18.73     0.98 o
   9   4  -3   205.11   226.16     3.30 o
   9   4  -2   247.93   238.44     3.24 o
   9   4  -1     0.25     0.98     0.67 <
   9   4   0   219.15   201.54     3.12 o
   9   4   1   206.82   224.45     3.42 o
   9   4   2   588.79   606.01     8.10 o
   9   4   3    68.91    68.34     2.08 o
   9   4   4    93.79    95.59     2.44 o
   9   4   5     1.64     0.58     1.04 <
   9   4   6  1055.31  1096.03    17.69 o
   9   4   7   545.51   555.82    11.64 o
   9   4   8     1.85     0.92     1.56 <
   9   4   9    50.08    47.29     3.57 o
   9   4  10   324.42   302.59    10.05 o
   9   5 -15    12.79    10.30     3.48 <
   9   5 -14   231.12   219.87     6.93 o
   9   5 -13    20.72    23.34     2.69 o
   9   5 -12    81.60    84.01     3.48 o
   9   5 -11    98.71   105.18     3.60 o
   9   5 -10    13.92    20.62     1.59 o
   9   5  -9    29.13    14.66     1.44 o
   9   5  -8   195.57   159.04     3.48 o
   9   5  -7    93.74   107.38     2.47 o
   9   5  -6    59.30    55.08     1.74 o
   9   5  -5    82.45    87.49     1.92 o
   9   5  -4  3181.74  3198.84    36.87 o
   9   5  -3    43.54    42.25     1.28 o
   9   5  -2   389.95   387.49     5.16 o
   9   5  -1   196.59   207.49     3.18 o
   9   5   0    90.71    98.80     2.14 o
   9   5   1   853.07   967.02    13.44 o
   9   5   2     4.59     3.64     1.01 o
   9   5   3   438.52   455.07     7.73 o
   9   5   4     3.20     1.92     1.07 <
   9   5   5   259.10   253.59     4.80 o
   9   5   6   329.93   321.26     5.90 o
   9   5   7    37.67    31.31     1.83 o
   9   5   8   161.47   171.90     4.70 o
   9   5   9   111.83   113.64     3.82 o
   9   5  10   135.86   129.29     5.93 o
   9   6 -15   152.33   191.79    12.04 o
   9   6 -14    77.49    77.44     5.25 o
   9   6 -13    55.39    52.21     3.24 o
   9   6 -12   154.41   170.40     5.65 o
   9   6 -11   157.99   189.47     4.61 o
   9   6 -10   507.69   502.42     9.50 o
   9   6  -9    69.64    53.98     2.38 o
   9   6  -8   587.61   527.59     8.31 o
   9   6  -7   974.97   929.99    12.31 o
   9   6  -6   342.90   324.71     4.83 o
   9   6  -5   164.80   170.07     2.78 o
   9   6  -4  6382.31  6396.40    76.92 o
   9   6  -3  2508.02  2491.35    28.81 o
   9   6  -2  1246.57  1193.20    15.61 o
   9   6  -1   516.92   516.29     7.45 o
   9   6   0   509.22   456.72     6.69 o
   9   6   1     7.91    13.84     1.01 o
   9   6   2   668.27   624.68     9.53 o
   9   6   3     2.52     2.96     0.95 o
   9   6   4    49.24    41.94     1.71 o
   9   6   5   103.30   112.09     2.78 o
   9   6   6    29.57    26.52     1.56 o
   9   6   7   253.54   269.14     5.71 o
   9   6   8   237.03   248.37     6.14 o
   9   6   9   196.79   195.06     5.29 o
   9   7 -14    28.34    29.30     3.76 o
   9   7 -13   264.65   280.75     8.03 o
   9   7 -12     6.16    10.14     2.32 o
   9   7 -11    29.76    26.43     1.99 o
   9   7 -10   155.11   154.09     4.00 o
   9   7  -9   110.53   115.45     3.30 o
   9   7  -8     2.03     5.68     1.37 o
   9   7  -7    64.36    64.49     1.99 o
   9   7  -6   176.07   166.83     2.96 o
   9   7  -5   381.36   402.73     5.77 o
   9   7  -4   275.02   290.43     4.37 o
   9   7  -3   540.76   557.32     7.24 o
   9   7  -2    25.53    23.37     1.16 o
   9   7  -1    68.36    55.72     1.71 o
   9   7   0    21.68    24.20     1.16 o
   9   7   1   824.31   789.37    11.09 o
   9   7   2   125.16   142.79     2.69 o
   9   7   3   457.44   427.42     6.78 o
   9   7   4   170.90   174.65     3.64 o
   9   7   5    86.73    96.63     2.57 o
   9   7   6   439.72   471.01     8.19 o
   9   7   7    95.14    95.56     2.99 o
   9   7   8   355.97   387.86     7.79 o
   9   7   9    86.21   101.27     3.64 o
   9   8 -13     7.22     5.22     2.38 <
   9   8 -12    36.27    31.83     2.41 o
   9   8 -11     2.17     4.74     1.71 <
   9   8 -10     0.16     1.59     1.53 <
   9   8  -9   605.22   627.40    11.52 o
   9   8  -8     0.01    -0.03     1.44 <
   9   8  -7    47.33    48.70     1.89 o
   9   8  -6    56.44    55.02     1.89 o
   9   8  -5   110.19   100.45     2.23 o
   9   8  -4   129.65   112.06     2.29 o
   9   8  -3   324.68   314.45     4.89 o
   9   8  -2   172.66   170.65     2.87 o
   9   8  -1     3.49     7.70     0.95 o
   9   8   0    50.76    57.98     1.71 o
   9   8   1   627.87   569.87     8.22 o
   9   8   2   267.34   227.47     3.76 o
   9   8   3  1259.82  1258.76    18.54 o
   9   8   4   223.76   235.32     4.52 o
   9   8   5   150.51   129.13     3.05 o
   9   8   6   434.44   458.40     7.97 o
   9   8   7   271.91   255.33     5.50 o
   9   8   8    57.98    66.54     2.69 o
   9   9 -13     0.42     2.90     4.03 <
   9   9 -12   164.57   193.81     6.26 o
   9   9 -11   102.69    96.14     3.36 o
   9   9 -10     5.28     9.41     1.68 o
   9   9  -9   112.88   110.35     3.33 o
   9   9  -8    15.20    16.01     1.71 o
   9   9  -7    68.08    58.72     2.29 o
   9   9  -6   495.35   531.56     7.97 o
   9   9  -5   883.14   859.27    12.28 o
   9   9  -4    83.94    83.68     2.29 o
   9   9  -3     2.31     0.09     1.04 <
   9   9  -2   403.31   422.38     6.29 o
   9   9  -1   168.55   142.76     2.72 o
   9   9   0   669.42   676.43     9.62 o
   9   9   1   334.56   327.34     5.38 o
   9   9   2   133.41   112.91     2.38 o
   9   9   3   404.83   380.04     6.14 o
   9   9   4   494.75   534.31     9.04 o
   9   9   5     2.12     1.77     1.28 <
   9   9   6     6.04    13.11     1.77 o
   9   9   7    58.50    57.89     2.81 o
   9   9   8     2.09     2.66     1.80 <
   9  10 -12    13.34    16.53     4.52 o
   9  10 -11    17.04    16.13     2.20 o
   9  10 -10    40.66    52.51     2.47 o
   9  10  -9     9.29     7.21     1.65 o
   9  10  -8   110.25   108.27     3.30 o
   9  10  -7    83.27    94.09     2.84 o
   9  10  -6   213.77   198.76     4.19 o
   9  10  -5   344.52   342.37     5.80 o
   9  10  -4   787.87   793.74    13.14 o
   9  10  -3   143.29   147.77     3.09 o
   9  10  -2    58.82    60.40     1.99 o
   9  10  -1   801.77   772.60    11.70 o
   9  10   0   452.60   418.38     6.69 o
   9  10   1   171.82   179.94     3.39 o
   9  10   2   338.63   333.82     6.57 o
   9  10   3     0.10    -1.44     1.13 <
   9  10   4     0.00     1.53     1.37 <
   9  10   5     0.08    -0.58     1.56 <
   9  10   6    13.78    12.62     1.86 o
   9  10   7    47.19    47.11     2.96 o
   9  11 -11     5.77     0.12     2.32 <
   9  11 -10   226.76   230.74     6.02 o
   9  11  -9     0.03     1.10     1.59 <
   9  11  -8    36.92    36.81     2.17 o
   9  11  -7   260.64   257.68     5.59 o
   9  11  -6   127.70   164.57     4.09 o
   9  11  -5    17.23    17.57     1.53 o
   9  11  -4   137.41   151.86     3.21 o
   9  11  -3    80.17    86.00     2.35 o
   9  11  -2    78.84    72.71     2.17 o
   9  11  -1    23.13    14.91     1.22 o
   9  11   0     3.17    -0.64     1.22 <
   9  11   1    97.97    89.91     2.51 o
   9  11   2   117.29   116.15     2.90 o
   9  11   3   286.07   280.99     6.29 o
   9  11   4    28.54    27.34     2.05 o
   9  11   5    87.47    85.11     3.42 o
   9  11   6     0.13     1.01     1.65 <
   9  12  -9    18.57    18.82     2.20 o
   9  12  -8   674.44   763.83    13.90 o
   9  12  -7    84.32    76.34     2.90 o
   9  12  -6   710.38   731.11    13.26 o
   9  12  -5    14.14    22.12     1.68 o
   9  12  -4   171.52   177.68     3.91 o
   9  12  -3    92.57    90.95     2.47 o
   9  12  -2    24.66    18.54     1.37 o
   9  12  -1    17.52    17.23     1.50 o
   9  12   0    11.05     6.93     1.28 o
   9  12   1    89.78    98.89     2.84 o
   9  12   2    51.73    59.54     2.41 o
   9  12   3   613.21   594.31    12.19 o
   9  12   4     1.77     1.77     1.50 <
   9  13  -8    27.71    30.67     2.41 o
   9  13  -7     2.98    -0.03     1.77 <
   9  13  -6    53.11    53.43     2.69 o
   9  13  -5     0.30    -1.10     1.59 <
   9  13  -4    22.15    20.25     1.74 o
   9  13  -3     9.49    15.37     1.83 o
   9  13  -2   297.39   291.69     6.05 o
   9  13  -1    53.71    43.11     2.26 o
   9  13   0   196.32   181.77     4.19 o
   9  13   1    52.36    64.31     2.44 o
   9  13   2    22.37    19.43     1.56 o
   9  13   3     0.45     0.95     1.22 <
   9  14  -5     0.14     1.86     2.05 <
   9  14  -4   211.66   209.72     6.32 o
   9  14  -3   119.43   128.28     4.67 o
   9  14  -2   572.53   649.67    13.59 o
   9  14  -1     0.48    -0.67     1.56 <
   9  14   0    10.85    11.30     2.44 o
  10   0 -16   126.25   116.36     8.95 o
  10   0 -14   124.54   126.93     6.05 o
  10   0 -12     2.49     0.58     2.57 <
  10   0 -10   348.24   342.09    10.81 o
  10   0  -8     1.82     2.54     1.50 <
  10   0  -6   393.79   364.58     7.73 o
  10   0  -4  5077.51  5142.86    88.38 o
  10   0  -2     1.34    -0.15     1.01 <
  10   0   0  5145.64  5320.11    90.76 o
  10   0   2  1959.50  1952.88    43.29 o
  10   0   4   758.68   748.13    14.91 o
  10   0   6  1576.78  1442.92    55.39 o
  10   0   8    86.26    96.81     6.72 o
  10   1 -16     5.81     1.53     4.43 <
  10   1 -15    69.29    70.26     4.03 o
  10   1 -14   580.01   612.15    12.92 o
  10   1 -13     0.37     0.79     1.86 <
  10   1 -12     0.67     0.37     1.71 <
  10   1 -11     4.15     1.37     1.68 <
  10   1 -10    29.53    24.87     2.05 o
  10   1  -9    53.34    59.94     2.29 o
  10   1  -8  1054.62  1044.58    16.62 o
  10   1  -7     1.87     1.16     1.10 <
  10   1  -6    80.23    83.06     1.92 o
  10   1  -5     6.37     4.06     0.79 o
  10   1  -4    86.25    82.39     1.89 o
  10   1  -3   473.62   569.69     7.76 o
  10   1  -2   128.21   107.38     2.23 o
  10   1  -1  1037.46  1006.58    14.02 o
  10   1   0   256.44   242.56     3.91 o
  10   1   1    45.60    43.26     1.37 o
  10   1   2   198.56   189.50     3.24 o
  10   1   3   324.64   301.25     4.92 o
  10   1   4    11.51     9.53     1.04 o
  10   1   5     2.57     2.99     1.25 <
  10   1   6    50.73    59.57     3.70 o
  10   1   7    65.61    62.35     3.88 o
  10   1   8     0.01    -1.16     2.11 <
  10   1   9   226.36   230.50     8.22 o
  10   2 -15    47.35    49.70     3.48 o
  10   2 -14    15.50    12.65     2.54 o
  10   2 -13     5.80     7.67     1.96 o
  10   2 -12   134.69   122.44     4.00 o
  10   2 -11    75.83    88.53     3.42 o
  10   2 -10     9.09     4.40     1.47 <
  10   2  -9    32.65    26.00     1.65 o
  10   2  -8   533.22   484.61     8.22 o
  10   2  -7    16.02    10.60     1.19 o
  10   2  -6    46.95    58.96     1.80 o
  10   2  -5   330.96   373.13     5.35 o
  10   2  -4   186.85   178.01     3.33 o
  10   2  -3     8.04     8.37     0.95 o
  10   2  -2   198.06   202.36     3.36 o
  10   2  -1   150.76   156.14     2.66 o
  10   2   0   221.62   214.34     3.36 o
  10   2   1  1160.60  1104.18    15.15 o
  10   2   2   270.64   285.94     4.70 o
  10   2   3   124.28   130.20     2.69 o
  10   2   4   431.33   430.54     8.10 o
  10   2   5   181.62   167.41     3.91 o
  10   2   6   250.90   258.02     5.41 o
  10   2   7  2490.39  2496.33    66.75 o
  10   2   8    16.73    17.05     2.69 o
  10   2   9    11.76     0.24     2.29 <
  10   3 -15    19.03    18.91     2.78 o
  10   3 -14    21.38    16.95     2.69 o
  10   3 -13   310.12   286.16     8.07 o
  10   3 -12   101.79   112.30     3.76 o
  10   3 -11   217.46   222.74     4.98 o
  10   3 -10   267.83   244.64     4.83 o
  10   3  -9   255.88   208.96     4.28 o
  10   3  -8    47.56    47.57     1.99 o
  10   3  -7    67.28    56.94     2.02 o
  10   3  -6   888.00   854.04    12.80 o
  10   3  -5   264.98   263.95     4.03 o
  10   3  -4    93.85    86.46     2.23 o
  10   3  -3   200.14   202.97     3.42 o
  10   3  -2   886.67   856.73    11.94 o
  10   3  -1    94.94    99.87     2.14 o
  10   3   0    40.39    30.15     1.22 o
  10   3   1   308.60   328.87     5.80 o
  10   3   2   639.47   657.18    10.72 o
  10   3   3   430.63   432.77     7.45 o
  10   3   4   119.19   129.16     2.96 o
  10   3   5   131.20   122.17     3.21 o
  10   3   6   294.10   280.29     5.80 o
  10   3   7    27.23    24.99     2.35 o
  10   3   8   260.09   219.44     7.73 o
  10   3   9    10.60    12.46     2.69 o
  10   4 -15    25.11    38.68     3.36 o
  10   4 -14    17.90    22.97     2.87 o
  10   4 -13   217.03   236.42     7.06 o
  10   4 -12   295.87   283.90     6.81 o
  10   4 -11     0.01     1.59     1.53 <
  10   4 -10   967.54   951.56    15.37 o
  10   4  -9   709.62   699.07    11.52 o
  10   4  -8   664.62   662.50    10.91 o
  10   4  -7   281.28   270.70     4.77 o
  10   4  -6  6877.77  6749.74    96.23 o
  10   4  -5    48.77    63.51     1.96 o
  10   4  -4   757.40   740.73     9.87 o
  10   4  -3   439.01   455.31     6.69 o
  10   4  -2    32.37    32.17     1.28 o
  10   4  -1   268.86   265.17     4.19 o
  10   4   0  1060.36  1079.16    14.91 o
  10   4   1    67.15    51.02     1.83 o
  10   4   2   164.93   159.32     3.24 o
  10   4   3    10.62     8.43     1.16 o
  10   4   4    65.18    70.36     2.23 o
  10   4   5   120.07   120.24     2.99 o
  10   4   6    40.05    45.31     2.11 o
  10   4   7    17.38    17.78     1.86 o
  10   4   8   131.91   130.87     5.62 o
  10   4   9   103.18    88.32     4.92 o
  10   5 -15    16.42    11.79     5.29 <
  10   5 -14   194.68   218.49     8.55 o
  10   5 -13   239.32   239.45     6.20 o
  10   5 -12   323.53   300.91     7.15 o
  10   5 -11   103.12    99.35     3.67 o
  10   5 -10     2.24     3.48     1.44 <
  10   5  -9    49.16    49.80     2.08 o
  10   5  -8    33.84    39.59     1.80 o
  10   5  -7    60.98    57.10     2.05 o
  10   5  -6   215.36   198.54     3.76 o
  10   5  -5   501.73   523.04     7.21 o
  10   5  -4   335.23   314.32     4.61 o
  10   5  -3   552.82   551.63     7.97 o
  10   5  -2    21.53    17.02     1.10 o
  10   5  -1   814.50   805.44    12.13 o
  10   5   0   844.57   826.61    12.43 o
  10   5   1    11.83     9.68     1.10 o
  10   5   2    11.52    14.82     1.31 o
  10   5   3   135.33   137.99     3.05 o
  10   5   4     5.06     3.51     1.16 o
  10   5   5   468.09   482.90     8.34 o
  10   5   6   298.20   311.18     5.83 o
  10   5   7    68.41    66.08     2.99 o
  10   5   8     6.71     3.70     1.71 <
  10   5   9    61.05    63.27     4.34 o
  10   6 -14    60.50    66.78     4.80 o
  10   6 -13    39.46    40.33     3.15 o
  10   6 -12   117.62   128.52     4.95 o
  10   6 -11   504.64   515.68    11.09 o
  10   6 -10    17.44    13.99     1.96 o
  10   6  -9   100.06   112.06     3.76 o
  10   6  -8    73.38    69.53     2.63 o
  10   6  -7   497.71   481.49     7.70 o
  10   6  -6   516.92   512.65     7.61 o
  10   6  -5   301.19   291.50     4.70 o
  10   6  -4     3.93     6.26     1.07 o
  10   6  -3    85.35    84.90     2.23 o
  10   6  -2   231.58   218.46     3.94 o
  10   6  -1    39.37    31.37     1.41 o
  10   6   0   507.91   513.57     8.03 o
  10   6   1   549.33   537.76     8.37 o
  10   6   2    56.19    57.56     2.17 o
  10   6   3     3.91     0.64     1.04 <
  10   6   4   663.28   642.46    10.72 o
  10   6   5   493.47   516.01     8.83 o
  10   6   6    13.89    15.64     1.47 o
  10   6   7   449.47   484.58    10.45 o
  10   6   8     4.46     5.56     1.74 o
  10   6   9     0.05    -1.19     2.38 <
  10   7 -14    50.56    59.82     6.97 o
  10   7 -13    17.70    17.81     2.69 o
  10   7 -12    38.11    28.17     2.81 o
  10   7 -11    92.81    94.09     3.21 o
  10   7 -10     0.05     1.01     1.56 <
  10   7  -9    82.22    86.85     3.02 o
  10   7  -8   124.46   130.97     3.54 o
  10   7  -7   284.79   291.20     5.10 o
  10   7  -6   402.56   392.10     6.08 o
  10   7  -5   944.46   951.31    13.38 o
  10   7  -4    35.66    33.48     1.41 o
  10   7  -3    14.98    14.05     1.13 o
  10   7  -2    52.63    63.73     1.99 o
  10   7  -1    87.40    84.07     2.20 o
  10   7   0   434.60   426.69     7.39 o
  10   7   1   383.61   422.50     6.78 o
  10   7   2     1.61     1.07     1.07 <
  10   7   3    12.75    16.41     1.31 o
  10   7   4   105.41   110.74     2.81 o
  10   7   5     0.01    -1.28     1.13 <
  10   7   6    52.03    46.92     1.99 o
  10   7   7    28.11    24.71     1.83 o
  10   7   8     4.63     6.11     1.80 o
  10   8 -13   164.91   203.25     6.63 o
  10   8 -12    41.34    40.81     2.66 o
  10   8 -11     1.18     0.79     1.65 <
  10   8 -10    23.48    17.41     1.83 o
  10   8  -9   121.33   155.01     4.03 o
  10   8  -8     0.02    -1.53     1.44 <
  10   8  -7   119.97   120.43     3.18 o
  10   8  -6    41.54    39.13     1.86 o
  10   8  -5   189.34   196.52     3.82 o
  10   8  -4    67.61    72.68     2.05 o
  10   8  -3   484.15   507.46     7.48 o
  10   8  -2    35.26    26.24     1.37 o
  10   8  -1   154.39   149.51     3.30 o
  10   8   0   471.76   442.48     7.09 o
  10   8   1     7.18     7.88     1.13 o
  10   8   2     2.20     3.51     1.19 <
  10   8   3   662.36   659.32    10.97 o
  10   8   4   169.51   163.62     3.54 o
  10   8   5    77.55    78.08     2.44 o
  10   8   6    20.97    19.28     1.56 o
  10   8   7    31.04    34.06     1.96 o
  10   9 -12    36.20    45.00     3.24 o
  10   9 -11    27.34    27.89     2.17 o
  10   9 -10   244.06   229.52     5.29 o
  10   9  -9    21.72    26.18     1.99 o
  10   9  -8    39.93    51.35     2.35 o
  10   9  -7    65.83    58.81     2.32 o
  10   9  -6     7.16     2.90     1.37 <
  10   9  -5     0.07     3.33     1.25 <
  10   9  -4     7.79     3.24     1.19 <
  10   9  -3    98.14    87.77     2.38 o
  10   9  -2    66.41    66.60     2.08 o
  10   9  -1   151.68   140.01     2.96 o
  10   9   0     3.94     6.32     1.16 o
  10   9   1    47.98    47.20     1.86 o
  10   9   2  1068.58  1080.93    17.44 o
  10   9   3     2.00     1.99     1.16 <
  10   9   4     6.97     7.97     1.25 o
  10   9   5   120.54   121.83     3.45 o
  10   9   6   678.57   707.62    14.79 o
  10   9   7   124.60   132.80     4.74 o
  10  10 -11     0.25    -3.82     1.68 <
  10  10 -10    18.90    24.44     2.05 o
  10  10  -9   282.09   310.90     6.57 o
  10  10  -8    69.84    72.71     2.90 o
  10  10  -7   184.95   186.14     4.12 o
  10  10  -6   133.00   127.21     3.27 o
  10  10  -5    34.14    39.99     1.74 o
  10  10  -4    72.59    65.25     2.20 o
  10  10  -3   111.62    93.11     2.63 o
  10  10  -2    69.20    62.08     2.08 o
  10  10  -1     6.06     4.03     1.13 o
  10  10   0   219.99   208.13     4.22 o
  10  10   1     1.05     1.96     1.25 <
  10  10   2    29.38    24.23     1.83 o
  10  10   3    92.87    96.14     3.30 o
  10  10   4   193.22   178.78     5.35 o
  10  10   5    29.89    21.75     2.11 o
  10  10   6    96.72   102.83     4.00 o
  10  11 -10    74.94    78.08     3.18 o
  10  11  -9    12.64    15.73     1.99 o
  10  11  -8     2.15     2.60     1.65 <
  10  11  -7    78.68    83.49     2.84 o
  10  11  -6    49.80    62.99     2.47 o
  10  11  -5    43.07    48.51     1.99 o
  10  11  -4    22.79    17.69     1.50 o
  10  11  -3   327.11   324.01     5.56 o
  10  11  -2   392.79   365.46     6.11 o
  10  11  -1    34.55    22.55     1.41 o
  10  11   0   105.68   102.46     3.09 o
  10  11   1   280.93   270.33     7.27 o
  10  11   2    68.98    80.59     3.33 o
  10  11   3    52.27    40.78     2.51 o
  10  11   4    81.32    69.41     3.24 o
  10  11   5    62.98    56.76     3.24 o
  10  12  -9   235.24   266.36     9.71 o
  10  12  -8     0.10     0.46     1.92 <
  10  12  -7   444.13   477.34    10.39 o
  10  12  -6    28.08    34.67     1.99 o
  10  12  -5     0.14    -1.07     1.41 <
  10  12  -4     4.64     6.29     1.34 o
  10  12  -3   633.02   640.17    10.85 o
  10  12  -2    13.67     9.87     1.59 o
  10  12  -1   209.70   209.91     4.77 o
  10  12   0   202.27   199.12     4.58 o
  10  12   1     0.64     1.25     1.37 <
  10  12   2     7.66     5.47     1.74 o
  10  12   3    54.31    55.94     3.15 o
  10  13  -7   116.13   125.41     4.89 o
  10  13  -6     0.10    -1.16     1.65 <
  10  13  -5    47.68    50.25     2.35 o
  10  13  -4     0.01    -3.27     1.37 <
  10  13  -3    11.96    18.30     1.80 o
  10  13  -2     9.84    10.85     1.62 o
  10  13  -1    55.75    58.41     2.72 o
  10  13   0   318.89   308.92     7.06 o
  10  13   1     5.55     4.28     1.53 <
  11   0 -14    16.71    31.28     3.73 o
  11   0 -12   107.82    96.99     5.07 o
  11   0 -10   120.87    99.99     4.77 o
  11   0  -8  2270.60  2257.49    49.52 o
  11   0  -6   115.17   132.77     4.34 o
  11   0  -4     0.04     5.47     1.68 o
  11   0  -2    90.33    98.03     3.57 o
  11   0   0    41.45    39.90     1.99 o
  11   0   2   294.49   281.06     6.29 o
  11   0   4  1336.84  1338.59    35.87 o
  11   0   6     2.41     3.97     2.93 <
  11   0   8   840.18   850.77    34.19 o
  11   1 -15   412.73   459.07    11.94 o
  11   1 -14    20.36    18.39     2.41 o
  11   1 -13     0.61     1.96     1.96 <
  11   1 -12   355.95   347.78     7.97 o
  11   1 -11    31.20    15.31     1.99 o
  11   1 -10   176.97   149.82     4.34 o
  11   1  -9    20.01    16.56     1.86 o
  11   1  -8     0.63     3.39     1.37 <
  11   1  -7   158.13   187.30     3.91 o
  11   1  -6    80.01    76.59     2.23 o
  11   1  -5   584.97   556.71     8.07 o
  11   1  -4   251.89   264.16     4.92 o
  11   1  -3   448.45   474.65     8.77 o
  11   1  -2   282.91   288.88     4.89 o
  11   1  -1    25.89    23.77     1.19 o
  11   1   0  1357.71  1378.24    19.95 o
  11   1   1   517.22   509.44     7.82 o
  11   1   2   138.72   138.45     3.02 o
  11   1   3   238.19   220.87     4.22 o
  11   1   4  1076.78  1089.03    20.99 o
  11   1   5    76.09    76.65     3.97 o
  11   1   6    54.25    64.15     3.79 o
  11   1   7     9.60    10.54     2.41 o
  11   1   8     1.22    -3.42     2.17 <
  11   1   9    10.28     8.19     2.72 o
  11   2 -15     1.33    -1.99     2.51 <
  11   2 -14    16.16    21.42     2.81 o
  11   2 -13    49.26    55.45     2.93 o
  11   2 -12   145.92   115.48     3.94 o
  11   2 -11    19.41    12.80     1.96 o
  11   2 -10   377.50   308.18     7.09 o
  11   2  -9  1474.68  1281.22    22.21 o
  11   2  -8   223.97   187.67     4.00 o
  11   2  -7   329.44   325.51     5.90 o
  11   2  -6   235.12   208.96     3.85 o
  11   2  -5  1993.35  1943.93    26.39 o
  11   2  -4   379.25   358.22     6.35 o
  11   2  -3   731.96   691.79    10.57 o
  11   2  -2   120.04   123.82     2.66 o
  11   2  -1  1154.67  1140.72    16.83 o
  11   2   0    35.61    25.05     1.28 o
  11   2   1   687.76   706.00     9.96 o
  11   2   2   677.56   682.29    12.13 o
  11   2   3    70.38    68.16     2.41 o
  11   2   4   147.42   144.32     3.57 o
  11   2   5     0.69     0.76     1.37 <
  11   2   6   347.52   322.82    10.36 o
  11   2   7    29.56    26.79     2.96 o
  11   2   8     2.05    -0.40     2.23 <
  11   2   9    16.80    22.39     4.06 o
  11   3 -15   114.04   106.46     4.95 o
  11   3 -14   129.50   117.40     4.92 o
  11   3 -13   392.65   393.69    10.33 o
  11   3 -12    82.54    82.09     3.39 o
  11   3 -11     0.27     4.03     1.83 <
  11   3 -10   135.58   128.34     4.00 o
  11   3  -9   145.50   121.34     3.15 o
  11   3  -8    73.95    93.21     2.75 o
  11   3  -7    52.76    68.71     2.38 o
  11   3  -6   369.07   372.22     6.14 o
  11   3  -5  1982.78  1949.06    28.29 o
  11   3  -4   191.12   184.03     3.51 o
  11   3  -3   428.88   420.91     6.32 o
  11   3  -2    17.07    15.98     1.10 o
  11   3  -1   376.52   371.36     5.99 o
  11   3   0     2.07     2.75     0.98 <
  11   3   1   320.25   277.82     4.70 o
  11   3   2    15.43    15.61     1.25 o
  11   3   3   279.27   271.74     5.10 o
  11   3   4     0.56     0.70     1.25 <
  11   3   5    21.92    24.59     1.74 o
  11   3   6   602.75   637.48    15.06 o
  11   3   7    42.54    30.61     2.99 o
  11   3   8    14.68    20.01     2.84 o
  11   4 -15     0.05    -2.38     4.89 <
  11   4 -14   507.19   496.31    12.68 o
  11   4 -13   257.24   250.02     7.45 o
  11   4 -12    16.24    17.23     2.54 o
  11   4 -11    15.84    13.96     2.02 o
  11   4 -10    26.17    26.67     1.74 o
  11   4  -9    22.93    24.78     1.71 o
  11   4  -8     4.62     5.29     1.34 o
  11   4  -7  1109.97  1034.77    16.53 o
  11   4  -6  1721.08  1659.94    24.26 o
  11   4  -5     3.47     2.75     1.19 <
  11   4  -4   864.02   853.62    12.04 o
  11   4  -3   741.64   742.97    10.54 o
  11   4  -2    10.25    11.46     1.10 o
  11   4  -1   681.68   686.39    11.33 o
  11   4   0   296.09   283.35     5.22 o
  11   4   1    48.34    29.94     1.47 o
  11   4   2   685.93   630.88    11.55 o
  11   4   3    16.73    17.99     1.37 o
  11   4   4   732.95   749.53    13.47 o
  11   4   5   714.24   721.64    13.11 o
  11   4   6   174.18   169.95     4.15 o
  11   4   7     4.93     8.03     2.41 o
  11   4   8   779.14   830.22    23.65 o
  11   5 -14   126.24   136.98     6.75 o
  11   5 -13    59.86    56.06     4.28 o
  11   5 -12    37.58    33.15     3.64 o
  11   5 -11    53.49    46.65     2.63 o
  11   5 -10   184.05   180.55     4.06 o
  11   5  -9     7.57     8.34     1.47 o
  11   5  -8   286.26   304.98     5.71 o
  11   5  -7   473.24   480.45     7.70 o
  11   5  -6   247.08   240.70     4.06 o
  11   5  -5    37.88    40.08     1.44 o
  11   5  -4   849.01   829.45    11.76 o
  11   5  -3  1236.43  1221.46    18.15 o
  11   5  -2   106.25    92.72     2.41 o
  11   5  -1   521.10   517.30     8.16 o
  11   5   0  1600.58  1582.65    25.11 o
  11   5   1   214.86   194.66     4.31 o
  11   5   2   148.07   133.62     3.33 o
  11   5   3     1.58     0.00     1.10 <
  11   5   4   404.59   389.45     6.97 o
  11   5   5    10.11    10.91     1.53 o
  11   5   6    15.44    10.97     1.62 o
  11   5   7    58.81    68.58     3.15 o
  11   5   8     9.19     9.44     2.72 o
  11   6 -14    18.80    16.41     5.35 o
  11   6 -13    12.42    18.64     3.39 o
  11   6 -12     0.85     3.82     2.23 <
  11   6 -11   417.89   411.44    10.63 o
  11   6 -10   178.14   173.95     4.95 o
  11   6  -9   373.51   388.93     8.68 o
  11   6  -8   102.30   106.68     2.93 o
  11   6  -7   429.31   411.93     6.78 o
  11   6  -6     2.63     2.99     1.22 <
  11   6  -5  1211.06  1184.86    16.53 o
  11   6  -4   312.52   310.17     4.95 o
  11   6  -3   877.71   919.63    13.87 o
  11   6  -2  1181.04  1165.10    17.35 o
  11   6  -1   281.86   263.58     4.64 o
  11   6   0   476.85   489.56     8.37 o
  11   6   1     0.11     0.73     1.10 <
  11   6   2     1.00     3.12     1.13 <
  11   6   3   189.15   202.82     4.12 o
  11   6   4   375.77   384.80     6.90 o
  11   6   5    73.87    76.83     2.47 o
  11   6   6   279.81   280.38     5.99 o
  11   6   7     1.62     0.98     1.68 <
  11   6   8     8.75    13.66     2.69 o
  11   7 -13    16.34     8.10     3.21 <
  11   7 -12   709.20   706.40    14.63 o
  11   7 -11   293.22   269.57     5.99 o
  11   7 -10    77.30    74.54     3.02 o
  11   7  -9     0.03    -0.98     1.50 <
  11   7  -8   226.11   230.25     5.16 o
  11   7  -7   152.14   152.50     3.64 o
  11   7  -6   433.21   422.47     6.93 o
  11   7  -5     5.25     7.79     1.16 o
  11   7  -4   165.68   183.18     3.39 o
  11   7  -3   116.00   103.01     2.38 o
  11   7  -2     4.65     1.47     1.13 <
  11   7  -1    45.49    40.39     1.65 o
  11   7   0   318.68   324.10     6.42 o
  11   7   1   323.03   315.45     5.74 o
  11   7   2    33.56    29.36     1.53 o
  11   7   3     9.95    11.18     1.28 o
  11   7   4   227.26   232.33     4.61 o
  11   7   5   319.97   314.97     5.93 o
  11   7   6    86.30    93.70     3.18 o
  11   7   7   421.24   446.08     9.81 o
  11   8 -13    71.56    95.13     8.10 o
  11   8 -12    84.70   109.73     4.09 o
  11   8 -11    62.51    85.11     3.27 o
  11   8 -10    20.84    25.23     2.08 o
  11   8  -9   172.87   169.82     4.34 o
  11   8  -8    28.85    24.99     1.96 o
  11   8  -7     6.13     2.87     1.47 <
  11   8  -6   156.60   140.86     3.48 o
  11   8  -5   220.81   224.69     4.28 o
  11   8  -4    10.60    11.06     1.22 o
  11   8  -3    80.79    78.97     2.14 o
  11   8  -2    47.37    39.90     1.62 o
  11   8  -1    83.62    92.72     2.60 o
  11   8   0    32.84    29.57     1.56 o
  11   8   1   267.81   273.45     5.16 o
  11   8   2   296.52   310.14     5.74 o
  11   8   3   430.08   416.57     7.36 o
  11   8   4   232.03   231.05     4.64 o
  11   8   5   263.83   271.49     5.29 o
  11   8   6     0.10    -0.73     1.41 <
  11   9 -12     3.16    11.46     4.61 <
  11   9 -11   212.46   207.55     5.16 o
  11   9 -10    48.75    49.80     2.51 o
  11   9  -9    55.22    62.11     2.72 o
  11   9  -8     0.64     1.16     1.62 <
  11   9  -7   146.54   140.41     3.51 o
  11   9  -6   270.35   270.85     5.35 o
  11   9  -5     1.20     2.47     1.31 <
  11   9  -4   231.67   231.90     4.37 o
  11   9  -3   221.74   210.18     4.00 o
  11   9  -2  1034.16  1014.43    16.56 o
  11   9  -1    34.44    35.35     1.77 o
  11   9   0    74.82    67.42     2.26 o
  11   9   1    35.97    34.67     1.80 o
  11   9   2   210.91   232.02     4.61 o
  11   9   3   141.73   135.98     3.21 o
  11   9   4    30.10    23.65     1.96 o
  11   9   5    12.25     8.98     2.05 o
  11   9   6    14.42    14.33     2.14 o
  11  10 -11   102.36    99.29     5.96 o
  11  10 -10    20.19    23.34     2.17 o
  11  10  -9     3.74    -0.34     1.68 <
  11  10  -8    43.46    56.88     2.60 o
  11  10  -7     5.67     4.09     1.68 <
  11  10  -6  1118.09  1183.92    19.19 o
  11  10  -5   221.54   237.00     4.89 o
  11  10  -4    78.51    96.72     2.69 o
  11  10  -3   481.27   475.81     7.73 o
  11  10  -2   673.41   657.58    10.26 o
  11  10  -1   468.12   434.87     7.09 o
  11  10   0   248.36   265.51     5.56 o
  11  10   1    10.61    11.24     1.50 o
  11  10   2    68.62    63.94     3.18 o
  11  10   3   148.08   160.54     5.10 o
  11  10   4   208.20   190.93     5.77 o
  11  10   5   226.62   239.57     6.87 o
  11  11 -10    93.79    97.45     5.83 o
  11  11  -9   181.52   195.98     5.56 o
  11  11  -8   164.73   200.83     5.59 o
  11  11  -7   118.62   124.03     3.73 o
  11  11  -6   188.49   212.62     4.61 o
  11  11  -5    18.87    18.21     1.74 o
  11  11  -4   136.21   129.93     3.12 o
  11  11  -3   249.68   283.62     5.10 o
  11  11  -2     4.52     1.31     1.31 <
  11  11  -1   196.72   197.96     4.43 o
  11  11   0    26.38    28.78     2.11 o
  11  11   1   367.65   360.24     9.38 o
  11  11   2    18.85    22.82     2.17 o
  11  11   3   397.76   396.26    10.17 o
  11  12  -8   380.67   399.95    10.60 o
  11  12  -7    16.00    15.82     2.14 o
  11  12  -6   413.53   451.89     8.98 o
  11  12  -5    13.23     9.07     1.71 o
  11  12  -4     0.33     0.09     1.41 <
  11  12  -3     6.00     1.89     1.37 <
  11  12  -2    44.94    48.42     2.32 o
  11  12  -1    66.04    63.97     2.90 o
  11  12   0   469.88   490.66    10.51 o
  11  12   1   199.70   193.38     5.53 o
  11  12   2   267.68   250.99    11.67 o
  11  13  -5     4.84     6.20     2.20 <
  11  13  -4   156.95   137.69     5.04 o
  11  13  -3    67.91    74.45     3.27 o
  11  13  -2    28.40    21.17     2.08 o
  12   0 -14    63.95    75.18     5.13 o
  12   0 -12   104.50    93.88     5.29 o
  12   0 -10     2.53    -0.67     2.38 <
  12   0  -8   547.50   496.06    14.69 o
  12   0  -6   755.20   705.85    16.37 o
  12   0  -4   396.18   364.21    11.00 o
  12   0  -2   885.88   875.58    24.20 o
  12   0   0  1451.21  1482.51    32.41 o
  12   0   2   488.10   455.25    10.78 o
  12   0   4   106.05    94.34     6.20 o
  12   0   6    27.39    28.23     4.06 o
  12   0   8    17.83     8.43     3.91 <
  12   1 -15    71.73    69.59     4.06 o
  12   1 -14    53.38    66.35     3.33 o
  12   1 -13   184.75   198.42     5.50 o
  12   1 -12    92.90    89.54     3.64 o
  12   1 -11    35.23    18.67     2.17 o
  12   1 -10    21.07    31.86     2.29 o
  12   1  -9    34.17    27.92     2.14 o
  12   1  -8     0.11     0.86     1.44 <
  12   1  -7    27.88    31.44     1.86 o
  12   1  -6     2.87     0.92     1.19 <
  12   1  -5     7.27     5.87     1.37 o
  12   1  -4   568.96   556.25    11.27 o
  12   1  -3   412.98   419.11     7.97 o
  12   1  -2   193.36   193.41     4.28 o
  12   1  -1   278.96   296.58     5.38 o
  12   1   0    94.62    98.61     2.38 o
  12   1   1  1001.29   968.64    14.30 o
  12   1   2   292.46   264.22     5.32 o
  12   1   3   706.96   688.98    13.72 o
  12   1   4    15.25    13.69     2.35 o
  12   1   5    20.18    21.72     2.69 o
  12   1   6    62.61    67.51     4.03 o
  12   1   7   284.48   296.70     9.90 o
  12   1   8     4.54     3.60     2.54 <
  12   2 -15     1.90     2.02     2.54 <
  12   2 -14     1.85     0.98     2.35 <
  12   2 -13   182.46   173.83     5.13 o
  12   2 -12     2.15     2.17     1.92 <
  12   2 -11    64.73    70.29     3.12 o
  12   2 -10   108.38    98.58     3.57 o
  12   2  -9     3.21     3.18     1.59 <
  12   2  -8   192.07   176.06     4.22 o
  12   2  -7   422.16   370.26     7.24 o
  12   2  -6     0.24     1.44     1.37 <
  12   2  -5   125.29   118.35     3.15 o
  12   2  -4   179.12   186.44     4.22 o
  12   2  -3     1.09     2.29     1.25 <
  12   2  -2   254.83   246.41     4.67 o
  12   2  -1   467.52   433.89     7.42 o
  12   2   0     1.06     0.15     1.01 <
  12   2   1    87.99    93.76     2.51 o
  12   2   2   476.59   466.58     8.68 o
  12   2   3    98.34    99.10     2.90 o
  12   2   4     3.56     3.60     1.47 <
  12   2   5  1987.84  2048.32    55.14 o
  12   2   6   160.26   164.02     6.48 o
  12   2   7     5.29     8.40     2.54 o
  12   2   8    94.96    86.49     5.01 o
  12   3 -15    53.22    56.06     4.74 o
  12   3 -14    18.53    18.64     2.78 o
  12   3 -13     2.63    -0.40     2.38 <
  12   3 -12    35.18    38.71     2.60 o
  12   3 -11     0.44     0.76     1.80 <
  12   3 -10   205.77   229.58     5.83 o
  12   3  -9   111.07   105.85     3.30 o
  12   3  -8   163.01   167.78     4.12 o
  12   3  -7    10.65     7.18     1.44 o
  12   3  -6   150.65   141.05     3.60 o
  12   3  -5     0.34     2.47     1.28 <
  12   3  -4    31.93    28.87     1.71 o
  12   3  -3    40.26    35.50     1.68 o
  12   3  -2   468.43   459.53     7.82 o
  12   3  -1   168.90   162.25     3.82 o
  12   3   0     2.53     2.44     1.28 <
  12   3   1   209.57   207.98     4.09 o
  12   3   2   291.11   291.75     6.66 o
  12   3   3   329.99   325.96     6.54 o
  12   3   4    35.12    36.32     1.92 o
  12   3   5   893.21   884.62    20.32 o
  12   3   6    98.24    89.24     4.77 o
  12   3   7   112.22   105.15     5.22 o
  12   4 -14    12.92    21.14     3.70 o
  12   4 -13   103.74   103.72     5.87 o
  12   4 -12     8.93    16.80     2.63 o
  12   4 -11     7.35     8.28     1.99 o
  12   4 -10     1.07     0.76     1.71 <
  12   4  -9   497.70   479.41     9.13 o
  12   4  -8  1121.49  1104.82    19.34 o
  12   4  -7   351.69   351.01     6.35 o
  12   4  -6   543.20   541.49     9.13 o
  12   4  -5   108.69   105.43     2.44 o
  12   4  -4  3162.89  3195.24    54.23 o
  12   4  -3  1282.81  1213.58    21.20 o
  12   4  -2  1660.85  1684.69    26.73 o
  12   4  -1   149.82   142.70     3.27 o
  12   4   0     8.66     8.71     1.28 o
  12   4   1  2234.15  2191.87    34.55 o
  12   4   2    80.88    71.21     2.81 o
  12   4   3    21.41    20.47     1.62 o
  12   4   4   429.92   420.64     8.16 o
  12   4   5   293.52   297.61     6.23 o
  12   4   6   199.67   207.95     7.58 o
  12   4   7    47.88    47.81     3.82 o
  12   5 -14     4.94    12.10     5.22 <
  12   5 -13    25.33    14.69     3.24 o
  12   5 -12     6.99     8.43     3.02 <
  12   5 -11    90.93    84.62     5.10 o
  12   5 -10    65.43    61.44     3.05 o
  12   5  -9   409.88   384.68     7.70 o
  12   5  -8     7.74    10.20     1.65 o
  12   5  -7    38.14    45.98     2.20 o
  12   5  -6   497.42   491.42     7.88 o
  12   5  -5   377.91   380.40     6.32 o
  12   5  -4    11.69     7.27     1.41 o
  12   5  -3   504.77   492.21     8.52 o
  12   5  -2  1592.28  1529.37    24.38 o
  12   5  -1   595.34   569.11     9.65 o
  12   5   0     0.05     0.92     1.16 <
  12   5   1    91.71    99.38     2.66 o
  12   5   2   496.67   475.20     8.28 o
  12   5   3    46.03    44.33     2.11 o
  12   5   4    33.17    29.66     1.86 o
  12   5   5    51.03    62.17     2.54 o
  12   5   6   135.50   152.60     4.52 o
  12   5   7   647.45   681.84    19.83 o
  12   6 -13    20.88    15.58     3.45 o
  12   6 -12    16.01    13.41     3.21 o
  12   6 -11     5.83     7.48     2.93 <
  12   6 -10     1.16     2.11     1.89 <
  12   6  -9    66.98    64.73     3.12 o
  12   6  -8     1.92     2.72     1.41 <
  12   6  -7    53.06    49.77     2.11 o
  12   6  -6   264.15   257.56     4.67 o
  12   6  -5    23.55    23.25     1.50 o
  12   6  -4     0.85    -0.34     1.19 <
  12   6  -3   217.13   208.07     4.28 o
  12   6  -2    15.96    18.97     1.47 o
  12   6  -1    42.59    35.04     1.71 o
  12   6   0     1.14    -0.64     1.16 <
  12   6   1     1.39    -0.27     1.16 <
  12   6   2   338.10   314.20     5.87 o
  12   6   3   678.00   687.06    11.55 o
  12   6   4    42.89    46.04     2.20 o
  12   6   5   125.08   146.88     3.91 o
  12   6   6    11.43     9.53     1.71 o
  12   6   7     0.22     0.67     2.32 <
  12   7 -12    23.98    19.19     2.72 o
  12   7 -11   490.27   527.93    13.11 o
  12   7 -10     8.77     8.58     1.86 o
  12   7  -9    25.17    27.74     2.11 o
  12   7  -8   143.22   143.95     3.97 o
  12   7  -7  1615.37  1682.06    28.99 o
  12   7  -6   232.82   233.55     4.43 o
  12   7  -5     5.25     4.86     1.31 o
  12   7  -4   185.09   177.59     3.39 o
  12   7  -3   144.03   153.88     3.27 o
  12   7  -2     1.96    -0.98     1.19 <
  12   7  -1   559.88   576.13     9.81 o
  12   7   0   399.97   398.15     7.09 o
  12   7   1    34.33    30.18     1.65 o
  12   7   2   222.18   216.17     4.43 o
  12   7   3    34.79    41.58     1.89 o
  12   7   4    64.96    59.17     2.29 o
  12   7   5     3.35     3.12     1.53 <
  12   7   6    54.70    48.73     2.63 o
  12   8 -12    18.09    22.18     5.35 o
  12   8 -11   446.40   504.95     9.90 o
  12   8 -10   209.53   233.03     5.53 o
  12   8  -9    16.47    13.44     1.92 o
  12   8  -8     0.10    -0.12     1.68 <
  12   8  -7    19.92    14.14     1.80 o
  12   8  -6    47.12    52.15     2.26 o
  12   8  -5   442.39   442.08     7.88 o
  12   8  -4   216.40   218.70     3.97 o
  12   8  -3   506.84   513.26     7.73 o
  12   8  -2    70.80    73.75     2.47 o
  12   8  -1     0.81    -0.06     1.25 <
  12   8   0   163.93   162.83     3.64 o
  12   8   1   388.17   399.16     7.79 o
  12   8   2     2.55     2.29     1.25 <
  12   8   3    67.46    56.27     2.20 o
  12   8   4   179.51   174.07     4.25 o
  12   8   5    22.22    26.09     2.11 o
  12   9 -11    65.01    68.77     4.06 o
  12   9 -10    62.31    66.41     3.36 o
  12   9  -9    36.04    34.77     2.26 o
  12   9  -8     0.64    -1.83     1.68 <
  12   9  -7    11.70    17.20     1.92 o
  12   9  -6   175.96   174.68     4.09 o
  12   9  -5     8.54     8.89     1.53 o
  12   9  -4     0.97     0.86     1.28 <
  12   9  -3     0.07    -0.67     1.22 <
  12   9  -2    78.97    90.58     2.72 o
  12   9  -1     0.25    -0.37     1.41 <
  12   9   0    87.67    81.48     2.75 o
  12   9   1   112.97   105.15     3.09 o
  12   9   2   290.10   289.61     6.69 o
  12   9   3     8.50     5.87     1.53 o
  12   9   4   247.98   252.95     7.27 o
  12  10 -10   149.83   152.32     7.03 o
  12  10  -9   192.66   201.23     5.62 o
  12  10  -8    34.57    32.17     2.54 o
  12  10  -7     3.13     5.83     1.74 o
  12  10  -6   133.35   139.58     3.67 o
  12  10  -5   721.52   728.67    12.28 o
  12  10  -4     8.48     4.64     1.53 o
  12  10  -3     5.82     4.12     1.41 <
  12  10  -2    31.09    25.88     1.68 o
  12  10  -1     1.54     3.48     1.59 <
  12  10   0    60.26    57.86     2.63 o
  12  10   1   186.86   201.14     6.08 o
  12  10   2   628.14   649.88    15.89 o
  12  10   3    15.15    14.21     2.08 o
  12  11  -9    36.36    39.38     4.00 o
  12  11  -8    61.78    74.75     4.12 o
  12  11  -7    11.89    15.98     2.20 o
  12  11  -6    11.03    12.04     1.89 o
  12  11  -5    63.37    65.74     2.84 o
  12  11  -4     9.11     8.89     1.71 o
  12  11  -3     6.86     6.93     1.59 o
  12  11  -2     3.75     0.79     1.47 <
  12  11  -1   955.45   954.40    19.46 o
  12  11   0    61.95    56.39     3.88 o
  12  11   1   117.38   112.42     4.34 o
  12  11   2     1.63    -0.12     1.99 <
  12  12  -6     0.01     0.70     1.99 <
  12  12  -5    73.04    71.03     3.39 o
  12  12  -4    49.39    43.81     2.57 o
  12  12  -3   205.38   220.57     5.53 o
  12  12  -2     4.33    -0.76     1.92 <
  12  12  -1   200.62   168.02     5.29 o
  13   0 -14   277.39   307.02    10.85 o
  13   0 -12   116.68    92.41     5.29 o
  13   0 -10    14.67    15.67     2.96 o
  13   0  -8   201.83   188.12     7.12 o
  13   0  -6    68.75    76.98     3.67 o
  13   0  -4  1089.24  1119.40    30.70 o
  13   0  -2   243.20   248.61     8.19 o
  13   0   0  1582.21  1554.88    34.06 o
  13   0   2   119.75   115.17     4.70 o
  13   0   4    19.15    17.81     3.67 o
  13   0   6  1116.36  1130.94    44.54 o
  13   1 -14   335.29   372.00     8.83 o
  13   1 -13   137.08   171.63     5.25 o
  13   1 -12    22.39    19.00     2.29 o
  13   1 -11    27.91    15.00     2.14 o
  13   1 -10     3.74    -1.86     1.77 <
  13   1  -9   187.81   145.08     4.34 o
  13   1  -8   134.63   131.24     4.06 o
  13   1  -7   943.61   888.66    15.79 o
  13   1  -6     4.54     8.61     1.56 o
  13   1  -5   445.51   408.57     8.77 o
  13   1  -4    86.88    87.28     3.15 o
  13   1  -3    58.12    52.45     2.54 o
  13   1  -2   373.21   347.29     6.72 o
  13   1  -1   250.02   228.36     4.40 o
  13   1   0    38.91    42.16     1.92 o
  13   1   1     5.20     5.68     1.34 o
  13   1   2    73.29    73.59     2.78 o
  13   1   3     0.04    -0.79     1.62 <
  13   1   4   155.68   172.97     6.63 o
  13   1   5    29.13    35.16     3.21 o
  13   1   6   177.93   174.93     6.90 o
  13   1   7     0.36     0.98     2.44 <
  13   2 -14     9.18     6.63     2.72 <
  13   2 -13     6.29     5.47     2.17 <
  13   2 -12    97.27   101.46     3.85 o
  13   2 -11   205.73   189.62     5.29 o
  13   2 -10    72.29    65.44     3.09 o
  13   2  -9   418.21   464.41     9.96 o
  13   2  -8   358.84   328.99     6.69 o
  13   2  -7   402.11   365.25     7.24 o
  13   2  -6   353.34   348.27     6.90 o
  13   2  -5   741.68   768.26    13.72 o
  13   2  -4   980.60   955.10    18.70 o
  13   2  -3   178.05   181.31     4.15 o
  13   2  -2    45.64    39.44     1.86 o
  13   2  -1   126.66   124.89     3.67 o
  13   2   0   160.08   145.45     3.54 o
  13   2   1   344.27   335.37     6.51 o
  13   2   2     1.23     0.31     1.41 <
  13   2   3     3.13     0.98     1.47 <
  13   2   4    47.28    39.68     3.42 o
  13   2   5    25.52    25.39     2.96 o
  13   2   6     1.69     4.09     2.32 <
  13   3 -14    64.97    68.71     4.12 o
  13   3 -13    62.43    77.38     4.19 o
  13   3 -12     3.03     1.01     1.96 <
  13   3 -11    62.46    60.67     3.02 o
  13   3 -10    34.89    28.59     2.32 o
  13   3  -9   951.74   996.95    17.69 o
  13   3  -8    33.71    35.41     2.08 o
  13   3  -7    22.61    19.31     1.74 o
  13   3  -6    53.47    44.63     2.11 o
  13   3  -5    91.02    93.39     2.99 o
  13   3  -4    10.48    13.04     1.80 o
  13   3  -3   272.07   287.32     5.93 o
  13   3  -2   331.61   328.65     6.60 o
  13   3  -1   190.65   197.53     4.52 o
  13   3   0    42.22    42.80     1.83 o
  13   3   1    73.85    75.92     2.63 o
  13   3   2    59.40    71.55     2.60 o
  13   3   3    89.22    86.30     3.18 o
  13   3   4   217.48   228.36     6.54 o
  13   3   5    44.63    51.54     3.76 o
  13   3   6    70.32    62.02     4.06 o
  13   4 -14    62.83    75.85     7.58 o
  13   4 -13     0.94    -1.28     3.02 <
  13   4 -12   126.17   120.06     6.17 o
  13   4 -11    18.22    16.04     2.51 o
  13   4 -10    14.19    10.17     2.29 o
  13   4  -9    19.16    16.99     2.11 o
  13   4  -8   159.60   160.69     4.61 o
  13   4  -7     1.92     2.54     1.65 <
  13   4  -6     4.87     1.53     1.62 <
  13   4  -5    61.86    53.61     2.41 o
  13   4  -4   176.98   170.44     4.15 o
  13   4  -3    23.10    21.57     1.71 o
  13   4  -2     3.09     1.74     1.41 <
  13   4  -1     4.03     2.93     1.41 <
  13   4   0     1.21     1.50     1.37 <
  13   4   1     0.05    -0.43     1.31 <
  13   4   2   369.63   381.44     7.52 o
  13   4   3   108.99   114.32     3.30 o
  13   4   4     0.28    -0.18     1.65 <
  13   4   5    41.38    39.96     3.27 o
  13   4   6   788.25   847.05    24.16 o
  13   5 -13    31.66    38.06     4.03 o
  13   5 -12   108.38   124.37     6.14 o
  13   5 -11   280.76   269.63     9.65 o
  13   5 -10   265.74   264.47     7.70 o
  13   5  -9    88.25    86.09     3.54 o
  13   5  -8     1.04     1.04     1.74 <
  13   5  -7     0.24    -0.15     1.47 <
  13   5  -6    94.37   106.59     3.24 o
  13   5  -5    96.29    90.00     2.78 o
  13   5  -4   589.52   594.10    11.06 o
  13   5  -3    20.12    19.15     1.74 o
  13   5  -2   982.50   982.08    17.44 o
  13   5  -1   473.20   466.49     8.89 o
  13   5   0   225.67   232.27     5.10 o
  13   5   1    21.40    17.38     1.65 o
  13   5   2   345.35   359.63     7.21 o
  13   5   3   118.64   114.01     3.33 o
  13   5   4    33.42    30.37     1.96 o
  13   5   5     0.21     0.73     1.74 <
  13   5   6    12.98    17.72     2.99 o
  13   6 -13   141.99   157.91    10.57 o
  13   6 -12    29.54    35.62     3.97 o
  13   6 -11   179.84   187.05     7.70 o
  13   6 -10    48.98    74.51     4.15 o
  13   6  -9     0.05    -1.50     1.83 <
  13   6  -8     0.54    -0.95     1.56 <
  13   6  -7   193.95   189.53     4.55 o
  13   6  -6    38.70    39.78     2.14 o
  13   6  -5   858.22   894.86    14.66 o
  13   6  -4     2.18     1.99     1.37 <
  13   6  -3   153.60   159.07     4.03 o
  13   6  -2     0.91    -1.25     1.41 <
  13   6  -1   597.93   611.60    11.30 o
  13   6   0     0.07     0.40     1.41 <
  13   6   1    85.54    94.28     3.02 o
  13   6   2    77.28    81.20     2.84 o
  13   6   3     0.32     0.61     1.41 <
  13   6   4     4.40     4.25     1.53 <
  13   6   5     8.26     4.52     1.68 <
  13   7 -12   109.11   122.35     6.42 o
  13   7 -11    54.15    44.88     4.19 o
  13   7 -10   245.86   276.54     6.93 o
  13   7  -9   406.67   488.49    10.63 o
  13   7  -8   117.17   142.73     4.49 o
  13   7  -7   320.57   345.61     7.94 o
  13   7  -6   497.05   500.01     9.50 o
  13   7  -5     2.76     2.17     1.44 <
  13   7  -4     2.02    -0.49     1.34 <
  13   7  -3    14.02    13.66     1.71 o
  13   7  -2   198.89   210.98     4.83 o
  13   7  -1    39.67    47.41     2.08 o
  13   7   0   164.53   168.91     3.76 o
  13   7   1   307.60   315.30     6.51 o
  13   7   2   272.12   313.41     6.54 o
  13   7   3   119.87   126.57     3.64 o
  13   7   4     6.34     9.07     1.83 o
  13   7   5    92.27   107.38     3.85 o
  13   8 -11    20.98    24.23     3.67 o
  13   8 -10    62.40    75.15     4.31 o
  13   8  -9     0.89    -2.14     2.02 <
  13   8  -8   842.81   864.61    17.47 o
  13   8  -7    46.85    45.85     2.69 o
  13   8  -6    80.72    80.68     3.36 o
  13   8  -5    71.57    67.15     2.84 o
  13   8  -4   196.48   200.13     4.70 o
  13   8  -3    16.19    18.42     1.65 o
  13   8  -2    53.41    45.55     2.05 o
  13   8  -1   176.89   155.83     3.60 o
  13   8   0    84.50    89.51     2.72 o
  13   8   1     0.98     0.52     1.41 <
  13   8   2   119.61   128.09     3.54 o
  13   8   3   104.22   108.60     3.73 o
  13   8   4    27.22    26.76     2.17 o
  13   9 -10    79.16    80.19     4.46 o
  13   9  -9     6.66     8.86     2.51 o
  13   9  -8   228.79   249.96     7.42 o
  13   9  -7   333.20   362.47     9.59 o
  13   9  -6   274.55   280.81     6.81 o
  13   9  -5     7.48     6.84     1.74 o
  13   9  -4   135.10   134.72     3.79 o
  13   9  -3    11.85    11.40     1.71 o
  13   9  -2    80.27    75.03     2.81 o
  13   9  -1     0.09     1.22     1.65 <
  13   9   0    91.91   101.18     3.51 o
  13   9   1     8.87     5.22     1.62 o
  13   9   2     5.02     8.16     1.68 o
  13   9   3    17.03    16.47     2.26 o
  13  10  -9    10.04     3.36     4.22 <
  13  10  -8   138.89   161.33     5.68 o
  13  10  -7   239.45   233.03     7.03 o
  13  10  -6    18.79    18.33     2.44 o
  13  10  -5     4.12    -1.28     1.77 <
  13  10  -4   552.89   582.82    12.34 o
  13  10  -3   136.17   142.76     4.34 o
  13  10  -2   319.10   374.29     7.55 o
  13  10  -1     0.06     1.25     1.68 <
  13  10   0   144.42   161.79     5.10 o
  13  10   1     1.72    -0.52     2.02 <
  13  10   2   436.90   459.13    14.42 o
  13  11  -7     4.22     5.80     2.81 <
  13  11  -6     0.23    -3.39     2.47 <
  13  11  -5    65.10    69.68     3.24 o
  13  11  -4     4.97     2.57     1.83 <
  13  11  -3    39.60    28.11     2.26 o
  13  11  -2    14.52    18.54     1.77 o
  13  11  -1   445.97   474.92    12.04 o
  13  11   0     7.16     2.72     2.41 <
  14   0 -14    99.96    94.55     5.99 o
  14   0 -12     0.05     0.34     2.93 <
  14   0 -10   859.47   751.92    21.69 o
  14   0  -8   870.11   800.40    22.79 o
  14   0  -6  2134.83  2053.66    55.26 o
  14   0  -4  1713.75  1699.78    45.95 o
  14   0  -2   424.47   417.52    10.23 o
  14   0   0   845.66   831.34    23.06 o
  14   0   2     1.58     3.09     3.05 <
  14   0   4   187.91   200.80    10.54 o
  14   1 -14     4.79     5.87     2.29 <
  14   1 -13   159.60   143.71     4.74 o
  14   1 -12     0.02     0.70     1.99 <
  14   1 -11   178.26   179.69     5.22 o
  14   1 -10    53.44    51.66     2.81 o
  14   1  -9    67.07    60.89     2.99 o
  14   1  -8    62.47    83.46     3.42 o
  14   1  -7    79.78    64.77     2.99 o
  14   1  -6   251.36   263.40     5.65 o
  14   1  -5   706.91   699.55    14.14 o
  14   1  -4   895.67   858.41    16.99 o
  14   1  -3   410.56   415.35     8.92 o
  14   1  -2   143.76   150.18     3.73 o
  14   1  -1   274.34   275.04     5.65 o
  14   1   0  1263.43  1219.05    20.96 o
  14   1   1    71.29    74.60     3.39 o
  14   1   2    10.15     9.96     1.92 o
  14   1   3   103.85    93.24     4.80 o
  14   1   4     5.68     3.09     2.38 <
  14   1   5   655.50   685.04    19.98 o
  14   2 -14     8.86    13.17     2.90 o
  14   2 -13    43.13    54.99     3.15 o
  14   2 -12     4.60    -0.12     2.05 <
  14   2 -11     8.44     5.32     2.08 <
  14   2 -10    30.81    32.20     2.44 o
  14   2  -9    18.19    10.75     2.02 o
  14   2  -8   281.89   260.22     6.32 o
  14   2  -7     5.84     6.38     1.59 o
  14   2  -6    78.23    81.11     2.93 o
  14   2  -5     3.04     1.99     1.65 <
  14   2  -4   190.63   186.20     5.68 o
  14   2  -3   700.84   661.52    13.38 o
  14   2  -2   178.66   192.19     4.89 o
  14   2  -1    43.18    45.18     2.08 o
  14   2   0   526.31   514.79     9.50 o
  14   2   1    82.24    72.22     2.87 o
  14   2   2   119.94   108.45     4.09 o
  14   2   3   446.18   439.24    13.44 o
  14   2   4    59.60    56.49     3.82 o
  14   2   5   250.94   253.04     8.89 o
  14   3 -13     0.08    -3.91     2.75 <
  14   3 -12    52.82    56.94     3.57 o
  14   3 -11   144.43   161.67     5.65 o
  14   3 -10     2.51     3.02     2.17 <
  14   3  -9   128.43   118.07     4.67 o
  14   3  -8   888.14   929.56    18.60 o
  14   3  -7    17.27    18.82     2.05 o
  14   3  -6   225.65   233.49     5.80 o
  14   3  -5   116.64   112.79     3.73 o
  14   3  -4   215.23   196.65     5.13 o
  14   3  -3    10.82     6.93     1.71 o
  14   3  -2   273.96   268.35     6.29 o
  14   3  -1   779.42   762.79    15.24 o
  14   3   0   972.93   935.46    18.39 o
  14   3   1   397.76   377.32     8.28 o
  14   3   2    25.33    22.30     1.96 o
  14   3   3   434.09   441.23    10.91 o
  14   3   4     1.12    -1.80     2.23 <
  14   3   5   175.53   176.94     7.09 o
  14   4 -13    63.86    60.61     4.77 o
  14   4 -12   110.89   127.09     6.45 o
  14   4 -11     3.30     2.14     2.29 <
  14   4 -10    62.87    57.43     3.42 o
  14   4  -9   115.95   119.39     4.15 o
  14   4  -8    71.97    67.21     3.15 o
  14   4  -7    10.76     5.77     1.77 o
  14   4  -6     0.20     0.61     1.50 <
  14   4  -5    98.19    89.39     3.05 o
  14   4  -4   478.34   504.86    10.60 o
  14   4  -3     5.02     4.40     1.71 <
  14   4  -2     0.16     1.92     1.59 <
  14   4  -1   666.80   648.38    13.20 o
  14   4   0     3.49     5.16     1.65 o
  14   4   1    42.71    33.60     2.23 o
  14   4   2     0.16     3.88     1.65 <
  14   4   3   276.82   281.70     6.72 o
  14   4   4    17.33    15.95     2.84 o
  14   4   5    61.63    49.25     3.85 o
  14   5 -12    12.03    13.81     3.45 o
  14   5 -11     0.04    -1.47     2.96 <
  14   5 -10    33.25    31.10     3.57 o
  14   5  -9     0.28    -1.89     1.83 <
  14   5  -8   124.73   127.15     3.73 o
  14   5  -7   478.27   455.65     8.83 o
  14   5  -6    73.00    84.50     3.02 o
  14   5  -5   526.78   553.68    10.36 o
  14   5  -4   851.64   836.14    16.68 o
  14   5  -3     7.37     4.61     1.56 <
  14   5  -2     1.99     2.11     1.53 <
  14   5  -1   378.57   391.58     7.76 o
  14   5   0   277.10   284.57     6.08 o
  14   5   1     1.61     4.19     1.68 <
  14   5   2   197.81   195.49     4.64 o
  14   5   3    37.39    32.93     2.26 o
  14   5   4   338.76   349.73     9.16 o
  14   5   5   187.67   189.44     7.42 o
  14   6 -12    12.64    13.66     3.51 o
  14   6 -11     2.17    -1.56     3.02 <
  14   6 -10    81.74    85.60     5.22 o
  14   6  -9     1.65     1.37     1.96 <
  14   6  -8    20.26    20.07     2.23 o
  14   6  -7   159.66   144.04     3.94 o
  14   6  -6    47.84    37.73     2.20 o
  14   6  -5   268.90   263.46     5.71 o
  14   6  -4   135.14   152.17     4.03 o
  14   6  -3    11.52     9.99     1.65 o
  14   6  -2     5.63     2.35     1.53 <
  14   6  -1     0.44    -0.12     1.50 <
  14   6   0   332.24   336.26     6.93 o
  14   6   1   106.59   121.10     3.94 o
  14   6   2   137.61   148.93     4.00 o
  14   6   3   198.13   209.63     4.98 o
  14   6   4   512.72   532.05    13.14 o
  14   7 -11   217.55   251.33     9.47 o
  14   7 -10    31.37    28.81     2.99 o
  14   7  -9   139.88   139.95     5.35 o
  14   7  -8    57.26    78.54     3.64 o
  14   7  -7     5.33     6.05     1.99 o
  14   7  -6   228.14   240.21     6.11 o
  14   7  -5   152.12   164.69     4.22 o
  14   7  -4     0.00    -2.87     1.41 <
  14   7  -3   440.24   450.73     8.83 o
  14   7  -2   134.95   129.87     3.76 o
  14   7  -1   340.88   344.81     7.09 o
  14   7   0    43.24    36.32     2.08 o
  14   7   1     3.66     3.91     1.74 <
  14   7   2     0.02    -3.15     1.59 <
  14   7   3   216.05   225.40     5.87 o
  14   8 -10   439.15   427.30    11.30 o
  14   8  -9    51.17    68.25     3.97 o
  14   8  -8    38.69    34.31     2.99 o
  14   8  -7   244.28   243.60     7.21 o
  14   8  -6   294.27   291.75     8.10 o
  14   8  -5    18.09    22.09     2.20 o
  14   8  -4    33.48    30.12     2.05 o
  14   8  -3    47.99    41.36     2.26 o
  14   8  -2   647.71   663.41    13.84 o
  14   8  -1   381.50   386.97     8.71 o
  14   8   0    83.59    77.96     3.30 o
  14   8   1   111.75   108.11     3.79 o
  14   8   2     0.22    -0.43     1.71 <
  14   8   3   118.61   124.03     5.62 o
  14   9  -9    26.08    32.17     5.25 o
  14   9  -8    24.64    26.85     2.87 o
  14   9  -7   351.80   359.14     9.65 o
  14   9  -6   125.06   101.00     4.37 o
  14   9  -5     4.95     3.82     2.11 <
  14   9  -4   331.30   353.18     8.19 o
  14   9  -3    79.08    81.38     3.39 o
  14   9  -2    65.68    76.83     3.36 o
  14   9  -1    30.45    39.90     2.84 o
  14   9   0   184.61   201.23     7.30 o
  14   9   1    13.27    16.19     2.23 o
  14  10  -7   431.71   433.56    13.66 o
  14  10  -6     7.23     3.15     2.26 <
  14  10  -5     0.59    -4.34     2.02 <
  14  10  -4    11.48    11.00     2.11 o
  14  10  -3     6.28     6.84     1.92 o
  14  10  -2     6.23     5.74     1.86 o
  14  10  -1    58.70    54.74     3.24 o
  15   0 -12    49.47    54.96     4.46 o
  15   0 -10    19.32    19.92     3.21 o
  15   0  -8   639.83   572.59    17.08 o
  15   0  -6    14.58     1.80     2.47 <
  15   0  -4    93.12    80.19     4.58 o
  15   0  -2   648.24   670.04    19.12 o
  15   0   0    41.59    35.50     3.05 o
  15   0   2   291.00   295.02    13.90 o
  15   0   4   601.35   646.06    26.94 o
  15   1 -13     0.49    -3.05     2.14 <
  15   1 -12    40.55    41.73     2.87 o
  15   1 -11     2.52     8.10     2.17 o
  15   1 -10    12.38    11.98     2.17 o
  15   1  -9   240.73   229.52     5.96 o
  15   1  -8     1.43     1.04     1.77 <
  15   1  -7    19.37    18.91     2.05 o
  15   1  -6    91.82    84.59     3.36 o
  15   1  -5    77.22    73.17     3.15 o
  15   1  -4     0.50    -0.89     1.89 <
  15   1  -3   229.67   218.95     5.53 o
  15   1  -2     5.98     6.97     1.53 o
  15   1  -1    86.20    89.79     2.96 o
  15   1   0     1.51     2.47     1.56 <
  15   1   1    20.72    19.22     2.26 o
  15   1   2   392.40   412.60    12.83 o
  15   1   3    61.08    50.10     3.76 o
  15   1   4     0.57    -0.79     2.51 <
  15   2 -13     3.27    -1.71     2.57 <
  15   2 -12     0.03     1.01     2.51 <
  15   2 -11   320.88   369.34     9.99 o
  15   2 -10    56.61    54.53     3.48 o
  15   2  -9   347.50   342.55     9.26 o
  15   2  -8     5.16     9.13     2.35 o
  15   2  -7   336.24   357.06     9.38 o
  15   2  -6    13.29    11.58     1.89 o
  15   2  -5    48.61    41.79     2.78 o
  15   2  -4    67.79    67.45     3.15 o
  15   2  -3   273.97   289.43     6.78 o
  15   2  -2     1.77     4.61     1.71 <
  15   2  -1   486.87   479.84     9.04 o
  15   2   0    46.75    43.53     2.44 o
  15   2   1   301.14   282.77     7.67 o
  15   2   2    28.43    27.86     3.12 o
  15   2   3    30.21    29.76     3.15 o
  15   2   4    32.91    39.74     3.60 o
  15   3 -13    94.11    79.43     5.53 o
  15   3 -12    29.40    17.96     3.54 o
  15   3 -11   123.02   143.46     5.53 o
  15   3 -10   120.38   115.32     4.92 o
  15   3  -9    68.10    63.30     3.67 o
  15   3  -8   135.99   122.78     4.74 o
  15   3  -7    16.20    11.21     1.99 o
  15   3  -6   225.06   210.21     5.53 o
  15   3  -5     5.85     4.06     1.62 <
  15   3  -4    63.14    61.74     2.99 o
  15   3  -3   174.17   180.76     4.95 o
  15   3  -2    46.81    39.74     2.38 o
  15   3  -1   418.74   414.43     9.04 o
  15   3   0   118.87   124.43     4.00 o
  15   3   1   381.48   382.24     9.78 o
  15   3   2    24.56    28.75     2.51 o
  15   3   3   352.14   353.52    11.46 o
  15   3   4     4.86     3.36     2.54 <
  15   4 -12     0.82     0.43     3.15 <
  15   4 -11   240.72   243.27     9.26 o
  15   4 -10    40.04    48.05     3.33 o
  15   4  -9     0.18     3.33     2.26 <
  15   4  -8     0.75    -1.83     1.83 <
  15   4  -7    59.97    68.22     2.90 o
  15   4  -6     7.78     6.90     1.71 o
  15   4  -5     5.62     5.93     1.65 o
  15   4  -4     3.04     5.38     1.80 <
  15   4  -3     2.02     0.43     1.71 <
  15   4  -2    68.84    62.26     2.96 o
  15   4  -1    96.99    94.64     3.45 o
  15   4   0   496.07   499.61    10.60 o
  15   4   1    46.62    45.00     2.99 o
  15   4   2     0.35    -1.37     1.96 <
  15   4   3    46.36    40.29     3.57 o
  15   4   4   684.46   731.63    30.55 o
  15   5 -12     6.02    -0.55     4.49 <
  15   5 -11    32.77    29.97     3.73 o
  15   5 -10     1.14     0.43     2.96 <
  15   5  -9   343.05   335.80     9.13 o
  15   5  -8     0.05    -1.10     1.68 <
  15   5  -7    78.51    81.38     3.18 o
  15   5  -6   360.05   375.70     7.64 o
  15   5  -5   104.58    95.35     3.30 o
  15   5  -4     0.41     2.93     1.83 <
  15   5  -3   209.62   189.07     5.16 o
  15   5  -2   540.32   557.44    11.73 o
  15   5  -1     0.09    -1.16     1.65 <
  15   5   0   437.23   437.10     9.56 o
  15   5   1   150.92   163.26     5.41 o
  15   5   2     5.45     4.49     1.83 <
  15   5   3   103.33   100.84     5.32 o
  15   6 -11     4.12     6.14     4.55 <
  15   6 -10    47.47    36.60     4.00 o
  15   6  -9     7.64    11.09     2.63 o
  15   6  -8     0.28     1.07     2.29 <
  15   6  -7   150.03   167.90     4.95 o
  15   6  -6    12.81    12.37     1.80 o
  15   6  -5     1.70     2.66     1.65 <
  15   6  -4     6.46     4.98     1.71 <
  15   6  -3   702.14   723.63    14.79 o
  15   6  -2   135.68   135.98     4.31 o
  15   6  -1    32.39    32.47     2.35 o
  15   6   0    26.96    26.70     2.26 o
  15   6   1     0.24    -1.28     2.29 <
  15   6   2   164.71   165.18     5.59 o
  15   6   3    20.89    20.16     2.57 o
  15   7 -10   112.92   112.76     8.80 o
  15   7  -9    35.49    41.27     3.33 o
  15   7  -8   107.76   131.73     5.32 o
  15   7  -7   321.39   320.46     8.86 o
  15   7  -6    30.90    35.93     2.90 o
  15   7  -5     3.24     7.79     1.96 o
  15   7  -4    10.47     4.00     1.89 <
  15   7  -3   416.39   444.28    11.21 o
  15   7  -2    72.45    70.17     3.70 o
  15   7  -1     9.57     5.04     1.89 <
  15   7   0   107.36   102.68     3.70 o
  15   7   1   215.37   230.22     6.84 o
  15   7   2     0.81    -1.83     1.99 <
  15   8  -9   137.85   146.12     9.81 o
  15   8  -8     5.18     0.82     2.38 <
  15   8  -7     0.17    -0.43     2.26 <
  15   8  -6    32.77    27.74     2.78 o
  15   8  -5   180.80   187.21     6.05 o
  15   8  -4     2.92    -2.38     2.05 <
  15   8  -3   120.75   133.65     4.86 o
  15   8  -2   142.40   166.83     5.65 o
  15   8  -1     1.74    -0.73     2.08 <
  15   8   0    17.52    14.63     2.32 o
  15   8   1   248.35   268.56     7.70 o
  15   9  -7    70.02    70.88     6.90 o
  15   9  -6    74.92    94.06     4.49 o
  15   9  -5   114.17   108.05     4.55 o
  15   9  -4    54.87    55.63     3.30 o
  15   9  -3    78.45    74.97     3.48 o
  15   9  -2   296.46   313.71     7.52 o
  15   9  -1   179.62   189.62     6.11 o
  16   0 -12     0.65    -3.36     3.05 <
  16   0 -10   630.15   653.88    19.52 o
  16   0  -8   196.64   168.85     7.12 o
  16   0  -6   450.54   465.36    14.27 o
  16   0  -4   205.73   188.46    10.33 o
  16   0  -2     2.78    -0.37     2.35 <
  16   0   0    26.25    19.95     4.09 o
  16   0   2     9.12    12.28     4.03 o
  16   1 -12     0.17    -3.27     2.44 <
  16   1 -11     2.71     1.65     2.57 <
  16   1 -10   205.46   230.65     7.24 o
  16   1  -9   140.10   135.73     5.22 o
  16   1  -8     0.11    -1.07     2.23 <
  16   1  -7    86.04    88.29     4.19 o
  16   1  -6   244.66   211.77     6.54 o
  16   1  -5     1.10    -1.56     1.99 <
  16   1  -4     0.04    -2.41     1.71 <
  16   1  -3     2.14    -0.18     1.99 <
  16   1  -2   668.41   669.46    13.59 o
  16   1  -1    13.52    13.01     1.92 o
  16   1   0     0.15    -1.50     1.89 <
  16   1   1    51.28    41.06     3.48 o
  16   1   2     3.64     2.72     2.54 <
  16   2 -12     5.96     0.24     2.63 <
  16   2 -11   115.46   140.83     5.53 o
  16   2 -10    22.98    23.58     2.93 o
  16   2  -9   118.36   121.19     5.04 o
  16   2  -8   206.14   195.70     6.35 o
  16   2  -7     4.64     2.99     2.23 <
  16   2  -6   167.54   174.19     5.77 o
  16   2  -5  1037.55  1058.14    20.90 o
  16   2  -4    56.48    58.53     2.90 o
  16   2  -3    33.72    31.44     2.32 o
  16   2  -2    21.83    23.25     1.92 o
  16   2  -1   215.30   222.43     6.60 o
  16   2   0   111.38   105.21     4.25 o
  16   2   1   554.27   593.91    17.63 o
  16   2   2     1.29     0.64     2.47 <
  16   3 -12    18.92    35.10     5.65 o
  16   3 -11    12.67     7.82     2.66 <
  16   3 -10    12.23     5.19     2.47 <
  16   3  -9    75.29    81.29     4.22 o
  16   3  -8    60.25    57.34     3.51 o
  16   3  -7    84.73    75.95     3.91 o
  16   3  -6     4.87     2.51     1.74 <
  16   3  -5   322.72   338.00     7.00 o
  16   3  -4    27.64    29.42     2.35 o
  16   3  -3   131.93   134.88     4.31 o
  16   3  -2   470.45   485.92    10.45 o
  16   3  -1     3.58     2.60     1.86 <
  16   3   0    44.29    30.89     2.69 o
  16   3   1   395.01   411.84    10.54 o
  16   3   2   258.35   260.19     9.20 o
  16   4 -11    33.20    32.78     3.94 o
  16   4 -10    56.17    58.01     3.70 o
  16   4  -9   370.75   431.57    11.21 o
  16   4  -8    77.72    77.08     4.19 o
  16   4  -7    17.59    14.88     2.26 o
  16   4  -6   374.10   388.38     7.88 o
  16   4  -5   126.77   136.37     4.06 o
  16   4  -4  1055.20  1079.10    21.32 o
  16   4  -3    41.76    42.25     2.60 o
  16   4  -2     9.53     8.07     1.99 o
  16   4  -1    42.92    44.11     2.63 o
  16   4   0    39.50    42.95     2.63 o
  16   4   1   239.11   228.08     6.75 o
  16   4   2    21.57    19.61     3.12 o
  16   5 -11     0.42    -0.79     4.52 <
  16   5 -10   372.62   404.08    13.35 o
  16   5  -9    16.66    25.51     3.73 o
  16   5  -8   297.12   359.26     8.46 o
  16   5  -7    25.13    22.39     2.35 o
  16   5  -6    28.25    26.12     2.35 o
  16   5  -5    82.74    83.77     3.60 o
  16   5  -4    30.15    33.12     2.81 o
  16   5  -3   604.46   642.09    13.35 o
  16   5  -2    57.85    56.33     2.87 o
  16   5  -1   128.21   147.98     5.25 o
  16   5   0    19.88    23.77     2.63 o
  16   5   1   260.73   290.10     8.19 o
  16   5   2    21.19    31.59     5.25 o
  16   6 -10     0.05    -4.70     4.37 <
  16   6  -9   229.20   273.57    10.02 o
  16   6  -8   198.51   220.60     7.06 o
  16   6  -7   158.13   177.55     6.11 o
  16   6  -6    48.47    45.89     2.78 o
  16   6  -5     0.51     0.82     1.96 <
  16   6  -4    98.28    89.51     3.64 o
  16   6  -3    55.61    45.85     3.15 o
  16   6  -2   437.23   440.62    11.27 o
  16   6  -1     5.99     1.07     2.14 <
  16   6   0   212.99   215.74     6.66 o
  16   6   1   241.81   257.47     7.55 o
  16   7  -9     1.37     6.11     4.64 <
  16   7  -8   174.60   190.78     8.16 o
  16   7  -7    16.63    16.86     2.63 o
  16   7  -6    79.12    73.93     4.03 o
  16   7  -5   127.03   142.36     5.32 o
  16   7  -4     0.12    -0.73     2.20 <
  16   7  -3   113.61   110.31     4.64 o
  16   7  -2    10.60     8.46     2.35 o
  16   7  -1   116.93   123.69     4.80 o
  16   7   0   184.38   193.26     7.45 o
  16   8  -7     2.57    -2.38     3.76 <
  16   8  -6     0.38    -3.21     2.84 <
  16   8  -5     6.90     2.44     2.32 <
  16   8  -4     1.70     1.89     2.29 <
  16   8  -3   519.98   591.38    14.51 o
  16   8  -2    11.15    10.14     2.96 o
  17   0 -10    26.79    23.43     5.25 o
  17   0  -8     3.58     7.36     4.34 <
  17   0  -6    73.37    52.42     5.83 o
  17   0  -4   226.92   232.18     8.46 o
  17   0  -2   172.61   167.56     6.93 o
  17   0   0   234.68   248.46    12.65 o
  17   1 -11   198.74   203.46     6.97 o
  17   1 -10   278.69   285.39     8.46 o
  17   1  -9    46.47    44.72     3.36 o
  17   1  -8    37.45    33.76     3.09 o
  17   1  -7    21.29    16.80     2.57 o
  17   1  -6     8.98     9.01     3.09 <
  17   1  -5   719.30   719.14    17.08 o
  17   1  -4   595.73   596.17    14.48 o
  17   1  -3     0.34    -0.34     1.89 <
  17   1  -2   243.80   244.85     7.15 o
  17   1  -1   149.98   134.57     4.95 o
  17   1   0     0.15    -1.83     2.51 <
  17   2 -11    24.89    25.08     3.88 o
  17   2 -10    17.54    18.54     2.93 o
  17   2  -9   148.81   158.64     5.77 o
  17   2  -8     1.41     3.73     2.44 <
  17   2  -7    23.14    26.61     2.78 o
  17   2  -6    61.34    52.94     3.42 o
  17   2  -5   425.94   448.47     9.96 o
  17   2  -4    10.81     8.37     2.35 o
  17   2  -3   437.43   441.99    11.21 o
  17   2  -2    16.82    18.33     2.51 o
  17   2  -1    83.41    81.29     4.00 o
  17   2   0     8.49     7.42     2.81 <
  17   3 -10     4.15    -0.09     2.47 <
  17   3  -9    19.78    21.23     2.87 o
  17   3  -8   116.71   118.04     5.07 o
  17   3  -7    68.85    56.82     3.57 o
  17   3  -6     0.19    -0.03     2.20 <
  17   3  -5    29.67    33.15     2.60 o
  17   3  -4    43.54    40.36     3.05 o
  17   3  -3    55.66    53.55     3.27 o
  17   3  -2    71.26    75.15     4.00 o
  17   3  -1   270.48   273.76     7.76 o
  17   3   0    34.23    35.68     3.64 o
  17   4 -10     0.18     1.74     3.15 <
  17   4  -9     1.37     3.64     2.60 <
  17   4  -8    70.89    57.34     3.64 o
  17   4  -7     0.95    -3.48     2.32 <
  17   4  -6    31.64    40.11     2.75 o
  17   4  -5    11.42     7.18     2.14 o
  17   4  -4   180.99   189.04     6.17 o
  17   4  -3    32.50    31.59     2.90 o
  17   4  -2     9.80    11.91     2.47 o
  17   4  -1    14.70    17.17     3.12 o
  17   4   0    30.16    38.16     5.44 o
  17   5  -9     9.33     4.03     4.74 <
  17   5  -8     1.57     1.34     3.09 <
  17   5  -7    69.47    67.85     3.48 o
  17   5  -6    12.62    12.68     2.26 o
  17   5  -5   106.41    90.09     3.91 o
  17   5  -4    11.88    10.20     2.38 o
  17   5  -3     5.49     5.29     2.35 <
  17   5  -2   104.80   112.76     4.83 o
  17   5  -1   212.08   227.53     8.83 o
  17   6  -7    17.91    17.35     3.48 o
  17   6  -6   102.99   105.27     4.83 o
  17   6  -5   198.93   209.57     5.80 o
  17   6  -4    52.33    57.71     3.05 o
  17   6  -3    18.78    28.32     3.67 o
  17   6  -2     4.02     0.79     2.93 <
  18   0  -8   178.45   216.84    11.82 o
  18   0  -6   128.22   156.84     9.90 o
  18   0  -4    31.54    35.19     5.32 o
  18   0  -2    39.10    47.35     5.59 o
  18   1  -9    41.16    47.11     5.87 o
  18   1  -8     8.72    12.43     3.33 o
  18   1  -7     0.01    -3.48     2.75 <
  18   1  -6     4.56     3.09     2.90 <
  18   1  -5   172.59   185.96     7.67 o
  18   1  -4    82.14    79.37     4.12 o
  18   1  -3     0.06     1.50     2.69 <
  18   1  -2    36.44    39.13     5.16 o
  18   2  -9    26.61    53.80     4.64 o
  18   2  -8     0.32    -5.71     2.78 <
  18   2  -7     4.85    -4.40     2.87 <
  18   2  -6    15.19    16.22     3.30 o
  18   2  -5     0.88    -2.99     2.78 <
  18   2  -4     7.23     6.35     2.93 <
  18   2  -3    92.42   101.49     7.58 o
  18   2  -2   146.32   167.23    10.30 o
  18   3  -8    65.31    67.15     4.98 o
  18   3  -7    37.84    37.70     4.09 o
  18   3  -6     8.92    10.48     3.15 o
  18   3  -5    29.08    24.78     5.04 o
  18   3  -4   101.22    86.49     7.27 o
  18   3  -3     9.25    11.55     4.19 <
  18   3  -2   121.94   140.83     9.50 o
  18   4  -7   203.37   229.98     9.04 o
  18   4  -6   139.68   171.60     7.45 o
  18   4  -5    25.68    19.25     3.54 o
  18   4  -4   331.87   346.58    11.85 o
